# Supplementary material for: The HIV Latency Reversal Agent HODHBt Enhances NK Cell Effector and Memory-Like Functions by Increasing Interleukin-15-Mediated STAT Activation
Source: J Virol. 2022 Jul 14;96(15):e00372-22. doi: 10.1128/jvi.00372-22 (PMC9364794; doi:10.1128/jvi.00372-22)
Supplement: Supplemental file 1 — Table S1. Download jvi.00372-22-s0001.xlsx, XLSX file, 5.2 MB [file jvi.00372-22-s0001.xlsx]

## Sheet: Raw Reads
ENSG ID	GENE name	D101F NS	D101F IL15	D101F HODHBt	D101F IL15/HODHBt	D102M NS	D102M IL15	D102M HODHBt	D102M IL15/HODHBt	D103M NS	D103M IL15	D103M HODHBt	D103M IL15/HODHBt	D104F NS	D104F IL15	D104F HODHBt	D104F IL15/HODHBt
ENSG00000121410	A1BG	75.5253	141.26	102.627	77.2162	119.506	159.264	40.7331	94.3235	23.1683	80.6153	74.7604	63.7848	93.0481	92.4382	12.2748	25.1891
ENSG00000148584	A1CF	9	4.00135	13	3	8.00393	6.00047	0	4	2	3.00176	5.00073	2.00016	10	6.00394	2.00034	6.00303
ENSG00000175899	A2M	1	0	0	0	1	0	0	0	0	0	5	0	0	2	0	0
ENSG00000166535	A2ML1	16.1978	21.9692	23.3061	30.7196	28.4436	42.5519	8.62128	30.3376	4.11457	14.2811	12.3241	22.6412	32.0534	15.8662	3.15024	6.27397
ENSG00000256069	A2MP1	0	0	0	0	0	0	0	0	0	0	0	0	0	0	0	0
ENSG00000184389	A3GALT2	0	0	0	0	1	0	0	2	0	0	0	0	2	0	0	1
ENSG00000128274	A4GALT	0	0	0	0	2	3	0	1	0	4	1	4	0	0	0	2
ENSG00000118017	A4GNT	0	0	0	0	2	0	0	0	0	2	0	0	0	0	0	0
ENSG00000094914	AAAS	147	252	207	315	185	278	58	177	72	506	259	512	310	279	33	102
ENSG00000081760	AACS	310.698	633.968	484.705	1004.43	400.098	769.375	191.586	687.53	110.108	571.584	355.296	737.087	503.29	546.456	61.2175	217.776
ENSG00000250420	AACSP1	8	13	8	4	10	11	3	7	1	10	4	7	9	4	1	2
ENSG00000114771	AADAC	0	0	0	0	0	0	0	0	0	0	0	0	0	0	0	0
ENSG00000197953	AADACL2	5	5.50123	4.50095	6	7.00159	9	4.5	3.5	1.5	8.5	4	1.5	4.5	15.5	3.00463	3
ENSG00000261846	AADACL2	5	5.50123	4.50095	6	7.00159	9	4.5	3.5	1.5	8.5	4	1.5	4.5	15.5	3.00463	3
ENSG00000188984	AADACL3	2	1	0	0	3	3	0	0	0	2	0	0	1	0	0	0
ENSG00000204518	AADACL4	0	0	0	0	0	0	0	0	0	0	0	0	0	0	0	0
ENSG00000240602	AADACP1	0	0	0	0	0	0	0	0	0	0	0	0	0	0	0	0
ENSG00000109576	AADAT	0	7.03851	2.02376	8.05807	2.00282	4.06727	5.01207	2	0	2	3	0	5.01547	2.01057	1	0
ENSG00000103591	AAGAB	454	841	572	950	502	751	177	587	197	1429	876	1425	778	891	113	307
ENSG00000115977	AAK1	1239.71	1330.31	1676.84	1261.24	1878.37	1605.13	504.072	939.915	512.079	1216.68	1368.51	914.783	1779.91	1379.07	213.793	453.667
ENSG00000087884	AAMDC	39.425	41.5792	49.483	31.3707	36.864	51.9685	21.2136	33.7444	19.635	37.9415	44.3512	16.3945	69.6396	47.3967	9.45468	19.0266
ENSG00000127837	AAMP	490	852	639	1071	556	859	251	640	192	1346	860	1377	850	793	129	261
ENSG00000129673	AANAT	1	2.04245	3	8.15308	3	3.01407	0	8.20161	1	2	0	1	1.02342	6	1.07491	3.5808
ENSG00000131043	AAR2	321.426	649.156	470.57	826.715	297.165	555.863	153	517.976	119	1058.75	499.681	1075	568.093	645.642	81	220
ENSG00000205002	AARD	19.019	23.1295	17.3771	25.75	25.449	20.6336	9.5388	20.9297	8.03977	16.0823	22.4952	12.4072	23.0076	4.58032	0	7.14144
ENSG00000090861	AARS	503.931	2936.57	784.242	3769.17	558.841	3039.7	454.505	2400.09	189.643	4279.42	801.72	3770.66	715.349	2142.7	112	747
ENSG00000124608	AARS2	239.303	405.804	338.1	465.301	353.843	442.363	127.335	337.448	114.809	697.716	410.482	757.787	460.553	429.756	58.5653	148.383
ENSG00000266967	AARSD1	69.1516	142.333	87.2102	160.976	65.4413	151.446	39.7841	106.752	25.2914	257.626	107.845	305.197	108.621	111	13	47
ENSG00000249038	AARSP1	0	0	0	0	0	0	0	0	0	0	0	0	0	0	0	0
ENSG00000157426	AASDH	226	261	245	230	294	233	77	155	78	310	312	274	365	290	35	82
ENSG00000149313	AASDHPPT	565	924	771	875	683	699	212	470	233	1284	939	1234	800	771	109	283
ENSG00000008311	AASS	125.728	136.044	169.571	156.56	98.5257	100.327	22.7675	65.4823	10.166	49.6887	54.0923	38.2186	64.0122	52.7675	2.00515	19.4568
ENSG00000108270	AATF	364	696	534	777	481	724	191	551	191	1441	704	1267	738	671	105	286
ENSG00000181409	AATK	45	51	40	88	56	80	20	69	39	198	161	198	55	71	11	15
ENSG00000183044	ABAT	325.498	475.533	417.249	518.02	438.312	520.84	115.596	347.688	150.823	648.885	477.879	515.74	521.656	365.881	57	144.884
ENSG00000265233	ABBA01006766.1	0	0	0	0	0	0	0	0	0	0	0	0	0	0	0	0
ENSG00000165029	ABCA1	18	25	44	49	72	41	14	71	9	8	51	25	32	15	6	13
ENSG00000154263	ABCA10	45	38	50.3763	30	80.1676	39.036	12	44	24	41	42	32.0229	74.7622	25.0283	9.03036	21
ENSG00000251595	ABCA11P	18.7285	28.1045	30.1031	25.4228	17.0865	23.6884	8.97755	22.9945	11.9514	39.25	28.5962	33.3904	26.8491	14.5644	2.85364	4.75717
ENSG00000273195	ABCA11P	18.7285	28.1045	30.1031	25.4228	17.0865	23.6884	8.97755	22.9945	11.9514	39.25	28.5962	33.3904	26.8491	14.5644	2.85364	4.75717
ENSG00000144452	ABCA12	0	0	0	1	0	0	0	0	0	0	0	0	0	0	0	0
ENSG00000179869	ABCA13	15.849	14.0936	15.6731	14.4473	22.0712	26.2918	3.22486	26.3497	6.04995	18.5833	20.2375	13.1182	18.5164	13.2261	1.00207	7.12818
ENSG00000238098	ABCA17P	12.5269	8	5	6	6.13446	1	2.20444	3	1	7.05258	8	7	4.17296	5	2	1
ENSG00000107331	ABCA2	1932.06	1111.32	2656.07	1250.03	1887	1273	557	843.291	598	631.253	1867.05	844	2573	1004	357	431
ENSG00000167972	ABCA3	248.021	173.068	374	149.032	212	192.027	70	108	90	220	342	233	266	188.012	29	72
ENSG00000198691	ABCA4	0	0	0	0	0	0	0	0	1	0	0	0	0	0	0	0
ENSG00000154265	ABCA5	308	494.735	444.717	369	719.654	556	187	351.018	215.872	532.306	498	443.351	656.586	598.475	83	166.709
ENSG00000154262	ABCA6	55.9607	44.4545	79.167	49.8763	93.3465	72.7836	17.5857	49.5776	24.5552	47.9903	51.4702	38.3069	54.0644	64.1217	3.08267	16.2328
ENSG00000064687	ABCA7	517	427	690	365	661	660	228	420	239	410	814	363	1198	564	146	189
ENSG00000141338	ABCA8	17.3406	27.3435	10.2008	20.7141	22.4808	37.4514	8.36462	21.4615	3.01312	17.1361	8.02906	10.1801	15.4914	24.1798	1.0487	3.04982
ENSG00000154258	ABCA9	57.6668	67.0174	78.7439	61.6202	112.905	90.1503	14.3993	68.6986	23.7451	43.282	68.9294	51.9335	100.154	57.3235	9.72576	22.5795
ENSG00000085563	ABCB1	2429.99	1039.68	3498.94	730.987	2431.99	831.977	534	566.996	806.945	1231.97	3008.99	695.998	3145.95	946.965	473	352.997
ENSG00000135776	ABCB10	260	337	322	374	319	357	121	272	143	679	451	633	451	391	73	138
ENSG00000259689	ABCB10P1	0	0	0	0	0	0	0	0	0	0	0	0	0	0	0	0
ENSG00000261524	ABCB10P3	0	0	0	0	0	0	0	0	0	0	0	0	0	0	0	0
ENSG00000260053	ABCB10P4	0	0	0	0	0	2.04463e-07	0	0	0	0	0	0	0	0	0	0
ENSG00000262250	ABCB10P4	0	0	0	0	0	3.68395e-07	0	0	0	0	0	0	0	0	0	0
ENSG00000073734	ABCB11	0	0	0	0	0	0	0.5	0	0	0	0	0	0	0	0	0
ENSG00000263298	ABCB11	0	0	0	0	0	0	0.5	0	0	0	0	0	0	0	0	0
ENSG00000005471	ABCB4	5.01125	8.31697	12.0571	4.01338	7.01449	5.02258	2	3.00417	6.05495	9.03123	6.0143	5.0019	12.0455	7.03455	1	2.00283
ENSG00000004846	ABCB5	10.6507	13.2175	14.8556	7.69042	19.7725	7.55552	5.34892	9.50395	5.2836	12.3284	12.8903	11.1746	12.5686	17.3672	2	3.013
ENSG00000115657	ABCB6	31.9306	132.594	44.239	216.554	64.0864	221.641	26.3536	180.878	15.4866	338.925	51.3269	414.17	59.9359	226.043	13.475	74.9218
ENSG00000131269	ABCB7	239	281	324	312	360	273	93	208	81	461	366	451	326	257	52	100
ENSG00000197150	ABCB8	237.228	531.661	357.307	699.07	308.795	649.078	139.284	490.143	121.208	648.228	371.292	681.858	466.702	485.623	45.0243	138.515
ENSG00000150967	ABCB9	68.675	68.3205	83.206	74.8305	113.105	124.097	43.699	73.6216	26.8572	83.2241	78.0872	62.7524	99.4906	53.0105	8	24.8564
ENSG00000103222	ABCC1	699.849	1463.03	872.035	1219.46	730.625	1724.67	416.986	884.342	297	2105.62	991.664	1215.01	1384.22	1594.71	203	376
ENSG00000124574	ABCC10	400.117	525.182	539.416	573.408	536.142	753.506	190.376	450.142	177.932	585.05	539.239	539.649	693.826	586.798	88.7574	178.811
ENSG00000121270	ABCC11	3.22618	1.13853	1.12086	4.21271	3.24717	4.27848	5.59136	1.1022	0	5.29826	3.13908	2.10616	5.60626	1.07808	0	0
ENSG00000140798	ABCC12	0	0	0	0	0	0	0	0	0	0	0	0	0	0	0	0
ENSG00000243064	ABCC13	1.00039	8	10	4.00474	11.0015	8.01353	0	1	1	2	3	2	5	0	0	1
ENSG00000023839	ABCC2	38.2459	23	62.1505	38.6706	80.2177	40	22.4346	25	22.58	42.4408	63.9001	28	86.8089	36	3	12.1423
ENSG00000108846	ABCC3	18.7126	29.6301	30.0648	22.8846	39.4198	24.798	12.8455	18.2666	12.9967	24.1941	16.7652	10.8798	21.5373	22.0851	4.00266	12.4262
ENSG00000125257	ABCC4	155.231	357.544	195.389	324.121	197.154	353.121	75.1814	162.361	56.0749	437.336	222.038	301.801	232.473	208.186	32.4064	65.0493
ENSG00000114770	ABCC5	429.083	330.119	600.767	265	596.623	429.109	163.279	198.269	232	480.028	627.728	292.151	776.337	546.261	93	134.061
ENSG00000091262	ABCC6	14.1382	27.6123	17.8286	30.8469	29.8755	27.7313	12.6782	29.921	13.6106	22.4089	16.3644	15.3923	33.5066	24.13	4.66033	7.22452
ENSG00000256340	ABCC6P1	0	0	0	0	0	0	0	0	0	0	0	0	0	0	0	0
ENSG00000255277	ABCC6P2	0	0	0	0	0	0	0	0	0	0	0	0	0	0	0	0
ENSG00000006071	ABCC8	0	0	0	0	0	0	0	0	0	0	0	0	0	0	0	0
ENSG00000069431	ABCC9	191.707	227.788	211.65	222.545	435.623	373.413	117.577	246.095	86.9928	157.734	208.078	143.438	288.768	269.622	38.6287	96.3309
ENSG00000101986	ABCD1	68.5	52.5	88	77	96.5	69.5	29.5	60.5	23	66.5	103	70	86.5	86	15	28
ENSG00000268757	ABCD1	68.5	52.5	88	77	96.5	69.5	29.5	60.5	23	66.5	103	70	86.5	86	15	28
ENSG00000215151	ABCD1P2	0	0	0	0	0	0	0	0	0	0	0	0	0	0	0	0
ENSG00000261233	ABCD1P3	0	0	0	0	0	0	0	0	0	0	0	0	0	1	0	0
ENSG00000225293	ABCD1P4	0	0	0	0	0	0	0	0	0	0	0	0	0	0	0	0
ENSG00000268183	ABCD1P4	0	0	0	0	0	0	0	0	0	0	0	0	0	0	0	0
ENSG00000214330	ABCD1P5	0	0	0	0	0	0	0	0	0	0	0	0	0	0	0	0
ENSG00000173208	ABCD2	49	37	60	22	84	35	30	21	24	68	60	60	113	104	12	28
ENSG00000117528	ABCD3	448.317	726.005	564	696.706	638.198	653.376	188.687	453.368	174	1173.37	712.721	1040.07	616.188	669	69	227
ENSG00000119688	ABCD4	322.414	407.777	438.773	423.933	455.978	506.439	176.842	402.701	165.582	460.345	573.703	511.811	611.57	392.764	93.0916	162.438
ENSG00000164163	ABCE1	528.027	1986.03	777.574	2184.66	662.192	1481.81	341.54	903.644	270.182	3198.96	1035.78	2997.6	881.031	1518.66	138.002	487.735
ENSG00000204574	ABCF1	104.6	225.482	152.347	170.518	114.841	271.384	86.4535	160.735	53.7968	325.59	201.448	268.902	260.377	115.184	20.5277	24.6689
ENSG00000206490	ABCF1	184.548	407.364	272.086	498.754	202.01	397.354	102.58	276.803	71.2618	626.394	307.913	601.364	241.386	371.772	49.4449	113.844
ENSG00000225989	ABCF1	111.397	445.609	164.168	597.867	124.807	438.437	34.4577	383.865	61.6404	675.775	268.095	533.802	358.035	373.191	37.1044	109.909
ENSG00000231129	ABCF1	0.594779	2.68901	1.94734	1.3614	3.19207	1.93578	0.903715	1.0583	1.249	16.626	4.27446	6.79127	3.15732	2.15198	0.897863	2.14731
ENSG00000232169	ABCF1	184.548	407.364	272.086	498.754	202.01	397.354	102.58	276.803	71.2618	626.394	307.913	601.364	241.386	371.772	49.4449	113.844
ENSG00000236149	ABCF1	184.548	407.364	272.086	498.754	202.01	397.354	102.58	276.803	71.2618	626.394	307.913	601.364	241.386	371.772	49.4449	113.844
ENSG00000236342	ABCF1	0.594779	2.68901	1.94734	1.3614	3.19207	1.93578	0.903715	1.0583	1.249	16.626	4.27446	6.79127	3.15732	2.15198	0.897863	2.14731
ENSG00000033050	ABCF2	418.822	1195.41	574.312	1432.5	475.184	1088.11	227.918	665.726	155.057	1765.9	631.345	1812.24	731.606	876.035	102.056	313.635
ENSG00000242159	ABCF2P1	0	0	0	0	0	0	1.00747	1.00261	0	0	0	0	0	0	0	0
ENSG00000228769	ABCF2P2	0	0	0	0	0	0	0	0	0	0	0	0	0	0	0	0
ENSG00000161204	ABCF3	423.588	601	565.226	794.844	464.816	670.165	180.948	486.443	149.527	864.528	619.623	919	752.768	644	115.564	205
ENSG00000160179	ABCG1	60.0996	34.8089	89.8296	35.1285	71.2093	35.2822	17.0075	34.8845	27.2044	31	95.1343	40.4024	58.4043	23	3.00073	14.4426
ENSG00000118777	ABCG2	24	40	28	38	18	22	3	8	14	92	57	46	14	8	1	3
ENSG00000172350	ABCG4	0	0	0	0	0	1	0	1	0	0	0	0	2	0	0	0
ENSG00000138075	ABCG5	8.00005	4.00002	7.16067	7.02827	7.10405	14.0001	7.4766	10.0855	2	2.00672	4.18796	5	20.0001	11.0457	2	5.08778
ENSG00000143921	ABCG8	0	0	0	0	0	0	0	0	0	0	0	0	0	0	0	0
ENSG00000143994	ABHD1	2	1	4	0	3	0	3	0	2	2	7	0	4	2	2	0
ENSG00000144827	ABHD10	290	266	355	300	327	262	84	229	137	546	499	568	388	246	49	100
ENSG00000106077	ABHD11	27.6431	42.7156	32.8236	45.0292	39.9291	37.4493	14.7194	32.3959	10.2885	51.8264	34.8157	46.961	53.6009	51.6327	6.5	13.2299
ENSG00000262947	ABHD11	27.6431	42.7156	32.8236	45.0292	39.9291	37.4493	14.7194	32.3959	10.2885	51.8264	34.8157	46.961	53.6009	51.6327	6.5	13.2299
ENSG00000100997	ABHD12	212	302	282	381	255	386	101	278	85	486	335	530	416	317	42	116
ENSG00000131969	ABHD12B	45.0281	50.4402	39.694	36.0557	72.2684	67.913	23.0578	57.1821	17.2032	39.6951	52.3294	27.811	60.965	64.0143	6.09828	15.6258
ENSG00000139826	ABHD13	335	501	446	609	433	501	174	468	218	913	530	890	529	548	90	212
ENSG00000248487	ABHD14A	116.208	74.2991	135.461	74.8422	122.041	78.982	29.0049	54.6137	42.0244	120.081	180.235	80.4786	180.77	102.68	24.0118	25.8655
ENSG00000114786	ABHD14A-ACY1	4.08633	0	3.18926	1.0553	3.24958	2.30026	3.0882	3	1.07988	4.42073	16.6509	3.03727	7.38719	12.6708	0	13.1716
ENSG00000114779	ABHD14B	453	300	532	215	425	304	126	189	165	498	705	341	703	333	90	111
ENSG00000168792	ABHD15	1002.24	644.124	1625.21	457.142	1146.78	622.036	344.103	427.88	378.645	805.153	1451.77	573.713	1674.02	860.391	260.036	248.175
ENSG00000204427	ABHD16A	19.5868	29.7704	7.53963	21.2824	28.2563	21.1777	13.1223	22.6513	10.4779	33.0792	33.4512	16.2256	24.9813	25.8179	2.42826	0.473673
ENSG00000206403	ABHD16A	11.1681	16.8796	14.5572	10.4961	14.811	14.7142	3.82491	13.7542	2.67941	13.3929	13.0265	6.83164	17.6445	6.22605	3.08814	5.13403
ENSG00000224552	ABHD16A	1.76038	6.65204	2.70558	4.41311	8.78476	10.4358	3.48427	2.79772	3.13227	4.26251	7.31684	6.64051	8.90733	9.20395	0.142857	0.473673
ENSG00000230475	ABHD16A	31.4859	16.8796	12.9691	20.2062	11.457	13.0027	3.82491	12.4658	1.54788	9.94419	13.0265	28.8793	13.331	6.22559	1.01655	0.4709
ENSG00000231488	ABHD16A	85.333	147.606	119.41	193.173	120.897	158.058	53.9145	133.11	41.395	263.173	175.726	306.474	202.379	154.659	22.4414	67.1492
ENSG00000235676	ABHD16A	85.333	147.606	119.41	193.173	120.897	158.058	53.9145	133.11	41.395	263.173	175.726	306.474	202.379	154.659	22.4414	67.1492
ENSG00000236063	ABHD16A	85.333	147.606	119.41	193.173	120.897	158.058	53.9145	133.11	41.395	263.173	175.726	306.474	202.379	154.659	22.4414	67.1492
ENSG00000183260	ABHD16B	0	2	0	0	0	2	0	1	0	0	1	0	0	0	0	0
ENSG00000129968	ABHD17A	1459.08	1907.56	2036.64	1835.7	2069.2	2461.69	773.801	1469.63	572.264	1719.52	2300.51	1599.22	2812.38	1957.83	327.33	593.527
ENSG00000198658	ABHD17AP1	0	0	0	0	0.795888	0	0	0	0.868346	0	0	0	0	0	0	0
ENSG00000203835	ABHD17AP1	0	0	0	0	0.18237	0	0	0	0.214576	0	0	0	0	0	0	0
ENSG00000250536	ABHD17AP3	2.12413	2.13711	0	3.31798	0	0	0	0	1.04871	0	2.14312	0	2.12241	2.06101	0	1.03816
ENSG00000229107	ABHD17AP4	0	0	0	0	0	0	0	0	1.16291	0	0	0	0	0	0	0
ENSG00000263366	ABHD17AP5	0	0	0	0	0.18237	0	0	0	0.214576	0	0	0	0	0	0	0
ENSG00000182502	ABHD17AP5	0	0	0	1.05028	0	0	0	0	0	0	0	0	0	0	0	0
ENSG00000226981	ABHD17AP6	20.795	14.2982	19.3642	12.9302	13.6375	16.3093	3.19213	4.36929	2.22641	5.47647	13.3489	7.78301	35.4979	22.1077	7.66954	7.43505
ENSG00000260864	ABHD17AP7	0	0	0	0	0	0	0	0	0	0	0	0	0	0	0	0
ENSG00000260540	ABHD17AP8	0	0	0	0	0	0	0	0	0	0	0	0	0	0	0	0
ENSG00000261536	ABHD17AP9	0	0	0	0	0	0	1.00643	0	0	0	0	0	0	0	0	0
ENSG00000107362	ABHD17B	544.421	551.496	705.502	625.182	649.986	586.502	220	483.706	209	663.621	688.093	766.122	723.017	533.964	103	205.798
ENSG00000136379	ABHD17C	46	65	69	72	28	70	20	42	12	76	50	93	62	48	9	18
ENSG00000164074	ABHD18	303.209	380.008	386.409	545.336	311.281	437.132	122.099	388.274	119.012	537.709	411.37	562.191	386.275	375.45	40.6782	150.09
ENSG00000140526	ABHD2	6834.13	7283.11	9739.09	5852.08	5432.1	5816.71	2056.3	3252.3	2091.15	8265.64	8118.27	5451.18	9923.4	5577.71	1530.81	1718.35
ENSG00000158201	ABHD3	287.78	535.538	389.561	726.593	443.709	572.708	171.542	448.25	120.261	693.36	474.41	887.85	406.148	395.72	59.6146	178.545
ENSG00000100439	ABHD4	515	383	658	381	554	518	187	399	167	567	621	631	748	489	110	181
ENSG00000011198	ABHD5	121	241	170	499	189	264	87	422	48	338	163	882	230	213	31	157
ENSG00000163686	ABHD6	133.856	127.323	154.016	81.4509	154.417	103.262	34	62.4853	47.3009	150.314	181.708	107.881	175.084	148.269	21	27.1966
ENSG00000127220	ABHD8	106	119	186	120	140	147	60	83	36	125	175	80	149	132	27	33
ENSG00000136754	ABI1	1207	1392	1447	1424	1543	1288	407	1001	577	2212	1856	2100	1799	1396	242	551
ENSG00000271484	ABI1P1	0	0	0	0	0	0	0	0	0	0	0	0	0	0	0	0
ENSG00000138443	ABI2	659.795	878.096	890.82	838.903	803.292	896.358	243.532	566.687	272.27	1075.37	837.77	821.613	1040.35	806.51	132.834	251.482
ENSG00000108798	ABI3	804	1339	1119	1255	1136	1507	438	793	398	2054	1268	1629	1346	1088	162	391
ENSG00000154175	ABI3BP	16.2475	23.0152	32.0254	26.2028	24.0122	40.0414	8	20.0038	5	17.2027	18.0015	14	16.203	22.0107	2	17
ENSG00000119328	ABITRAM	71	102	93	111	83	93	30	87	40	180	122	190	95	111	14	36
ENSG00000251106	ABITRAMP1	0	0	0	0	0	0	0	0	0	0	0	0	0	0	0	0
ENSG00000097007	ABL1	1006	749	1382	893	975	849	328	640	260	944	964	843	1269	766	194	320
ENSG00000143322	ABL2	560.791	701.16	885.091	1088.54	713.903	709.94	217.418	758.776	204.892	843.211	662.506	1095.61	949.13	881.949	131.487	291.692
ENSG00000099204	ABLIM1	3126.64	806.792	3739	285.53	2571.63	546.003	579	425.539	783	480.276	2336	225	5538.8	1286.83	595	318
ENSG00000163995	ABLIM2	18	8	30	1	7	11	5	7	3	9	10	1	24	23	6	4
ENSG00000173210	ABLIM3	0	0	0	0	0	0	1	1	0	1	0	0	0	0	1	0
ENSG00000256062	ABO	24.6278	25.6392	32.0818	27.1468	32.3221	43.8021	11.0908	29.1907	10.0471	26.7124	15.1137	14.4418	34.3548	37.0643	6.00937	9.14204
ENSG00000159842	ABR	1422.23	1444.35	2026.63	1722.8	1504.87	1594.28	520.522	1255.82	467.778	1866.12	1687.96	1792.48	1994.1	1490.12	273	541.4
ENSG00000174429	ABRA	2.01255	11.0548	3	2.04659	6.06063	8.0957	0	4.02852	1.0253	4	1.01608	3	8.04615	0	0	6.01077
ENSG00000146386	ABRACL	239	557	299	523	270	430	105	310	114	866	406	804	349	402	60	154
ENSG00000163322	ABRAXAS1	311.539	315.898	389.253	222.451	374.913	322.787	112.447	183.111	147.749	378.644	459.412	230.399	536.655	383.438	64.2911	103.818
ENSG00000165660	ABRAXAS2	295	424	379	447	293	391	120	309	115	672	418	696	399	445	66	140
ENSG00000146109	ABT1	221	317	288.5	418	233	312.5	79.5	242	94	531	366	565.5	341.5	341.5	47.5	127
ENSG00000268612	ABT1	221	317	288.5	418	233	312.5	79.5	242	94	531	366	565.5	341.5	341.5	47.5	127
ENSG00000250496	ABT1P1	0	0	0	0	0	0	0	0	0	0	0	1	0	1	0	0
ENSG00000114626	ABTB1	624	253	751	119	574	348	206	203	197	184	585	72	784	305	99	121
ENSG00000166016	ABTB2	31	28	58	33	57	53	18	20	12	66	46	40	67	24	4	15
ENSG00000242156	AC000041.1	9.94849	0	3.21887	1.48795	0	2.25198	0	0	0.999419	0.804683	0	0	0	0	0.56788	0.30175
ENSG00000230485	AC000077.1	0	0	0	0	0	0	0	0	0	0	0	0	0	0	0	0
ENSG00000232926	AC000078.1	0	0	0	0	0	0	0	0	0	0	0	0	0	0	0	0
ENSG00000230194	AC000081.1	0	0	0	0	0	0	0	0	0	0	0	0	0	0	0	0
ENSG00000235776	AC000089.1	2.01164	1.00491	9.05237	7.03196	12.0643	5.02953	2.00987	2.01272	1.00656	2.01307	2.01545	1.00564	2.00912	1.00529	0	1.00379
ENSG00000270393	AC000095.1	0	3	3	3	2	7	0	1	0	0	0	1	2	4	1	0
ENSG00000234001	AC000111.1	0	0	0	0	0	0	0	0	0	0	0	0	0	0	0	0
ENSG00000237974	AC000111.2	0	0	0	0	0	0	0	0	0	0	0	0	0	0	0	0
ENSG00000230820	AC000362.1	0	0	0	0	0	0	0	0	0	0	0	0	0	0	0	0
ENSG00000224981	AC000367.1	39	54.1835	58.9474	47.8316	100.553	80.285	24	41.4587	10.7471	53.3473	41.0944	34.8884	55.3574	46.6431	9	9.60058
ENSG00000227249	AC000374.1	0	0	0	0	0	0	0	0	0	0	0	0	0	0	0	0
ENSG00000213683	AC002056.1	0	0	1.07858	0	0	0	0	0	1.18195	0	2.37899	0	0	0	0	0
ENSG00000235639	AC002069.3	0	0	0	0	0	0	0	0	0	0	0	0	0	0	0	0
ENSG00000270812	AC002069.4	0	0	0	0	0	0	0	0	0	0	0	0	0	0	0	0
ENSG00000225898	AC002075.1	0	0	0	0	0	0	0	0	0	0	0	0	0	0	0	0
ENSG00000237729	AC002075.2	0	0	1.0101	0	0	0	0	1.00633	0	0	0	0	0	0	0	0
ENSG00000273171	AC002094.3	0	0	0	0	0	0	0	0	0	0	0	0	0	0	0	0
ENSG00000227979	AC002127.1	0	0	0	0	0	0	0	0	0	0	0	0	0	0	0	0
ENSG00000260494	AC002310.3	0	0	0	0	0	0	0	0	0	0	0	0	0	0	0	0
ENSG00000261459	AC002310.4	4.58992	0	0	0.000459117	4.84705	15.7956	6.25291e-08	1.3592e-08	8.51593	1.816	0	0.00170769	24.226	1.98216	0.348275	0.333058
ENSG00000260869	AC002310.4	4.46006	13.0036	7.41589	15.0241	2.0648	0	0	7.67956	5.32936	1.66569	16.6952	1.99313	14.5244	7.09728	1.94958	3.68058
ENSG00000232392	AC002366.1	0	0	0	0	1	0	0	1	0	0	1	0	1	1	0	0
ENSG00000226436	AC002367.1	0	0	0	0	0	0	0	0	0	0	0	0	0	0	0	0
ENSG00000228341	AC002381.1	0	0	0	0	0	0	0	0	0	0	0	0	0	0	0	0
ENSG00000261528	AC002400.1	0	0	0	0	0	0	0	0	0	0	0	0	0	0	0	0
ENSG00000231153	AC002429.1	0	0	0	0	0	1	0	0	0	0	0	0	0	1	1	0
ENSG00000251154	AC002456.2	0	0	0	0	0	0	0	0	0	0	0	0	0	0	0	0
ENSG00000223866	AC002486.1	0	0	0	0	0	0	0	0	0	0	0	0	0	0	0	0
ENSG00000231525	AC002486.2	0	0	0	0	0	0	0	0	0	0	0	0	0	0	0	0
ENSG00000270425	AC002487.1	0	0	0	0	0	0	0	0	0	0	0	0	0	0	0	0
ENSG00000214111	AC002504.1	0	0	0	0	0	0	0	0	0	0	0	0	0	0	0	0
ENSG00000261457	AC002519.2	0	0	1	0	0	0	0	0	0	0	0	2	0	0	0	0
ENSG00000233247	AC002524.1	0	0	0	0	3.16908	0	0	0	0	0	0	1.10693	0	0	0	0
ENSG00000227532	AC002542.1	0	0	0	0	0	0	0	0	0	0	0	0	0	0	0	0
ENSG00000235945	AC002543.1	0	0	0	0	0	0	0	0	0	0	0	0	0	0	0	0
ENSG00000267184	AC002545.1	0	0	0	0	0	0	0	0	0	0	0	0	0	0	0	0
ENSG00000227782	AC002553.1	0	0	0	0	0	0	0	1	0	0	0	1	0	0	0	1
ENSG00000239291	AC002558.1	6	17.0046	22.04	27	15	24.0036	3	14	4	5	5.001	11.0012	9.00201	10	1.00146	7
ENSG00000255692	AC002563.1	0	0	0	0	0	0	0	0	0	0	0	0	0	0	0	0
ENSG00000267005	AC002984.1	0	0	0	0	0	0	0	0	0	0	0	0	2	0	0	0
ENSG00000268193	AC002985.1	2.02484	5.08093	1.00945	7.05171	3.06495	5.78281	0	4.04356	0	4.05299	3.04325	3.04058	7.04652	1.00756	0	1.29528
ENSG00000257767	AC002996.1	1.0941e-07	3.58529e-08	1.88185	0	0.50666	1.33735	0	1.45625	0	3.47775	1.35541	0	0	2.19861	0	1.48927
ENSG00000268133	AC003002.1	0	0	0	0	0	0	0	0.282052	0	0	0	0	0	0	0	0
ENSG00000268533	AC003002.2	13.7754	19.2229	18.7145	24.1425	15.7246	28.9579	3.68718	22.8495	8	18.9877	20.7936	7.70697	16.137	13.9431	4	7.92986
ENSG00000269533	AC003002.3	5.43988	10.7762	7.67739	2.66761	4.39416	1.33045	1.56256	11.1181	2.601	5.52572	4.618	2.57771	3.92761	0	1.93604	0
ENSG00000268107	AC003005.1	7.16728	0	0	0	2.5518	5.80501	0	0	0	0	0	0	0.985212	4.01991e-07	0	0
ENSG00000269026	AC003006.1	2.76264	0	0	0	0	0.344681	0	0	0	0	4.16349	0	16.6365	0	2.48007	0.986742
ENSG00000214684	AC003045.1	0	0	0	0	0	0	0	0	0	0	0	0	0	0	0	0
ENSG00000225971	AC003071.1	0	0	1.00129	0	0	0	0	0	0	0	0	0	0	0	0	0
ENSG00000226573	AC003071.2	0	0	0	0	0	0	0	0	0	0	0	0	0	0	0	0
ENSG00000250318	AC003072.1	21	16.6409	22.7726	11	11	17.8291	2	4.37152	7.71883	19.869	17.8482	7	21.8832	12	3	3
ENSG00000234358	AC003080.1	0	0	0	0	3	0	0	0	0	0	1.00012	0	0	0	0	1
ENSG00000228768	AC003101.1	0	0	0	6	0	0	0	2	0	1	0	1	0	0	0	0
ENSG00000237539	AC003669.1	0	0	0	0	0	0	0	0	0	0	0	0	1	0	0	0
ENSG00000231619	AC003685.2	0	0	0	0	0	0	0	0	0	0	0	0	0	0	0	0
ENSG00000257807	AC003686.1	0	0	0	0	0	0	0	0	0	0	0	0	0	0	0	0
ENSG00000262302	AC003688.1	1.36879	0	0.355257	0	0	0	0	0	0.148531	0	0	0	0	0	0	0
ENSG00000108516	AC003958.1	0	0	0	0	0	0	0	0	0	0	0	0	0	0	0	0
ENSG00000262040	AC003958.3	0	0	0	0	0	0	0	0	0	0	0	0	0	0	0	0
ENSG00000262282	AC003958.4	0	0	0	0	0	0	0	0	0	0	0	0	0	0	0	0
ENSG00000227948	AC003989.1	0	0	0	0	0	0	0	0	0	0	0	0	0	0	0	0
ENSG00000243621	AC003989.2	0	0	0	0	0	0	0	0	0	1	0	0	0	0	0	0
ENSG00000270317	AC004004.1	0	0	0	0	0	0	0	0	0	0	0	0	0	0	0	0
ENSG00000228711	AC004006.1	0	0	0	0	0	0	0	0	0	0	0	0	0	0	0	0
ENSG00000228751	AC004022.1	0	0	0	0	0	0	0	0	0	0	0	0	0	0	0	0
ENSG00000237160	AC004022.2	0	0	0	0	0	0	0	0	0	0	0	0	0	0	0	0
ENSG00000257624	AC004024.1	1	0	0	1	0	1	1	1	0	1	3	0	4	0	0	0
ENSG00000196656	AC004057.1	513.497	1289.4	653.293	1746.43	3321.52	2125.32	641.999	1307.94	188.152	2553.43	859.005	3307.4	829.77	1232.38	118.002	722.165
ENSG00000251312	AC004062.1	0	0	0	0	0	0	0	0	0	0	0	0	0	0	0	0
ENSG00000216425	AC004066.1	0	0	0	0	0	0	0	0	0	0	0	0	0	0	0	0
ENSG00000251473	AC004069.2	0	0	0	0	0	0	0	0	0	0	0	0	0	3	0	0
ENSG00000237014	AC004074.1	0	0	0	0	0	0	0	0	0	0	0	0	0	0	0	0
ENSG00000268163	AC004076.1	3.74277	5.82083	3.35772	11	8.40097	7.4305	1.80472	4	8.09011	9.99455	7.57496	11.1887	1.50456	8.06509	2.02114	3.45963
ENSG00000257184	AC004080.3	0	0	0	0	0	0	0	0	0	0	0	0	0	0	0	0
ENSG00000213798	AC004129.1	0	1.00032	0	0	0	0	0	0	0	0	1.00023	0	0	0	0	0
ENSG00000234406	AC004129.2	0	0	0	0	0	0	0	0	0	0	0	0	0	0	0	0
ENSG00000267592	AC004134.1	0	0	0	0	0	0	0	0	0	0	0	0	0	0	0	0
ENSG00000257658	AC004217.2	0	0	0	0	0	0	0	0	0	0	0	0	0	0	0	0
ENSG00000243423	AC004223.1	0	0	0	0	0	0	0	0	0	0	0	0	0	0	0	0
ENSG00000267618	AC004223.3	0	0	0	0	16.7664	0	2.09864	0	0	0	10.0847	0	0.0656881	0	3.34676	0
ENSG00000240311	AC004224.1	0	1	0	0	0	1	0	0	0	2	2	0	0	0	0	1
ENSG00000262554	AC004232.1	3.78527	6.92553	2.18461	0	5.83682	0	4.3279	0	0.796319	0	5.7676	1.13568	1.06439	3.26448	0	1.1958
ENSG00000226107	AC004383.1	0	0	1	0	1	1	0	2	0	1	0	0	0	0	0	0
ENSG00000213269	AC004386.1	1.00015	1.00027	3.00038	1.00026	1	4	2	0	0	3	1.00011	1.0001	3.00049	1.00037	0	0
ENSG00000226515	AC004386.2	0	0	0	0	0	0	0	0	0	0	0	0	0	0	0	0
ENSG00000146677	AC004453.1	0	0	0	1.0142	0	1.01629	0	0	1.00957	0	1.01592	1.01098	0	0	0	0
ENSG00000237347	AC004461.1	0	0	0	0	0	0	0	0	0	0	0	0	0	0	0	0
ENSG00000268069	AC004466.1	2	4	0	4	3	10	2	3	3	1	2	3	13	2	0	1
ENSG00000257905	AC004486.1	0	0	0	0	0	0	0	0	0	0	0	0	0	0	0	0
ENSG00000235713	AC004522.2	0	0	0	0	0	0	0	0	0	0	0	0	0	0	0	0
ENSG00000225071	AC004552.1	0	0	0	1.28751	0	1.31836	0	0	0	0	0	0	0	0	0	0
ENSG00000223418	AC004554.1	0	0	1	0	0	0	0	0	0	0	0	0	0	0	0	0
ENSG00000262623	AC004584.2	0	0	0	0	0	0	0	0	0	0	0	0	0	0	0	0
ENSG00000235592	AC004674.2	0	0	0	0	0	0	0	0	0	0	0	0	0	0	0	0
ENSG00000225583	AC004690.1	0	0	0	0	0	0	0	0	0	0	0	0	0	0	0	0
ENSG00000250424	AC004691.2	0	0	0	0	1.34038	0	0	0	0	0	0.801633	0	0	0	0	0
ENSG00000213717	AC004692.1	0	0	0	0	0	0	0	0	0	0	0	0	0	1.00083	0	0
ENSG00000262990	AC004706.2	1	0	0	0	1	0	0	0	0	0	0	0	0	0	0	0
ENSG00000269881	AC004754.1	0	0	0	0	0	0	0	0	0	0	0	0	0	0	0	0
ENSG00000226138	AC004801.1	0	0	0	0	0	0	0	0	0	0	0	0	0	0	0	0
ENSG00000240399	AC004801.2	9	15	13	21	11	25	9	7	4	15	10	12	17	9	4	8
ENSG00000257955	AC004801.3	0	0	0	0	0	0	0	2	0	0	0	0	0	0	0	0
ENSG00000266076	AC004805.1	0	0.324344	3.55052	0	4.60052e-06	2.65148	0	3.75547	1.78573	0	4.83966	0	0	0	0	0
ENSG00000270870	AC004805.2	0	0	0	0	0	0	0	0	0	0	0	0	0	0	0	0
ENSG00000271587	AC004805.3	0	0	0	0	0	0	0	0	0	0	0	0	0	0	0	0
ENSG00000255575	AC004812.1	0	0	1	1	0	1	0	0	0	0	1	0	0	0	1	0
ENSG00000258431	AC004825.1	0	0	0	0	0	0	0	1	0	0	0	0	0	0	0	0
ENSG00000230137	AC004832.2	0	0	0	0	0	0	0	2	0	0	0	0	0	0	0	0
ENSG00000249590	AC004832.3	0	0	1.99462	0	0	0	0	0	0	0	0	0	6.66787	0	0	0
ENSG00000270625	AC004835.2	0	0	0	0	0	0	0	0	0	0	0	0	0	0	0	0
ENSG00000106540	AC004837.1	0	0	0	0	1	0	0	0	0	0	0	0	0	0	0	0
ENSG00000271163	AC004840.2	0	0	0	0	0	0	0	0	0	0	0	0	0	0	0	0
ENSG00000271526	AC004852.1	0	0	0	0	0	0	0	0	0	0	0	0	0	0	0	0
ENSG00000270729	AC004853.1	0	0	0	0	0	0	0	0	0	0	0	0	0	0	0	0
ENSG00000230160	AC004854.1	0	0	3	0	0	0	0	0	0	0	0	0	0	0	0	0
ENSG00000259109	AC004858.1	3	0	4	1	4	8	1	2	0	0	2	1	1	0	1	2
ENSG00000236274	AC004865.1	0	0	0	0	0	0	0	0	0	0	0	0	0	0	0	0
ENSG00000223514	AC004866.1	0	0	0	0	0	0	0	0	0	0	0	0	0	0	0	0
ENSG00000224134	AC004866.2	0	0	0	0	0	0	0	0	0	0	0	0	0	0	0	0
ENSG00000214754	AC004870.1	0	0	0	0	0	0	0	0	0	1	0	0	0	0	0	0
ENSG00000213361	AC004884.1	0	0	0	0	0	0	0	0	0	0	0	0	0	0	0	0
ENSG00000239719	AC004890.1	0	0	0	0	1.01157	0	0	0	1.0092	2.03759	1.01462	0	1.01899	0	0	0
ENSG00000244560	AC004890.2	12.6817	16.3943	27.642	27.0904	25.7883	28.3874	3.47742	10.5133	8.39075	24.8249	24.8942	14.5594	24.3007	22.1905	3.07046	7.10343
ENSG00000271664	AC004890.3	0	0	0	0	0	0	0	0	0	0	0	0	0	0	0	0
ENSG00000238109	AC004893.1	0	0	0	3	0	4	0	0	0	0	0	0	0	0	0	0
ENSG00000236018	AC004898.1	0	1.0785	0	1.08021	2.10554	0	1.08621	1.09004	0	2.09371	2.10887	0	0	1.04297	1	0
ENSG00000225705	AC004899.1	0	0	0	0	0	0	0	0	0	0	0	0	0	0	0	0
ENSG00000228429	AC004910.1	5.39158	3.04215	3.13133	13.9133	4.01252	8.84412	2.01577	5.26655	1.01716	6.05171	6.41708	5.10731	6.18006	3.39399	0	1.0441
ENSG00000226592	AC004911.1	0	0	0	0	0	0	0	0	0	0	0	0	0	0	0	0
ENSG00000254850	AC004923.2	0	0	0	0	0	0	0	0	0	0	0	0	0	0	0	0
ENSG00000255230	AC004923.3	0	0	0	0	0	0	0	0	0	0	0	0	0	0	0	0
ENSG00000225443	AC004938.1	0	0	0	0	0	0	0	0	0	0	0	0	0	0	0	0
ENSG00000231397	AC004941.2	0	0	0	0	0	0	0	0	0	0	0	0	0	0	0	0
ENSG00000222024	AC004945.1	0	0	0	0	0	0	0	0	0	0	0	0	0	0	0	0
ENSG00000239556	AC004951.2	6.85464	12.018	16.1482	11.6916	25.7998	21.299	5.87972	11.2594	6.04418	8.03227	18.6304	7.06002	25.9408	3.58399	0	0
ENSG00000241057	AC004951.3	10.8375	7.2905	8.17224	5.42203	7.48707	14.991	7	4.2334	6.29321	11.3856	12.4502	5.37896	19.6577	9.73903	2	3
ENSG00000233683	AC004965.1	0	0	0	0	0	0	0	0	0	0	0	0	0	0	0	0
ENSG00000243554	AC004967.1	12	39.1662	16.1274	63.5886	27	50.4768	6	33.1777	10	36.0932	21.1485	45.1932	24.1972	37.3234	2	10.2168
ENSG00000224629	AC004975.1	0	0	0	0	0	0	0	0	0	0	0	0	0	0	0	0
ENSG00000205485	AC004980.1	92.039	118.508	126.789	120.681	162.106	180.481	40.4623	104.123	24.1001	80.6005	100.631	57.1173	125.438	103.789	12.9036	40.8226
ENSG00000214243	AC004980.2	7.67192	8.48995	3.58434	10.641	2.45581	14.7436	4.27431	11.4583	1.11352	8.13452	13.6018	7.33288	8.37611	8.98361	2.36663	6.48006
ENSG00000230305	AC004980.3	0	0	0	0	0	0	2.08122	3.29341	0.753836	0	0	0	2.16652	8.30833	0	0
ENSG00000250778	AC004980.4	0	0	0	0	1.01415	2.02184	0	0	1	1	0	1	1.05695	0	1	1
ENSG00000227573	AC004986.1	0	0	0	0	0	0	0	0	0	0	0	0	0	0	0	0
ENSG00000231198	AC004987.1	0	0	0	0	0	0	0	0	0	0	0	0	0	0	0	0
ENSG00000233225	AC004987.2	0	0	0	0	0	0	0	0	0	0	0	0	1.39486	0	0	1.16957
ENSG00000237251	AC004987.3	0	0	0	0	1	0	0	0	0	0	0	0	1	0	0	0
ENSG00000270797	AC004987.4	0	0	0	1	0	0	0	0	0	0	0	0	0	0	0	0
ENSG00000248751	AC004997.1	14.1776	8.56365	7.3584	9.24791	25.5974	6.90805	3.02059	0	5.94015	11.9288	0	6.16325	3.54366	0	0	7.78385
ENSG00000228532	AC005000.1	0	0	0	0	0	0	0	0	0	0	0	0	0.67317	0	0	0
ENSG00000270431	AC005000.2	0	0	0	0	0	0	0	0	0	0	0	0	0	0	0	0
ENSG00000224314	AC005002.1	0	0	0	0	0	0	0	0	0	0	0	0	0	0	0	0
ENSG00000238066	AC005002.2	0	0	0	0	0	0	0	0	0	0	0	0	0	0	0	0
ENSG00000214125	AC005005.1	0	0	0	0	0	0	0	0	0	0	0	0	0	0	0	0
ENSG00000235573	AC005005.2	2	0	0	0	0	0	0	0	0	0	0	0	0	0	0	0
ENSG00000226671	AC005008.1	0	0	0	0	0	0	0	0	0	0	0	0	0	0	0	0
ENSG00000237896	AC005008.2	0	0	0	0	0	0	0	0	0	0	0	0	0	0	0	0
ENSG00000235581	AC005011.1	0	0	0	0	0	0	0	0	0	0	0	0	0	0	0	0
ENSG00000224280	AC005014.1	0	2	0	0	8	2	0	0	0	0	1	0	2.00314	9	0	0
ENSG00000213875	AC005019.1	0	0	0	0	0	0	0	0	0	0	0	0	0	0	0	0
ENSG00000224448	AC005020.1	0	0	0	0	0	0	0	0	0	0	0	0	0	0	0	0
ENSG00000272647	AC005020.2	5.69865	8.92936	14.6439	10.7243	14.007	12.9352	4.64857	2.28521	6.03264	10.9853	12.8386	10.6287	10.4644	4.69337	1.1178	4.38852
ENSG00000233872	AC005033.1	0	0	0	0	0	0	0	0	0	0	0	0	0	0	0	0
ENSG00000230477	AC005034.1	0	0	0	0	0	0	0	0	0	0	0	0	0	0	0	0
ENSG00000226905	AC005040.1	0	0	0	0	0	0	0	0	0	0	0	0	0	0	0	0
ENSG00000159239	AC005041.1	34	16	51	12	44	18	9	15.0222	10	20	24.0241	15	38	4	1	2
ENSG00000234521	AC005041.2	1	0	0	0	0	0	0	0	0	0	0	0	0	0	0	0
ENSG00000227331	AC005042.1	2	2	4	9	4	5	4	3	1	1	0	5	2	3	0	1
ENSG00000231675	AC005042.3	0	0	0	0	0	0	0	0	0	0	0	0	0	0	0	0
ENSG00000270764	AC005070.1	0	0	0	0	0	0	0	0	0	0	0	0	0	0	0	0
ENSG00000271482	AC005070.2	0	0	0	0	0	0	0	0	0	0	0	0	0	0	0	0
ENSG00000213549	AC005077.1	1.39661	1.5	3	1.5	3	2	0.5	3	0	0.5	1.5	1	0.5	3.5	0.5	0.5
ENSG00000224273	AC005077.2	0.57301	1.23474	1.21153	0	0	1.27073	1.44886	0	0	0	0	0.612559	0	0	0	0
ENSG00000228829	AC005077.3	0	0	0	0	0.5	0	0	0	0	0	0	0	0	0	0	0
ENSG00000230882	AC005077.4	2	0.5	1	0	2	1	0	1	0	0	1	0.5	1	0	0	1.5
ENSG00000271330	AC005084.1	0	0	0	0	0	0	0	0	0	0	0	0	0	0	0	0
ENSG00000229949	AC005094.1	1	0	0	0	0	0	0	0	0	0	0	0	0	0	0	0
ENSG00000226624	AC005099.1	0	2	2.00156	0	4.00185	0	0	0	2.00182	1.00012	8.00509	0	9.00382	0	1	0
ENSG00000219039	AC005102.1	0	0	0	0	0	0	0	0	0	0	0	0	0	0	0	0
ENSG00000224232	AC005104.2	2	2	2	1	1	3	1	1	0	0	3	0	0	1	0	0
ENSG00000225286	AC005105.1	0	0	0	0	0	0	0	0	0	0	0	0	0	0	0	0
ENSG00000226874	AC005154.1	0	0	0	0	0	0	0	0	0	0	0	0	0	0	0	0
ENSG00000244480	AC005154.2	18.4997	19.6469	37.6824	26.066	39.5361	47.6213	8.16865	24.4496	11.3385	39.5232	37.8292	22.4916	36.6697	21.0985	5.20634	9.73473
ENSG00000239622	AC005165.2	2	0	0	0	0	0	0	0	0	0	0	0	0	0	0	0
ENSG00000268153	AC005176.1	2.32861	1.14698	8.79886	6.96918	9.88211	3.9883	4.73797	1.17985	0	1.01925	0	4.48942	3.80724	3.69011	1	2.67571
ENSG00000269519	AC005176.2	0	0	0	0	0	0	0	0	0	0	0	0	0	0	0	0
ENSG00000251243	AC005178.1	0	0	0	0	0	0	0	0	0	0	0	0	0	0	0	0
ENSG00000271101	AC005181.1	0	0	0	0	0	0	0	0	0	0	0	0	0	0	0	0
ENSG00000271500	AC005183.1	0	0	0	0	0	0	0	0	0	0	0	0	0	0	0	0
ENSG00000270794	AC005185.1	0	0	0	0	0	0	0	0	0	0	0	0	0	0	0	0
ENSG00000229497	AC005189.1	0	3	1	1	2	2	2	1	1	1	0	0	0	4	0	1
ENSG00000271421	AC005191.1	0	0	0	0	0	0	0	0	0	0	0	0	0	0	0	0
ENSG00000213209	AC005229.1	0	0	0	0	0	0	0	0	0	0	0	0	1	0	0	0
ENSG00000213210	AC005229.2	0	0	0	0	0	0	0	0	0	0	0	0	0	0	0	0
ENSG00000270200	AC005229.3	0	0	0	0	0	0	0	0	0	0	0	0	0	0	0	0
ENSG00000258930	AC005230.1	0	0	0	0	0	0	0	0	0	0	0	0	0	0	0	0
ENSG00000235861	AC005237.2	0	0	0	0	0	0	0	0	0	0	0	0	0	0	0	0
ENSG00000263648	AC005244.1	9	4	6	2	13	8	4	5	1	5	5	6.02244	9	7	3	1
ENSG00000271184	AC005252.1	0	0	0	0	0	0	0	0	0	0	0	0	0	0	0	0
ENSG00000256210	AC005255.1	1.23264	0	0	0	0	0	4.49333	0	0	0	0	0	0	0	2.34294	0
ENSG00000268723	AC005261.4	2.13902	0	0	0	0	0	0	0	0	0	0	0	1.08246	0	0	0
ENSG00000266944	AC005262.1	0	0	0	0	0	0	0	0	0	0	0	0	0	0	0	0
ENSG00000256835	AC005294.1	0	0	0	0	0	0	0	2	0	0	0	0	0	0	0	0
ENSG00000227511	AC005297.1	0	0	0	0	0	0	0	0	0	0	0	0	0	0	0	0
ENSG00000232644	AC005297.2	0	0	0	0	0	0	0	0	0	0	0	0	0	0	0	0
ENSG00000237171	AC005297.3	0	0	0	0	0	0	0	0	0	0	0	0	0	0	0	0
ENSG00000236325	AC005300.1	0	0	0	0	0	0	0	0	2	0	0	0	0	0	0	0
ENSG00000251537	AC005324.3	0	3.96484	0	1.2863	2.48882	1.6543	1.53475	1.84213	1.22569	0	0	1.83987	1.50445	0	0	2.20901
ENSG00000255104	AC005324.4	11.591	2.61011	7.96017	7.27175	8.41137	15.1458	3.19768	5.86339	0	1.46905	13.2571	2.93274	4.50026	4.70668	0	2.9835
ENSG00000267227	AC005324.6	0	0	0	0	0	0	0	0	0	0	0	0	0	0	0	0
ENSG00000226744	AC005326.1	0	0	0	0	0	0	0	0	0	0	0	0	0	0	0	0
ENSG00000267056	AC005336.1	0	0	0	0	0	0	0	0	0	0	0	0	0	0	0	0
ENSG00000267218	AC005336.2	0	0	0	0	0	0	0	0	0	0	0	0	0	0	0	0
ENSG00000263252	AC005341.1	0	0	0	0	0	0	0	0	0	0	0	0	0	0	0	0
ENSG00000236160	AC005345.1	0	0	0	0	0	0	0	0	0	0	0	0	0	0	0	0
ENSG00000248493	AC005351.1	0	0	0	0	0	0	0	0	0	0	0	0	0	0	0	0
ENSG00000266906	AC005357.1	0	0	0	0	0	0	0	0	0	0	0	0	0	0	0	0
ENSG00000267623	AC005357.2	0	0	0	0	0	0	0	0	0	0	0	0	0	0	0	0
ENSG00000255513	AC005363.1	10.3925	4.0849	0.961454	2.44313	1.87464	3.77716	0	7.56385	0	0	0.125221	0	0	0	0	2.01595
ENSG00000270512	AC005377.1	0	0	0	0	0	0	0	0	0	0	0	0	0	0	0	0
ENSG00000241185	AC005410.1	0.394526	4.49289	4.91061	3.3328	7.50551	8.60511	2.36042	5.82426	0.000473364	3.54031	5.40986	2.00018	0	1.28067	0	0.67149
ENSG00000264050	AC005412.1	0	0	2	0	1	0	0	1	0	0	0	0	0	0	0	0
ENSG00000259079	AC005476.1	0	0	0	0	0	0	0	0	0	0	0	0	0	0	0	0
ENSG00000222012	AC005481.1	1	3	0	0	2	2	0	1	0	1	0	1	1	0	0	0
ENSG00000226025	AC005515.1	1.03125	5.17967	3.11852	4.22586	5.19908	2.09602	1.02774	8.20621	0	3.08432	5.11927	1	9.20997	5.08442	0	2.03787
ENSG00000270634	AC005518.2	0	0	0	0	0	0	0	0	0	0	0	0	0	0	0	0
ENSG00000258653	AC005520.1	8.11684	28.5066	9.06919	16.2174	60.8679	48.614	11.1243	33.4628	15.1231	29.9557	32.1757	39.6433	17.2558	20.5441	0	18.2572
ENSG00000270576	AC005520.4	0	0	0	0	0	0	0	0	0	0	0	0	0	0	0	0
ENSG00000213296	AC005521.1	1.00018	0	0	0	0	0	0	1.00017	0	0	0	0	0	0	0	0
ENSG00000253183	AC005531.1	14.2075	8.51111	6.4959	15.4081	10.5598	26.7735	7.15029	29.9967	4.57739	12.3126	5.17274	5.17605	9.77531	15.5375	0	3.05893
ENSG00000244167	AC005532.2	3	1	3	6	9	4	0	2	7	4	1	4	3	9	0	0
ENSG00000234450	AC005534.2	0	0	0	0	0	0	0	0	0	1.0002	0	0	0	0	0	0
ENSG00000228937	AC005539.1	0	0	0	0	0	0	0	0	0	0	0	0	0	0	0	0
ENSG00000267036	AC005559.1	0	0	0	0	0	0	0	0	0	0	0	0	0	0	0	0
ENSG00000216917	AC005587.1	0	0	0	0	0	0	0	0	0	0	0	0	0	0	0	0
ENSG00000226509	AC005588.1	0	0	0	0	0	0	0	0	0	0	0	0	0	0	0	0
ENSG00000257639	AC005632.2	0	0	0	0	0	0	0	0	0	0	0	0	0	0	0	0
ENSG00000271609	AC005632.4	0	0	0	0	0	0	0	0	0	0	0	0	0	0	0	0
ENSG00000262633	AC005670.2	1.31888	1.38782	2.84845	1.22696	0	6.92394	1.80499	3.96723	0	3.2181	4.68922	0	1.19552	2.91782	1.15687	1.16314
ENSG00000226329	AC005682.1	1	1	1	0	4	2	1	2	2	3	0	1	3	5	0	1
ENSG00000266202	AC005697.1	0	0	0	0	2.20397	0	0	0	0	0	0	0	1.64864	0	0	0
ENSG00000267318	AC005702.1	7.56719	6.07011	1.2148	9.42079	5.27701	4.15926	2	6.28596	3.10299	7.50898	7.2472	11.5934	15.6578	12.6124	0	5
ENSG00000267526	AC005702.2	3.51079	5.35511	6.09802	7.10396	5.47198	6.77886	2.02743	4.15892	1.01233	7.37031	3.16209	7.11093	6.14763	3.02829	1.0922	3.05069
ENSG00000230607	AC005722.1	0	0	0	0	0	0	0	0	0	0	0	0	0	0	0	0
ENSG00000258472	AC005726.1	20.6585	25.8773	28.1466	36.8011	34.506	44.3359	16.6794	26.1904	6.18354	25.4998	20.8136	33.4829	36.8207	44.6315	7.79329	10.098
ENSG00000225681	AC005730.1	0	0	1	0	0	0	0	0	0	1	0	0	0	0	0	0
ENSG00000226040	AC005740.1	0	0	0	0	0	0	0	0	0	0	0	0	0	0	0	0
ENSG00000250347	AC005740.2	0	0	0	0	0	0	0	0	0	0	0	0	0	0	0	0
ENSG00000249418	AC005741.1	0	0	0	0	0	0	0	0	0	0	0	0	0	0	0	0
ENSG00000267630	AC005758.1	0	0	0	0	0	0	0	0	0	1	0	0	0	0	0	0
ENSG00000267471	AC005771.1	0	0	0	0	0	0	0	0	0	0	0	0	0	0	0	0
ENSG00000270802	AC005776.1	0	1	2	0	2	1	0	0	0	0	2	0	0	0	0	0
ENSG00000267148	AC005777.1	0	1	0	0	0	3	0	1	0	0	0	0	0	0	0	0
ENSG00000266958	AC005779.1	0	1.50089	2.68448	1	3	2.66211	0	0	0	2.67426	3	3	3	0	0	0
ENSG00000267545	AC005779.2	11	1.53449	9.31552	1	7.28611	9.63949	1.05337	10.7987	0	1.32574	5.10015	4	2.0703	0	0	2
ENSG00000266959	AC005786.1	0	0	0	0	0.364379	0	0	0	0	0	0	0	1.45983	0	0	0
ENSG00000248188	AC005798.1	0	0	0	0	0	0	0	0	0	0	0	0	0	0	0	0
ENSG00000235554	AC005822.1	3.38984	3.52558	5.4658	5.68044	11.3064	5.55164	1.14448	7.94765	1.13361	1.13499	1.13749	2.265	6.8321	9.17605	0	1.14967
ENSG00000271749	AC005828.6	5	1	4	0	5	1	3	0	3	2	1	0	6	1	0	2
ENSG00000271919	AC005828.7	0	0	0	0	0	0	0	0	0	0	0	0	0	0	0	0
ENSG00000261575	AC005829.1	1	0	1	4	0	0	2	0	0	0	2	1	1	0	0	1
ENSG00000262539	AC005829.2	0	0	0	0	0	0	0	0	0	0	0	0	0	0	0	0
ENSG00000256748	AC005832.2	0	0	0	0	0	0	0	0	0	0	0	0	0	0	0	0
ENSG00000256799	AC005832.3	1	0	0	0	0	0	0	0	0	0	0	0	0	0	1	0
ENSG00000272921	AC005832.4	0	44.8738	36.5928	100.378	6.64339	17.7828	1.60106e-06	2.5823e-05	11.7594	149.839	0	131.531	23.7383	100.564	16.7325	0.0774328
ENSG00000255639	AC005833.1	0	3.1665	5.67958	12.7458	0	8.35948	3.40584	3.36147	1.79886	15.0953	6.99282	10.458	6.96591	4.06007	2.84074	1.04894
ENSG00000267168	AC005837.2	5.76553	0	0	1.97102	0	0	0	0	0	0	0	0	1.45934	5.38821	0	0
ENSG00000223544	AC005838.1	0	0	0	0	0	0	0.0976447	0	0	0	0	0	5.47813	0	0.141	0
ENSG00000213942	AC005840.1	0	0	0	0	1	0	0	0	1.0059	0	1.00023	0	0	0	0	0
ENSG00000256913	AC005840.3	0	2	1	4	6	3	0	8.5658	1	1	4	4	5	8.60685	1	0
ENSG00000256125	AC005868.1	0	0	0	0	0	0	0	0	0	0	0	0	0	0	0	0
ENSG00000264373	AC005899.2	0	0	0	0	0	0	0	0	0	0	0	0	0	0	0	0
ENSG00000255996	AC005906.1	0	0	0	0	0	0	0	0	0	0	0	0	0	0	0	0
ENSG00000243507	AC005908.1	0	0	0	0	0	0	0	0	0	0	0	0	0	0	0	0
ENSG00000227081	AC005912.1	6.88794	1.71333	0	0	1.22248	0	1.71188	0	0	1.73989	5.21561	0	0	0	0	0
ENSG00000248702	AC005921.1	0	0	0	0	0	0	0	0	0	0	0	0	0	0	0	0
ENSG00000267059	AC005943.1	2.94764	7.22675	36.9917	67.6678	31.4145	19.4284	8.25495	0	0	82.6046	9.68535	118.045	26.2552	4.58271	20.8083	44.6064
ENSG00000263199	AC005951.1	0	0	0	0	0	0	0	0	0	0	0	0	0	0	0	0
ENSG00000270324	AC005972.1	0	0	0	0	0	0	0	0	0	0	0	0	0	0	0	0
ENSG00000272164	AC005972.2	0	0	0	0	0	0	0	0	0	0	0	0	0	0	0	0
ENSG00000177418	AC006001.1	2	1	3	1	4	5	3	4	0	0	1	2	4	3	0	3
ENSG00000271611	AC006006.1	0	0	0	0	0	0	0	0	0	0	1	0	0	0	0	0
ENSG00000244563	AC006011.1	4.91198	14.7224	0	4.49647	21.3095	13.466	10.713	10.2631	0	9.99668	6.43834	13.5238	16.1927	0	0.131251	3.57934
ENSG00000226401	AC006015.1	0	0	0	0	0	0	0	0	0	0	0	0	0	0	0	0
ENSG00000226636	AC006020.1	0	1	0	0	2	0	0	0	0	1	0	0	0	0	0	0
ENSG00000223419	AC006022.1	0	0	0	0	0	0	0	0	0	0	0	0	0	0	0	0
ENSG00000270577	AC006023.1	1	1	1	0	2	0	1	0	0	0	1	1	1	0	0	2
ENSG00000273444	AC006023.2	6	0	4	5	10	3	2	4	4	7	2	1	4	8	1	0
ENSG00000224785	AC006026.1	0	0	0	0	0	0	0	0	0	0	0	0	0	0	0	0
ENSG00000228953	AC006026.2	0	0	0	0	0	0	0	0	0	0	0	0	0	0	0	0
ENSG00000231357	AC006028.1	0	0	0	0	0	0	0	0	0	0	0	0	0	0	0	0
ENSG00000264324	AC006030.1	28.6106	17.5667	26.5341	10.0482	66.7058	21.9239	18.554	18.6666	6.11613	25.6856	17.966	0	37.6257	0	0	9.97413
ENSG00000231916	AC006033.1	15	14	20	6	15	17	2	10	5	16	24	16	34	10	1	0
ENSG00000233264	AC006042.3	44	38.1381	53.1714	10	112.318	34	21	20.1058	18	15.0423	46	8	69	58	5	9
ENSG00000255853	AC006065.1	0	0	0	0	0	0	0	0	0	0	0	0	0	0	0	0
ENSG00000255900	AC006065.2	0	0	0	0	0	0	0	0	0	0	0	0	0	0	0	0
ENSG00000270892	AC006077.1	0	0	0	0	0	0	0	0	0	0	0	0	0	0	0	0
ENSG00000268407	AC006115.1	0	0	0	0	0	0	0	0	0	0	0	0	0	0	0	0
ENSG00000266907	AC006116.1	0	1.00143	1.00437	0	2.0234	1.00136	0	1.0028	0	1.00217	0	1.0011	1.00267	0	0	0
ENSG00000266932	AC006116.2	1	1	0	0	0	0	0	1	0	0	0	0	2	0	0	0
ENSG00000267145	AC006116.3	1	0	1	0	0	1	0	0	1	0	1	0	4	0	0	0
ENSG00000267459	AC006116.7	1	7	8	0	4	3	0	2	0	3	2	3	3	3	0	1
ENSG00000213970	AC006122.1	0	0	0	0	0	0	0	0	0	0	0	0	0	0	0	0
ENSG00000267398	AC006130.2	0	0	0	0	0	0	0	0	0	0	0	0	0	0	0	0
ENSG00000233433	AC006144.1	6.04705	9.32047	3.02122	8.10772	3.96704	4.0438	0	4.62056	3.21572	3.32961	7.00008	1.08132	8.1239	1.00781	0	3.86354
ENSG00000238090	AC006195.1	7	4	9	3	13	7	0	5	2	4	1	5	12	2	2	4
ENSG00000257128	AC006197.1	0	0	0	0	0	0	0	0	0	0	0	0	0	0	0	0
ENSG00000257629	AC006199.1	0	0	0	0	0	0	0	0	0	0	0	0	0	0	0	0
ENSG00000223391	AC006210.1	0	0	0	0	0	0	0	0	0	0	0	0	0	0	0	0
ENSG00000238247	AC006210.2	0	0	0	0	0	0	0	0	0	0	0	0	0	0	0	0
ENSG00000262961	AC006236.1	0	0	0	0	0	0	0	0	0	0	0	0	0	0	0	0
ENSG00000243696	AC006254.1	41.2541	58.7424	70.7759	48.3738	96.5204	78.8866	25.1784	48.7355	51.9792	47.0326	70.1757	31.8143	120.45	77.4963	10.6594	11.3302
ENSG00000270941	AC006254.2	1	0	0	0	0	2	0	0	0	0	0	0	0	0	0	0
ENSG00000271137	AC006254.3	0	0	0	0	0	0	0	0	0	0	0	0	0	0	0	0
ENSG00000264529	AC006270.2	6	1	0	1	17	4	1	1	1	0	6	0	3	1	0	1
ENSG00000272383	AC006270.3	0	0	0	0	0	0	0	0	0	0	0	0	0	0	0	0
ENSG00000260970	AC006288.1	0	0	0	0	0	0	0	0	0	0	0	0	0	0	0	0
ENSG00000230785	AC006326.1	0	0	0	0	0	0	0	0	0	0	0	0	0	0	0	0
ENSG00000233619	AC006328.1	0	0	0	0	0	0	0	0	0	0	0	0	0	0	0	0
ENSG00000235094	AC006335.1	0	0	0	0	0	0	0	0	0	0	0	0	0	0	0	0
ENSG00000242879	AC006335.2	0	0	3.80729	2.5965	4	2	1	6	2	3	0	1	2	0	1	2
ENSG00000258513	AC006349.1	0	0	1	2	0	1	0	0	0	0	0	0	0	0	0	0
ENSG00000229110	AC006355.1	0	0	0	0	0	0	0	0	0	0	0	0	0	0	0	0
ENSG00000261778	AC006362.1	0	0	0	0	0	0	0	0	0	0	0	0	0	0	0	0
ENSG00000270611	AC006363.1	0	0	0	0	0	0	0	0	0	0	0	0	0	0	0	0
ENSG00000244000	AC006366.1	0	0	0	0	0	0	0	0	0	0	0	0	0	0	0	0
ENSG00000271027	AC006380.1	0	0	0	0	0	0	0	0	0	0	0	0	0	0	0	0
ENSG00000251638	AC006390.1	0	0	0	0	0	0	0	0	0	0	0	0	0	0	0	0
ENSG00000248851	AC006427.1	0	0	0	0	0	0	0	0	0	0	0	0	0	0	0	0
ENSG00000265428	AC006441.2	0	0	0	0	0	0	0	0	0	0	0	0	0	0	0	0
ENSG00000242209	AC006445.1	0	0	0	0	0	1	0	0	0	0	0	0	0	0	0	0
ENSG00000249148	AC006445.2	0	0	1.00015	0	0	0	0	0	0	2	0	0	0	0	0	0
ENSG00000227545	AC006455.2	0	0	0	0	0	0	0	0	0	0	0	0	0	0	0	0
ENSG00000227923	AC006455.3	0	0	0	0	0	0	0	0	0	0	0	0	0	0	0	0
ENSG00000230000	AC006455.5	0	0	0	1	0	0	0	0	0	0	0	0	0	0	0	0
ENSG00000232165	AC006455.6	0	0	0	0	0	0	0	0	0	0	0	0	0	0	0	0
ENSG00000236638	AC006455.7	0	0	0	0	0	0	0	0	0	0	0	0	0	0	0	0
ENSG00000230132	AC006457.1	0	0	0	0	0	0	0	0	0	0	0	0	0	0	0	0
ENSG00000228568	AC006461.1	0	0	0	0	0	0	0	0	0	0	0	0	0	0	0	0
ENSG00000225795	AC006463.1	0	0	0	0	0	0	0	0	0	0	0	0	0	0	0	0
ENSG00000232887	AC006466.1	0	0	0	0	0	0	0	0	0	0	0	0	0	0	0	0
ENSG00000228019	AC006480.1	0	2	1	1	1	0	0	0	0	3	3	1	0	0	0	1
ENSG00000228974	AC006483.1	0	0	0	0	0	0	0	0	0	0	0	0	0	0	0	0
ENSG00000223841	AC006484.1	0	0	0	0	0	0	0	0	0	0	0	0	0	0	0	0
ENSG00000268643	AC006486.1	19.549	0	25.5677	19.9815	15.8681	0	6.13869	19.6046	2.94515	27.3545	8.04104	7.79855	8.46603	43.6616	3.07377	5.86937
ENSG00000248777	AC006499.1	0	0	0	0	0	0	0	0	0	0	0	0	0	0	0	0
ENSG00000250074	AC006499.2	0	0	0	0	0	0	0	0	0	0	0	0	0	0	0	0
ENSG00000250505	AC006499.3	0	0	0	0	0	0	0	0	0	0	0	0	0	0	0	0
ENSG00000250573	AC006499.4	0	0	0	0	0	0	0	0	0	0	0	0	0	0	0	0
ENSG00000251278	AC006499.5	0	0	0	0	0	0	0	0	0	0	0	0	0	0	0	0
ENSG00000251296	AC006499.6	0	0	0	0	0	0	0	0	0	0	0	0	0	0	0	0
ENSG00000251338	AC006499.7	0	0	0	0	0	0	0	0	0	0	0	0	0	0	0	0
ENSG00000271544	AC006499.8	0	0	0	0	0	0	0	0	0	0	0	0	0	0	0	0
ENSG00000267264	AC006504.3	2	12	14	15	13	10	4	4	2	6	9	11	5	3	1	4
ENSG00000267389	AC006504.4	0	0	0	0	0	0	0	0	0	0	0	0	0	0	0	0
ENSG00000267768	AC006504.6	0	0	0	0	0	0	0	0	0	0	0	0	0	0	0	0
ENSG00000224058	AC006509.1	64.9494	41.2147	18.3289	28.5736	35.8892	46.0316	12.3206	19.145	12.3072	18.8454	25.8152	21.7779	61.3376	38.5611	6.06928	16.7049
ENSG00000224443	AC006509.2	0	0	0	0	0	0	0	0	0	0	0	0	0	0	0	0
ENSG00000240739	AC006511.1	0	0	0	0	0	0	0	0	0	0	0	0	0	0	0	0
ENSG00000255581	AC006511.2	0	1.00204	0	0	0	0	0	0	0	0	0	1.00134	0	0	0	0
ENSG00000239701	AC006512.1	0.5	0	0	0	0	0	0	0	1	0.5	0	0	0	0	0.5	0
ENSG00000257078	AC006512.2	0	0	0	0	0	0	0	0	0	0	0	0	0	0	0	0
ENSG00000241828	AC006517.1	0	0	0	0	0	0	0	0	0	0	0	0	0	0	0	0
ENSG00000256651	AC006518.1	1	1.33333	0.666667	1.33333	2.33333	1.33333	0.666667	1.33333	2	1.66667	0.666667	0.333333	0.333333	1.66667	0	0
ENSG00000256682	AC006518.2	2.66667	4.33333	4	2.00837	9.33333	5.66667	1.66667	4.29401	2	6.81103	3.6127	4.14939	1.99999	2.66667	0	1.33333
ENSG00000272718	AC006518.3	1	1.33333	0.666667	1.33333	2.33333	1.33333	0.666667	1.33333	2	1.66667	0.666667	0.333333	0.333333	1.66667	0	0
ENSG00000272751	AC006518.4	2.66667	4.33333	4	2.00837	9.33333	5.66667	1.66667	4.29401	2	6.81103	3.6127	4.14939	1.99999	2.66667	0	1.33333
ENSG00000240579	AC006529.1	0	0	0	0	0	0	0	0	0	0	0	0	0	0	0	0
ENSG00000258587	AC006530.1	0	0	0	0	2	0	1	0	0	0	0	0	0	0	0	0
ENSG00000267001	AC006538.2	2.70212	0	0	0	0	0	0	0	1.38435	0	0	0	0	0	0	0
ENSG00000240673	AC006539.1	0	0	0	0	0	0	0	0	0	0	1	0	0	0	0	0
ENSG00000268070	AC006539.2	0	0	0	0	0	0	0	0	0	0	0	0	0	0	0	0
ENSG00000225480	AC006548.1	0	0	0	0	0	0	0	0	0	0	0	0	0	0	0	0
ENSG00000270226	AC006548.2	0	0	1	0	0	0	0	0	0	0	0	0	0	0	0	0
ENSG00000267324	AC006557.2	0	0	0	0	0	0	0	0	0	0	0	0	0	0	0	0
ENSG00000267756	AC006557.4	3	7	12	15	13	7	8	20	4	8	6	16	9	4	2	4
ENSG00000270469	AC006557.5	0	0	0	0	0	0	0	0	0	0	0	0	0	0	0	0
ENSG00000261882	AC006600.1	0	0	0	0	0	0	0	0	0	0	0	0	0	0	0	0
ENSG00000255977	AC006927.1	0	0	0	0	0	0	0	0	0	0	0	0	0	0	0	0
ENSG00000235328	AC006946.1	0	0	0	0	0	0	0	0	0	0	0	0	0	0	0	0
ENSG00000234457	AC006960.1	0	0	0	0	0	0	0	0	0	0	0	0	0	0	0	0
ENSG00000224341	AC006965.1	0	0	0	0	0	0	0	0	0	0	0	0	0	0	0	0
ENSG00000229365	AC006967.1	0	0	0	0	0	0	0	0	0	0	0	0	0	0	0	0
ENSG00000269446	AC006967.3	7.53826	10.6978	11.7315	8.82453	13.8238	14.0606	7.86001	6.3603	6.4395	8.72977	4.25793	4.2038	11.6959	0	0	0
ENSG00000230191	AC006970.1	0	0	0	0	0	0	0	0	0	0	0	0	0	1.00148	0	0
ENSG00000233028	AC006970.2	0	0	0	0	0	0	0	0	0	0	0	0	0	0	0	0
ENSG00000218586	AC006971.1	0	0	0	0	0	0	0	1.01742	0	0	0	0	1.00485	1.0119	0	0
ENSG00000235859	AC006978.1	175	137	286	116	321	154	81	133	84	199	277	144	367	263	43	73
ENSG00000226975	AC006987.1	0	0	0	4	0	0	1	1	0	0	0	0	0	0	1	1
ENSG00000235193	AC006987.2	0	2	0	1	0	0	0	0	0	2	0	0	0	0	0	0
ENSG00000235691	AC006987.3	0	0	0	1	0	0	0	0	0	0	0	0	0	0	0	0
ENSG00000224518	AC006989.1	0	0	0	0	0	0	0	0	0	0	0	0	0	0	0	0
ENSG00000231063	AC006994.1	4	0	1	0	5	0	1	0	0	0	0	1	1	5	0	0
ENSG00000213542	AC007000.1	0	4.53501	2.29101	3.33774	6.61872	0	2.00373	4.21703	1.50412	7.51789	5.57926	2.90641	6.51904	0	1.2524	1.00164
ENSG00000225726	AC007000.2	4	3	4	2	18	4	0	6	1	3	3	2	9	8	2	0
ENSG00000259963	AC007012.1	0	0	0	0	0	0	0	0	0	0	0	0	0	0	0	0
ENSG00000249930	AC007016.1	2	0	3	0	2	2	1	2	0	2	2	0	1	0	0	0
ENSG00000258881	AC007040.2	12.392	11.1374	12.8101	6.57777	13.4628	15.5482	5.10998	9.68697	2.68525	9.06452	7.12528	11.3822	15.6464	6.43754	1.67523	8.59833
ENSG00000235411	AC007041.1	5.34845	2.10771	0	0	1.08123	5.2383	0	0	0	0	0	0	0	0	0	0
ENSG00000237358	AC007064.1	0	0	0	0	0	0	0	0	0	0	0	0	0	0	0	0
ENSG00000237835	AC007064.3	0	0	0	0	0	0	0	0	0	0	0	0	0	0	0	0
ENSG00000213216	AC007066.1	1.00455	0	0	1.00868	0	0	0	0	0	0	0	1.00525	0	0	0	0
ENSG00000213443	AC007068.1	278.089	177.067	309.811	149.035	459.825	214.646	102.98	146.453	164.9	363.601	545.994	332.57	631.212	268.633	62.7077	122.382
ENSG00000256912	AC007068.2	0	2	1	0	0	0	0	0	0	0	0	0	0	0	0	0
ENSG00000237162	AC007098.2	2	2	0	0	1	4	0	0	0	4	2	0	2	9	0	0
ENSG00000258148	AC007115.1	0	0	0	0	0	0	0	0	0	0	0	0	0	0	0	0
ENSG00000267180	AC007136.1	0	0	0	0	0	0	0	0	0	0	0	0	0	0	0	0
ENSG00000262516	AC007151.1	0	0	0	0	0	0	0	0	0	0	0	0	0	0	0	0
ENSG00000176043	AC007160.1	0	0	0	0	0	0	0	0	0	0	0	0	0	0	0	0
ENSG00000270314	AC007161.2	0	0	0	0	0	0	0	1	0	0	0	0	0	0	0	0
ENSG00000270447	AC007179.3	0	0	0	0	0	0	0	0	0	0	0	0	0	0	0	0
ENSG00000242951	AC007182.2	0	0	0	0	0	0	0	0	0	1.00298	0	0	0	0	0	0
ENSG00000268173	AC007192.1	0	0	0	0	33.2972	0	0	0	0	0	0	0	22.7044	0	0	0
ENSG00000242444	AC007207.1	0	0	0	0	0	0	0	0	0	0	0	0	0	0	0	0
ENSG00000242329	AC007215.1	0	0	0	0	0	0	0	0	0	0	0	0	0	0	0	0
ENSG00000260362	AC007218.1	0	1	0	0	1.14123	0	2	3	0	0	0	0	0	0	0	0
ENSG00000260764	AC007224.1	0	0	0	0	0	0	0	0	0	0	0	0	0	0	0	0
ENSG00000260782	AC007225.1	0	0	2	0	0	0	0	0	0	0	1	0	1	0	0	0
ENSG00000261725	AC007225.2	0	0	0	0	0	0	0	0	0	0	0	0	0	0	0	0
ENSG00000268036	AC007228.1	3	3.8352	0	5	3.99103	1.65989	0.444216	1	1.9572	1	0	3.48535	2.7985	0	0	0
ENSG00000267544	AC007229.1	1.02428	1.12259	3.24758	0	1.25247	3.45613	0	0	0	0	0	0	0	1.16415	0	0
ENSG00000226230	AC007237.1	0	0	0	0	0	0	0	0	0	0	0	0	0	0	0	0
ENSG00000231043	AC007238.1	0	0	0	0	1.17029	0	0	0	0	0	0	0	0	0	0	0
ENSG00000235653	AC007253.1	0	0	0	0	0	0	0	0	0	0	0	0	0	0	0	0
ENSG00000270196	AC007255.2	0	0	0	0	0	0	0	0	0	0	0	1	0	0	0	0
ENSG00000213090	AC007256.1	19.1991	31.2249	27.08	38.2042	42.3266	43.498	14.3436	30.3211	10.0312	43.0851	16.0614	30.164	35.3009	40.4954	6	14
ENSG00000271656	AC007262.1	0	0	0	0	0	0	0	0	0	0	0	0	0	0	0	0
ENSG00000223422	AC007274.1	0	0	0	0	0	0	0	0	0	0	0	0	0	0	0	0
ENSG00000236690	AC007274.2	0	0	0	0	0	0	0	0	0	0	0	0	0	0	0	0
ENSG00000230799	AC007279.1	0	0	1	0	0	0	0	0	0	0	0	0	0	0	0	0
ENSG00000235579	AC007283.2	0	0	0	0	0	0	0	0	0	0	0	0	0	0	0	0
ENSG00000224946	AC007312.1	0	0	0	0	0	0	0	0	0	0	0	0	0	0	0	0
ENSG00000172974	AC007318.1	0	0	0	2.57556	0	2.51312	2.46953	0	0	5.10055	0	4.81393	9.20619	0	0	0
ENSG00000227444	AC007322.1	0	0	0	0	0	0	0	0	0	0	0	0	0	0	0	0
ENSG00000229725	AC007322.2	0	0	0	0	0	0	0	0	0	0	0	0	0	0	0	0
ENSG00000237968	AC007322.3	0	0	0	0	0	0	0	0	0	0	0	0	0	0	0	0
ENSG00000251618	AC007322.4	0	0	0	0	0	0	0	0	0	0	0	0	0	0	0	0
ENSG00000271275	AC007326.1	0	0	0	0	0	0	0	0	0	0	0	0	0	0	0	0
ENSG00000228770	AC007327.1	0	0	0	0	0	0	0	0	0	0	0	0	0	0	0	0
ENSG00000259962	AC007342.2	1	0	0	0	0	0	0	0	0	0	0	0	0	0	0	0
ENSG00000260078	AC007342.3	46.2917	34.7285	41.5423	43.6994	52.1361	47.3834	24.202	40.1516	7.2002	22.4571	19.0147	18.0168	50.8622	23.26	2.08778	11.361
ENSG00000260258	AC007346.1	0	0	0	0	0	0	0	0	0	0	0	0	0	0	0	0
ENSG00000260939	AC007346.2	0	0	0	0	0	0	0	0	0	0	0	0	0	0	0	0
ENSG00000270677	AC007363.1	0	0	0	0	0	0	0	0	0	0	0	0	0	0	0	0
ENSG00000227791	AC007365.2	0	0	0	0	0	0	0	0	0	0	0	1.00031	0	0	0	0
ENSG00000259164	AC007375.2	0	0.91863	0	0	0	0	0	0	0	0	0	0	0	0	0	0
ENSG00000269883	AC007375.3	0	0	0	0	0	0	0	0	0	0	0	0	1	0	0	0
ENSG00000258566	AC007376.1	0	0	0	0	0	0	0	0	0	0	0	0	0	0	0	0
ENSG00000159186	AC007383.1	0	0	0	0	0	0	0	0	0	0	0	0	0	0	0	0
ENSG00000227394	AC007386.1	0	0	5	0	7	0	1	0	2	0	6	0	3	0	0	1
ENSG00000224646	AC007387.1	0	0	0	0	0	0	0	0	0	0	0	0	0	0	0	0
ENSG00000223739	AC007389.2	0	0	0	0	0	0	0	0	0	0	0	0	0	0	0	0
ENSG00000237979	AC007389.4	0	0	0	0	0	0	0	0	0	0	0	0	0	0	0	0
ENSG00000233159	AC007390.1	0	0	0	0	0	0	0	0	0	0	0	0	0	0	0	0
ENSG00000223604	AC007394.1	0	0	0	0	0	0	0	0	0	0	0	0	0	0	0	0
ENSG00000231386	AC007395.1	0	0	0	0	0.5	0	0	0	0	0	0	0	0	0	0	0
ENSG00000257501	AC007424.1	9.01049	5.06285	12.46	11.3298	10.1029	7.42245	3.04114	8.08133	1	3.0718	7.1084	9.13843	11.0474	6.08727	0	2.04514
ENSG00000227187	AC007435.1	0	2.00048	0	2	2	3	2	3	0	3	1	1	1	0	0	0
ENSG00000264093	AC007448.2	0	0	0	0	0	0	0	0	0	0	0	0	0	0	0	0
ENSG00000256708	AC007458.1	0	0	0	0	3	0	1	0	0	0	0	0	0	0	0	1
ENSG00000260012	AC007494.1	0	0	0	0	0	0	0	0	0	0	0	0	0	0	0	0
ENSG00000255356	AC007536.1	0	0	0	0	0	0	0	0	0	0	0	0	0	0	0	0
ENSG00000242405	AC007537.1	0	2.00036	1.00042	0	0	0	0	0	0	0	0	0	0	0	0	0
ENSG00000213155	AC007547.1	0	0	0	0	0	0	0	0	0	1.00666	0	0	0	0	0	0
ENSG00000239805	AC007547.2	0	0	0	0	0	0	0	0	0	0	0	0	0	0	0	0
ENSG00000232736	AC007551.1	0	0	0	0	0	0	1	1	0	0	2	1	0	0	0	1
ENSG00000256450	AC007552.1	0	0	0	0	0	0	0	0	0	0	0	0	0	0	0	0
ENSG00000235993	AC007559.1	0	0	0	0	0	0	0	0	0	0	0	0	0	0	0	0
ENSG00000238165	AC007560.1	0	0	0	0	0	0	0	0	0	0	0	0	1.14838	0	0	0
ENSG00000235583	AC007562.1	0	0	0	0	0	0	0	0	0	0	0	0	0	0	0	0
ENSG00000237930	AC007563.3	0	0	0	0	0	0	0	0	0	0	0	0	0	0	0	0
ENSG00000270453	AC007566.2	0	0	0	0	0	0	0	0	0	0	0	0	0	0	0	0
ENSG00000224136	AC007568.1	0	0	0	0	0	0	0	0	0	0	0	0	0	0	0	0
ENSG00000259866	AC007599.1	0	0	0	0	0	0	0	0	0	0	0	0	0	0	0	0
ENSG00000175604	AC007601.1	6.26525	23.5021	10.5598	15.4441	11.5851	35.7388	8.25318	19.3269	4.23711	12.2053	7.2419	14.8226	10.5819	27.4227	0	12.3579
ENSG00000261835	AC007610.3	0	2	0	0	2	1	0	1	0	2	1	2	0	0	0	2
ENSG00000203648	AC007618.1	0	0	1	0	0	0	0	0	0	0	0	0	0	0	0	0
ENSG00000271370	AC007619.2	0	0	0	0	0	0	0	0	0	0	0	0	0	0	0	0
ENSG00000239255	AC007620.1	0	0	0	0	0	0	0	0	0	0	0	0	0	0	0	0
ENSG00000270857	AC007621.1	0	0	0	0	0	0	0	0	0	0	0	0	0	0	0	0
ENSG00000240441	AC007622.1	2	2	0	5	6	2	2	0	4	5	3	1	4	0	0	1
ENSG00000161132	AC007663.1	0	0	0	0	0	0	0	1	0	0	0	0	0	0	0	0
ENSG00000226297	AC007677.1	0	0	0	0	0	0	0	0	0	0	0	0	0	0	0	0
ENSG00000237041	AC007679.2	0	0	0	0	0	0	0	0	0	0	0	0	0	0	0	0
ENSG00000224415	AC007683.1	4.00305	17.0113	8.00562	6.00391	10.0038	11.0064	0	2.00287	1.00214	7.00461	3.0007	2	3.00171	12.0097	0	5
ENSG00000182888	AC007685.1	0	0	2.00225	2	0	3.00105	0	0	0	0	0	0	4.00193	0	0	0
ENSG00000243225	AC007686.1	0	1.00034	0	0	1	0	0	0	0	0	0	0	1	0	0	0
ENSG00000241352	AC007688.2	1.00148	1.00133	1.00243	3.00259	1.0017	4.00615	1.00133	4.00964	0	3.00315	1.00263	0	1.00104	4.00723	0	0
ENSG00000233565	AC007690.1	0	0	0	0	0	0	0	0	0	0	0	0	0	0	0	0
ENSG00000215493	AC007731.1	0	0	0	0	0	0	0	0	1	0	0	0	0	0	0	0
ENSG00000229087	AC007738.1	0	0	2	0	3	0	0	0	3	2	0	1	2	2	1	1
ENSG00000225896	AC007742.1	0	0	0	0	0	0	0	0	0	0	0	0	0	0	0	0
ENSG00000254644	AC007751.1	0	0	0	0	0	0	0	0	0	0	0	0	0	0	0	0
ENSG00000268053	AC007785.2	0	0	0	0	0	0	0	0	0	0	1	0	0	0	0	0
ENSG00000226205	AC007790.1	0	0	0	0	0	0	0	0	0	0	0	0	0	0	0	0
ENSG00000256351	AC007834.2	3	3	3	5	2	4	0	1	1	1	3	0	2	1	0	0
ENSG00000269069	AC007842.1	25	20	30.0927	22	35.1185	25.1604	6	9.05627	8	30	15.051	13.0291	21.1149	27.0764	2.03959	5
ENSG00000244381	AC007849.2	0	0	0	0	0	0	0	0	0	0	0	0	0	0	0	0
ENSG00000233870	AC007881.1	0	0	0	0	0	0	0	0	0	0	0	0	0	0	0	0
ENSG00000224891	AC007899.1	0	0	0	0	0	0	0	0	0	0	0	0	0	0	0	0
ENSG00000224611	AC007919.1	0	4	0	2	0	2	0	1	0	0	0	0	0	0	0	0
ENSG00000231384	AC007919.2	0	0	0	0	0	0	0	0	0	0	0	0	0	0	0	0
ENSG00000265863	AC007923.2	6.23741	4.56396	2.11437	9.14078	6.35685	9.30385	2.05772	2.03776	2.06371	2.31921	7.2058	2.066	8.37885	3.05517	0	1.02371
ENSG00000266448	AC007923.3	0	0	0	0	0	0	0	0	0	0	0	0	0	0	0	0
ENSG00000197665	AC007952.1	0	0	0	0	1.28828	0	0	0	0	0	0	0	0	0	0	0.723329
ENSG00000228157	AC007952.2	9.63028	7	5	10.0433	14.9036	11.6773	4	8.67719	3	5	6.87203	6	6	7	0	2.60021
ENSG00000258510	AC007954.1	0	0	0	0	0	0	0	0	0	0	0	0	0	0	0	0
ENSG00000258439	AC007956.2	0	0	0	0	0	0	0	0	0	0	0	0	0	0	0	0
ENSG00000173357	AC007967.1	0	0	0	0	0	0	0	0	0	0	0	0	0	0	0	0
ENSG00000228207	AC007967.2	0	0	0	0	0	0	0	0	0	0	0	0	0	0	0	0
ENSG00000230025	AC007967.3	0	0	0	0	0	0	0	0	0	0	0	0	0	0	0	0
ENSG00000233762	AC007969.1	0	1.23047	2.28989	3.48135	1.1223	2.36983	0	0	1.27397	1.16847	2.26064	2.37086	2.32672	4.68046	0	1.10935
ENSG00000234061	AC007969.2	0	1	2.11369	2	0	3	0	0	0	1	0	0	0	4	0	0
ENSG00000253790	AC007991.1	0	0	0	0	0	0	0	0	0	0	0	0	0	0	0	0
ENSG00000183663	AC007992.1	0	0	0	0	0	0	0	0	0	0	0	0	0	0	0	0
ENSG00000271349	AC007992.2	0	0	0	0	0	0	0	0	0	0	0	0	0	0	0	0
ENSG00000239683	AC007998.1	0	0	0	0	0	0	0	0	0	0	0	0	0	0	0	0
ENSG00000267140	AC007998.2	0	0	0	0	0	0	0	0	0	0	0	1.09066	0	0	0	0
ENSG00000256378	AC008011.1	0	0	0	0	0	0	0	0	0	0	0	0	0	0	0	0
ENSG00000270926	AC008013.3	0	0	0	0	0	0	0	0	0	1	0	0	0	0	0	0
ENSG00000258578	AC008015.1	3	0	0	0	3	3	2	5	0	0	3	1	8	1	0	0
ENSG00000239246	AC008026.1	0	0	2.1317	2.12521	0	1.05718	0	0	1.04853	3.23228	2.14324	1.75213	1.06861	1.06755	1.03674	0
ENSG00000239809	AC008026.2	0	0	0	0	0	0	0	0	0	0	0	0	0	0	0	0
ENSG00000256075	AC008033.1	0	0	0	0	0	0	0	0	0	0	0	0	0	0	0	0
ENSG00000256917	AC008033.2	0	0	0	0	0	0	0	0	0	0	0	0	0	0	0	0
ENSG00000242583	AC008040.2	1	0	1.59177	1.56553	0	1.86474	0	3	0	0	1	1.56732	0	0	0	0
ENSG00000244039	AC008040.3	0	0	0	0	0	0	0	0	0	0	0	0	0	0	0	0
ENSG00000244193	AC008040.4	0	0	0	0	0	0	0	0	0	0	0	0	0	0	0	0
ENSG00000257580	AC008055.1	0	0	0	0	0	0	0	0	0	0	0	0	0	0	0	0
ENSG00000218672	AC008060.1	0	0	0	1	0	0	0	0	0	0	0	0	0	0	0	0
ENSG00000224553	AC008065.1	0	1	1	1	0	2.00269	0	0	0	1	1.00164	0	0	0	0	0
ENSG00000253793	AC008066.1	0	0	0	0	0	0	0	0	0	0	0	0	1	0	0	0
ENSG00000224604	AC008069.1	0	0	0	0	0	0	0	0	0	0	0	0	0	0	0	0
ENSG00000228681	AC008072.1	41.3539	58.2481	83.5133	65.8894	60.6861	84.8085	21.9012	47.7087	20.2482	28.723	45.4245	42.4149	57.5099	52.9241	11.129	21.3477
ENSG00000237217	AC008074.1	0	0	0	0	0	0	0	0	0	0	0	0	0	0	0	0
ENSG00000173862	AC008080.1	9	4	7	3	21	6	3	5	1	4	6	1	11	6	1	2
ENSG00000271596	AC008121.1	0	2	2	1	0	0	0	0	0	0	0	0	0	0	0	0
ENSG00000258204	AC008126.1	0	0	0	0	0	0	0	0	0	0	0	0	0	0	0	0
ENSG00000257572	AC008127.2	0	0	0	0	0	0	0	0	0	0	0	0	0	0	0	0
ENSG00000161103	AC008132.1	9.09123	5.37876	11.3486	8.99746	17.0683	19.0033	4.60277	8.99811	0	11.2386	3.76591	5.12392	9.56075	3.32938	0	1.49404
ENSG00000239989	AC008132.2	0	0	0	0	0	0	0	0	0	0	0	0	0	0	0	0
ENSG00000234594	AC008134.1	0	0	0	0	0	0	0	0	0	1	0	0	0	0	0	0
ENSG00000257531	AC008147.3	0	1	1	1	0	0	0	0	0	0	0	0	1	0	0	0
ENSG00000213238	AC008155.1	0	0	0	0	0	0	0	0	0	0	0	0	0	0	0	0
ENSG00000271346	AC008162.1	0	0	0	0	0	0	0	0	0	0	0	0	0	0	0	0
ENSG00000223890	AC008171.1	0	0	0	0	0	0	0	0	0	0	0	0	0	0	0	0
ENSG00000224545	AC008264.1	0	0	0	0	1	1	1	0	0	1	0	0	0	0	0	0
ENSG00000179342	AC008267.1	0	0	0	0	0	0	1	0	0	2	1	0	0	0	0	0
ENSG00000230189	AC008267.2	40.4263	31.8025	77.1924	34.2133	82.6244	55.8502	18.0268	38.7361	26.2195	42.7619	77.0728	32.2534	69.7483	62.5241	13.7102	18.1077
ENSG00000234500	AC008267.3	0	0	0	0	0	0	0	0	0	0	0	0	0	0	0	0
ENSG00000236928	AC008267.4	1.20679	1	1	4	3	6	1	5	1	1	2	1	6	5	0	2
ENSG00000244510	AC008267.6	0	1	0	0	0	0	0	0	0	2	0	0	0	0	0	0
ENSG00000244657	AC008267.7	0	0	0	1	0	1	0.494824	1.65341	0	0	0	0	0	0	0	0
ENSG00000270893	AC008277.2	0	0	0	0	0	0	0	0	0	0	0	0	0	0	0	0
ENSG00000235937	AC008280.1	0	0	0	0	0	0	0	0	0	0	0	0	0	0	0	0
ENSG00000241114	AC008280.2	0	0	0	0	0	0	0	0	0	0	0	0	0	0	0	0
ENSG00000241187	AC008379.1	0	0	1	0	0	1	0	1	0	1	0	0	0	0	0	0
ENSG00000270904	AC008385.1	0	1	0	0	0	0	0	0	0	0	0	0	0	0	0	0
ENSG00000245317	AC008393.1	6	1	11	4	8	3	5	3	4	6	18	9	28	2	3	3
ENSG00000268465	AC008403.1	0	3.94796	0	0	2.52099	0	0	3.99095	0	7.68002	0	3.01976	1.75254	0	0	0
ENSG00000253261	AC008410.1	0	0	0	0	0	0	0	0	0	0	0	0	0	0	0	0
ENSG00000248293	AC008413.1	0	0	0	0	0	0	0	0	0	0	0	0	0	0	0	0
ENSG00000249068	AC008417.1	0	0	0	0	0	0	0	0	0	0	0	0	0	0	0	0
ENSG00000251583	AC008427.1	0	0	0	0	0	0	0	0	0	0	0	0	0	0	0	0
ENSG00000253785	AC008429.2	0	1.0809	0	0	0	1.06481	0	0	0	0	1.06455	1.04948	0	0	0	0
ENSG00000254328	AC008429.4	1	4	5	1	0	1	0	3	1	3	1	0	4	0	0	1
ENSG00000253600	AC008446.1	0	0	0	0	0	0	0	0	0	0	0	0	0	0	0	0
ENSG00000213303	AC008481.1	0	0	0	0	0	0	0	0	0	0	0	0	0	0	0	0
ENSG00000213304	AC008481.2	0	0	0	0	0	0	0	0	0	0	0	0	0	0	0	0
ENSG00000267477	AC008481.3	0	0	0	0	0	0	0	0	3.14987	0	0	0	0	0	1.23625	0
ENSG00000253946	AC008489.1	0	0	0	0	0	0	0	0	0	0	0	0	0	0	0	0
ENSG00000243304	AC008494.1	2.0004	0	2	0	1	0	0	0	0	0	0	0	0	0	0	0
ENSG00000238254	AC008496.1	0	0	0	0	0	0	0	0	0	0	0	0	0	0	0	0
ENSG00000266910	AC008507.1	18	14	18	17	28.1953	26.1806	5	10	4	18	19.2052	9	13	22	3	5
ENSG00000253966	AC008514.2	2	2	4	4	4	3	2	0	1	7	1.01971	4	6	0	0	1
ENSG00000267611	AC008521.1	0	0	0	0	0	0	0	0	0	0	0	0	0	0	0	0
ENSG00000267725	AC008521.2	0	0	0	0	0	0	0	0	0	0	0	0	0	0	0	0
ENSG00000250705	AC008526.1	0	0	1.00284	0	0	0	0	0	0	0	0	0	0	0	0	0
ENSG00000268797	AC008537.1	0	0	0	0	0	0	0	0	0	0	1.02034	0	0	0	0	0
ENSG00000220949	AC008543.2	0	0	0	0	0	0	0	0	0	0	0	0	0	0	0	0
ENSG00000251118	AC008549.3	0	0	0	0	0	0	0	0	0	0	0	0	0	0	0	0
ENSG00000234259	AC008550.1	0	0	0	0	0	0	0	0	0	0	0	0	0	0	0	0
ENSG00000270624	AC008555.3	1	1	0	0	1	0	0	0	0	0	0	0	1	0	0	0
ENSG00000271666	AC008555.6	0	0	0	0	0	0	0	0	0	0	0	0	0	0	0	0
ENSG00000253512	AC008562.1	0	0	0	0	0	0	0	0	0	0	0	0	0	0	0	0
ENSG00000251135	AC008565.1	8.10197	9.398	8.02192	8.24355	15.0764	14.4711	9	14.474	3	12.151	11	5.06965	16.1994	14	0	3
ENSG00000260112	AC008567.1	4.23917	7.77164	6.19629	3.10983	13.0886	11.4754	0	4.06738	0	4.00833	4.1389	4.02986	5.16774	14.6925	1.02081	1.00909
ENSG00000242080	AC008571.1	0	0	0	0	0	0	0	0	0	0	0	0	0	0	0	0
ENSG00000258864	AC008575.1	0	3.70672	0	0	0	0	0	0	0	0	0	0	0	0	0	0
ENSG00000251000	AC008592.3	1	2.0274	4.07352	5.10729	1.02409	1	0	2.038	0	5.09441	1.05477	1.00631	2.03045	0	0	0
ENSG00000271128	AC008608.1	1	0	0	0	0	1	0	0	0	0	0	0	0	0	0	0
ENSG00000241870	AC008620.1	0	0	0	0	0	0	0	0	0	0	0	0	0	0	0	0
ENSG00000248560	AC008620.2	0	0	0	0	0	0	0	0	0	0	0	0	0	0	0	0
ENSG00000269014	AC008622.1	0	0	1	0	0	0	0	0	0	0	0	0	0	0	0	0
ENSG00000270518	AC008626.1	1.03949	1.06899	0	3.82918	1.1715	5.16945	0	1.16709	0	0	0	3.05128	3.77143	6.16452	1.04078	1.23406
ENSG00000249433	AC008628.1	0	0	0	0	0	0	0	0	0	0	0	0	0	0	0	0
ENSG00000249944	AC008628.2	0	0	0	0	0	0	0	0	0	0	0	0	0	0	0	0
ENSG00000250678	AC008629.2	0	0	0	0	0	0	0	0	0	0	0	0	0	0	0	0
ENSG00000250928	AC008629.3	0	0	0	0	0	0	0	0	0	0	0	0	0	0	0	0
ENSG00000248831	AC008638.1	0	0	0	0	0	0	0	0	0	0	0	0	0	0	0	0
ENSG00000250006	AC008638.2	0	0	0	0	0	0	0	0	0	0	0	0	0	0	0	0
ENSG00000270669	AC008638.3	0	0	0	0	0	0	0	0	0	0	0	0	0	0	0	0
ENSG00000253155	AC008676.2	0	1	0	0	0	1.00048	0	0	1	0	0	0	0	0	0	0
ENSG00000213414	AC008677.1	0	0	0	0	0	0	0	0	0	0	0	0	0	0	0	0
ENSG00000244331	AC008677.2	0	0	0	0	0	0	0	0	0	0	0	0	0	0	0	0
ENSG00000253422	AC008677.3	0	0	0	0	0	0	0	0	0	0	0	0	0	0	0	0
ENSG00000267335	AC008687.1	0.5	0	0	0	0	0	0	0	0	0	0	0	0	0	0	0
ENSG00000268669	AC008687.5	0	0	0	0	0	0	0	0	0	0	0	0	0	0	0	0
ENSG00000269706	AC008687.6	0	0	0	0	0	0	0	0	0	0	0	0	0	0	0	0
ENSG00000254336	AC008694.2	0	1.01396	0	0	1.01705	0	0	0	0	0	1.01655	0	0	0	0	1.00927
ENSG00000273217	AC008695.1	96.4145	144.084	234.673	76.4511	221.066	152.68	1.26723e-05	134.544	3.47652e-07	12.9242	505.149	0.00221912	7.31868	167.254	35.8372	98.2767
ENSG00000225869	AC008696.1	0	0	0	0	0	0	0	0	0	0	0	1	0	0	0	0
ENSG00000213488	AC008716.1	2	3	2	0	0	1	0	5	0	0	1	0	0	1	0	0
ENSG00000250114	AC008723.1	0	0	0	0	0	0	0	0	0	0	0	0	0	0	0	0
ENSG00000270442	AC008725.1	0	0	0	0	0	0	0	0	0	0	0	0	0	0	0	0
ENSG00000269419	AC008737.2	0	0	0	0	0	0	0	0	0	0	0	0	0	0	0	0
ENSG00000269373	AC008739.2	0	0	0	1	0	0	0	0	0	0	0	0	0	0	0	0
ENSG00000271598	AC008739.3	0	0	0	0	0	0	0	0	0	0	0	0	0	0	0	0
ENSG00000257403	AC008740.1	0	0	1.01398	0	0	0	0	0	0	0	0	0	2.12126	0	0	0
ENSG00000271150	AC008745.1	0	0	0	0	0	0	0	0	0	0	1	0	0	0	0	0
ENSG00000268593	AC008749.1	9.51439	19.8946	18.3052	24.2104	8.30762	19.353	2.57745	13.5367	1.29725	16.9481	11.426	8.67454	18.2249	4.85891	2.42355	0
ENSG00000268711	AC008750.6	0	0	0	0	0	0	0	0	0	0	0	0	0	0	0	0
ENSG00000269403	AC008750.8	23.8552	35.9338	17.1118	43.8578	21.2778	65.255	7.95726	31.9503	8.68404	19.4072	24.78	31.874	26.554	39.5712	4.23012	11.343
ENSG00000268293	AC008751.1	0	0	0	0	0	0	0	0	0	0	0	0	0	0	0	0
ENSG00000269236	AC008751.2	0	0	0	0	0	2	0	0	1	0	0	0	0	0	0	0
ENSG00000267370	AC008752.3	8.19193	8.48955	14.3206	13.1445	13.1893	11.4291	7.18459	8.28796	4.56629	23.4173	14.9518	11.004	17.099	12.0499	1	4.05939
ENSG00000238150	AC008753.1	0	0	0	0	0	0	0	0	0	0	0	0	0	0	0	0
ENSG00000196826	AC008758.1	75.5601	128.567	165.468	34.3414	103.563	87.5891	16.6438	67.6282	2.08711	38.2799	78.5116	63.0684	3.47099	144.981	13.9838	40.9633
ENSG00000248406	AC008758.3	0	10	0	0	0	3.64654	0.00106158	0	0	4.1282	0	0.00136703	6.13054	0	0.480717	0.893849
ENSG00000268744	AC008758.4	14.1349	0	37.1437	15.3607	28.4347	4.87826	7.29467	17.0672	7.81393	4.18482	25.5725	17.8864	11.4656	10.6397	3.66458	5.97878
ENSG00000268870	AC008758.5	1.01652	4.45973	7.87908	1.35366	3.77101	0	4.2741	1.64867	0	0	7.56104e-07	0	6.25022	1.78585	0	2.39334
ENSG00000269755	AC008758.6	17.4786	15.8429	32.4457	26.6243	28.3303	24.3314	2.44404	11.3907	8.09158	24.8453	20.3226	12.3852	20.5701	25.1448	3.08869	10.3078
ENSG00000267490	AC008759.1	0	0	0	0	0	2	0	0	0	0	0	0	0	0	0	0
ENSG00000268400	AC008763.2	1.44491	2.84198	0	19.146	1.34291	15.5265	3.67779	0	1.32384	0	1.62131	0	1.56062	4.46739	0.724141	0
ENSG00000269711	AC008763.3	0	0	0	0	0	0	0	0	0	0	0	0	0	0	0	0
ENSG00000141979	AC008764.1	5.31031	6.61842	5.10518	4.96961	10.3043	11.7137	4.34119	0	0	5.61064	3.61671	0	5.10021	4.3709	0	0
ENSG00000268790	AC008764.4	6.69694	3.81457	0	2.68212	6.31984	10.0922	0	7.39444	1.71587	0	4.38287	0	4.14227	11.5279	0	4.59244
ENSG00000257355	AC008770.1	1.10714	0	3.4372	6.48947	1.02386	6.18966	1.29035	0	0	4.29049	0	0	7.16388	5.41075	0	0
ENSG00000267179	AC008770.2	16.6383	7.18486	23.2997	15.493	12.587	19.782	9.60902	4.79103	13.4879	5.62753	14.869	7.54064	20.1292	7.14871	1	0
ENSG00000270779	AC008782.1	0	0	0	0	0	0	0	0	0	0	0	0	0	0	0	0
ENSG00000267433	AC008798.1	0	0	0	0	0	0	0	0	0	0	0	0	0	0	0	0
ENSG00000240388	AC008799.1	0	0	0	0	0	0	0	0	0	0	0	0	0	0	0	0
ENSG00000254170	AC008802.1	0	0	0	1.00031	2.00055	0	0	1	0	0	0	0	1.00031	0	0	0
ENSG00000267245	AC008805.1	0	0	0	0	0	0	0	0	0	1	0	0	0	0	0	0
ENSG00000255875	AC008813.1	0	0	0	0	0	0	0	0	0	0	0	0	0	0	0	0
ENSG00000271257	AC008814.1	0	0	0	0	0	0	0	0	0	0	0	0	0	0	0	0
ENSG00000251478	AC008817.1	0	0	0	0	0	0	0	0	0	0	0	0	0	0	0	0
ENSG00000270495	AC008825.2	0	0	0	0	0	0	0	0	0	0	0	0	0	0	0	0
ENSG00000249101	AC008834.1	0	0	0	0	0	0	0	0	0	0	0	0	0	0	0	0
ENSG00000248236	AC008837.1	0	0	0	0	0	0	0	0	0	0	0	0	0	0	0	0
ENSG00000248928	AC008837.2	0	0	0	0	0	0	0	0	0	0	0	0	0	0	0	0
ENSG00000227836	AC008850.1	3	4	9	6	9	20	5	13	1	7	7	2	5	14	0	4
ENSG00000248288	AC008868.1	0	0	0	0	0	0	0	0	0	0	0	0	0	0	0	0
ENSG00000267952	AC008878.1	3.27828	0	0	8.14644	2.24514	6.72767	0.328677	3.33027	3.35281	15.1984	11.5444	6.40406	13.4001	0.215384	3.11494	0
ENSG00000268614	AC008878.2	0	0	0	0	0	0	0	0	0	0	0	0	0	0	0	0
ENSG00000268861	AC008878.3	95.2684	78.5046	92.4497	51.4238	140.901	32.913	28.8667	40.3958	33.2762	79.1044	115.278	13.7516	76.6843	51.3205	10.4885	14.8786
ENSG00000248105	AC008885.1	0	0	0	0	0	0	0	0	0	0	0	0	0	0	0	0
ENSG00000242198	AC008897.1	0	1	0	1	0	0	0	0	0	0	0	0	0	0	0	0
ENSG00000242602	AC008953.1	0	0	0	0	0	0	0	0	0	0	0	0	0	0	0	0
ENSG00000251648	AC008958.1	0	0	0	0	0	1	1	0	0	2	0	0	1	0	0	0
ENSG00000271299	AC008962.1	0	0	0	0	0	0	0	0	0	0	0	0	0	0	0	0
ENSG00000251099	AC008967.1	0	0	1	0	0	0	0	0	0	0	0	0	0	0	0	0
ENSG00000176593	AC008969.1	201.309	260.17	292.064	238.073	348.573	348.995	93.2306	203.251	93.0883	233.821	262.579	173.969	239.725	196.027	21.3665	70.5546
ENSG00000268083	AC008982.1	9.83467	0	0	0	0	0	0	0	0	0	0	0	16.262	0	0	0
ENSG00000241183	AC009022.2	0	0	0	0	0	0	0	0	0	0	0	0	0	0	0	0
ENSG00000271129	AC009027.1	0	0	0	0	0	0	0	0	0	0	0	0	0	0	0	0
ENSG00000214331	AC009053.1	341.316	386.224	488.239	335.047	575.907	541.961	170.166	334.711	105.639	271.244	312.732	250.126	519.48	363.925	68.4444	122.729
ENSG00000261145	AC009060.2	3.46725	1.64842	2.99021	3.24263	0	3.21996	0	0	0	0.237788	4.1697	1	0.616392	0	1	0.96712
ENSG00000261774	AC009075.2	0	0	0	0	0	0	0	0	0	0	0	0	0	0	0	0
ENSG00000213318	AC009078.1	0	0	0	0	0	0	0	0	0	0	0	0	0	0	0	0
ENSG00000240338	AC009078.2	0	0	0.847934	2.8257	4.18586	0	0	3.43165	0	0	0	1.08942	0	0	0	0
ENSG00000260514	AC009086.1	0	0	0	0	0	0	0	0	0	0	0	0	0	0	0	0
ENSG00000263343	AC009088.4	0	0	0	0	0	0	0	0	0	0	0	0	0	0	0	0
ENSG00000260908	AC009093.3	7.20497	9.58758	5.26738	22.4317	15.4593	29.6938	2.52252	13.0061	4.15853	14.3815	6.78564	5.31763	22.1809	19.9037	1.11537	5.26909
ENSG00000261278	AC009094.1	0	0	0	0	0	0	0	0	0	0	0	0	0	0	0	0
ENSG00000260068	AC009101.1	0	0	0	0	0	0	0	0	0	0	0	0	0	0	0	0
ENSG00000243697	AC009108.1	0	0	0	0	0	0	0	0	0	0	0	0	0	0	0	0
ENSG00000259873	AC009117.1	0	0	0	0	0	0	0	0	0	0	0	0	0	0	0	0
ENSG00000260300	AC009119.2	3	6.41394	9	13.0291	17.5965	4	4	8.70329	6	15.2658	15.9951	6.28653	12.2565	14.9143	0	1.62748
ENSG00000239763	AC009120.1	4	9	15	9	4	19	3	13	4	14	16	9	14	3	1	5
ENSG00000247121	AC009126.1	27	18	19	16	14	20	9	20	13	19	34	18	29	23	3	11
ENSG00000263311	AC009127.2	0	0	0	0	0	0	0	0	0	0	0	0	0	0	0	0
ENSG00000261458	AC009132.1	0	0	0	0	0	0	0	0	0	0	0	0	0	0	0	0
ENSG00000240861	AC009153.1	0	0	0	0	0	0	0	0	0	0	0	0	0	0	0	0
ENSG00000237901	AC009161.1	0	0	0	0	0	0	0	0	0	0	0	0	0	0	0	0
ENSG00000260092	AC009163.3	0	0	0	0	0	0	0	0	0	0.914666	0	0	0	0	0	0
ENSG00000261717	AC009163.5	1.29585	0	4.98275	4.81507	0	0	1	6.62519	0	2.02363	2.06038	4.23776	2.28016	5.54566	5.18656	0
ENSG00000261178	AC009169.1	0	0	0	0	0	0	0	0	0	0	0	0	0	0	0	0
ENSG00000262471	AC009171.1	0	0	0	0	0	0	0	0	0	0	0	0	0	0	0	0
ENSG00000228360	AC009220.1	0	0	0	0	0	0	0	1.00086	0	0	0	0	1	0	0	0
ENSG00000239254	AC009220.2	0	2.19012	3.2634	1.03441	1.09314	4.31332	2.07382	2.1706	1.6159	2.10115	1.03029	1.13086	4.53015	2.08213	0	0
ENSG00000271537	AC009220.3	0	0	0	0	0	0	0	0	0	0	0	0	0	0	0	0
ENSG00000223917	AC009237.1	0	0	0	0	0	0	0	0	0	0	0	0	0	0	0	0
ENSG00000237308	AC009237.10	0	0	0	0	0	0	0	0	0	0	0	0	0	0	0	0
ENSG00000238162	AC009237.11	0	0	0	0	0	0	0	0	0	0	0	0	0	0	0	0
ENSG00000270193	AC009237.12	0	0	0	0	0	0	0	0	0	0	0	0	0	0	0	0
ENSG00000271003	AC009237.13	0	0	0	0	0	0	0	0	0	0	0	0	0	0	0	0
ENSG00000224719	AC009237.2	0	0	0	0	0	0	0	0	0	0	0	0	0	0	0	0
ENSG00000229689	AC009237.3	28.0191	64.0271	45	44	44.0341	56	11	35.0199	14	63	32	50	56	47	3	15
ENSG00000230083	AC009237.4	0	0	0	0	0	0	0	0	0	0	0	0	0	0	0	0
ENSG00000233037	AC009237.5	0	0	0	0	0	0	0	0	0	0	0	0	0	0	0	0
ENSG00000235959	AC009237.6	0	0.5	0	0	0	0	0	0	0	0	0	0	0.5	0	0	0
ENSG00000236026	AC009237.7	0	0	0	0	0	0	0	0	0	0	0	0	0	0	0	0
ENSG00000236431	AC009237.8	0	0	0	0	0	0	0	0	0	0	0	0	0	0	0	0
ENSG00000236750	AC009237.9	0	0	0	0	0	0	0	0	0	0	0	0	0	0	0	0
ENSG00000227120	AC009238.1	0	0.5	0	0	0	0	0	0	0	0	0	0	0.5	0	0	0
ENSG00000233275	AC009238.2	0	0	0	0	0	0	0	0	0	0	0	0	0	0	0	0
ENSG00000248821	AC009238.3	0	0	0	0	0	0	0	0	0	0	0	0	0.471236	0	0	0
ENSG00000238072	AC009244.1	0	0	6.12648	12.123	0	0.0119864	3.33438	2.85921	5.29763	0	4.22546	12.6759	0	4.53127	3.74084	0
ENSG00000230383	AC009245.1	0	1.07479	0	0	0	0	0	0	1.08485	2.14192	2.42702	1.07026	0	0	0	0
ENSG00000257738	AC009248.1	0	0	0	0	0	0	0	0	0	0	0	0	0	0	0	0
ENSG00000234639	AC009263.1	0	0	0	0	0	0	0	0	0	0	0	0	0	0	0	0
ENSG00000259505	AC009268.1	0	0	0	0	0	0	0	0	0	0	0	0	0	0	0	0
ENSG00000259452	AC009269.1	0	0	0	0	0	0	0	0	0	0	0	0	0	0	0	0
ENSG00000228085	AC009296.1	0	0	0	0	0	0	0	0	0	0	0	0	0	0	0	0
ENSG00000225813	AC009299.1	0	1	1	1	0	1	0	0	0	0	0	0	0	0	0	0
ENSG00000232320	AC009299.2	0	0	0	0	0	0	0	0	0	0	0	0	0	0	0	0
ENSG00000233868	AC009302.1	0	0	0	0	0	0	0	0	0	0	0	0	0	0	0	0
ENSG00000224967	AC009303.1	5	6	7	7	20	15	1	5	1	13	9	6	13	11	1	3
ENSG00000225911	AC009310.1	0	0	0	0	0	0	0	0	0	0	0	0	0	0	0	0
ENSG00000232337	AC009313.2	0	0	0	0	0	0	0	0	0	0	0	0	0	0	0	0
ENSG00000271081	AC009314.1	0	0	0	0	3	1	0	0	0	0	1	0	0	0	0	0
ENSG00000236182	AC009319.1	0	0	0	0	0	0	0	0	0	0	0	0	0	0	0	0
ENSG00000233287	AC009362.1	0	0	2	1.00113	0	0	3	1.00196	0	0	0	0	0	0	0	0
ENSG00000183470	AC009365.1	0	0	0	0	0	0	0	0	0	0	0	0	0	0	0	0
ENSG00000216895	AC009403.1	32.7389	48.9634	45.2945	50.8953	37.5674	54.6055	19.7417	37.2258	19.5602	70.1455	62.9554	63.619	68.3296	31.1348	1	20.666
ENSG00000236533	AC009413.1	0	0	0	0	0	0	0	0	0	0	0	1.00023	0	0	0	0
ENSG00000233752	AC009414.1	0	0	0	0	0	0	0	0	0	0	0	0	0	0	0	0
ENSG00000224071	AC009474.1	0	0	0	0	0	0	0	0	0	0	0	0	0	0	0	0
ENSG00000230355	AC009474.2	0	0	0	0	0	0	0	0	0	0	0	0	0	0	0	0
ENSG00000225448	AC009477.1	0	0	0	0	0	0	0	0	0	0	0	0	0	0	0	0
ENSG00000229143	AC009480.2	0	0	0	0	0	0	0	0	0	0	0	0	0	0	0	0
ENSG00000226121	AC009487.2	1.74491	14.046	8.82846	11.9643	19.0013	12.1592	7.17335	17.3288	8.72275	15.1833	30.4715	19.4478	5.10524	3.54023	1.63334	4.76561
ENSG00000216844	AC009494.1	0	0	0	0	0	0	0	0	0	0	0	0	0	0	0	0
ENSG00000236748	AC009500.1	0	0	0	0	0	0	0	0	0	0	0	0	0	0	0	0
ENSG00000232403	AC009501.1	0	0	0	0	1	0	0	0	0	0	0	0	0	0	0	0
ENSG00000270437	AC009501.2	0	0	0	0	0	0	0	0	0	0	0	0	0	0	0	0
ENSG00000231802	AC009502.1	0	0	0	0	0	0	0	0	0	0	0	0	0	0	0	0
ENSG00000225369	AC009506.2	0	0	0.353132	0	0.529781	0	0	0	0	0	0	0	0.124719	7.92915	0	0
ENSG00000256557	AC009509.3	0	0	1	0	0	0	0	0	0	0	0	0	0	0	0	0
ENSG00000224469	AC009517.1	0	0	0	0	0	0	0	0	0	0	0	0	0	0	0	0
ENSG00000233263	AC009518.2	0	0	0	0	0	0	0	0	0	0	0	0	0	0	0	0
ENSG00000236386	AC009518.3	0	0	0	0	0	0	0	0	0	0	0	0	0	0	0	0
ENSG00000111788	AC009533.1	21.0422	68.7013	32.3448	47.8286	45.1759	76.4046	10.9677	48.2263	12.8624	71.1457	38.3922	55.2943	40.0959	57.5195	11.2048	17.259
ENSG00000255753	AC009533.2	0	0	0	0	0	0	0	0	0	0	0	0	0	0	0	0
ENSG00000226066	AC009541.1	0	0	0	0	3	0	0	0	0	0	0	0	0	0	0	0
ENSG00000249692	AC009567.2	0	0	0	0	0	0	0	0	0	0	0	0	0	0	0	0
ENSG00000270328	AC009597.2	0	0	0	0	0	0	0	0	0	0	0	0	0	0	0	0
ENSG00000254725	AC009643.1	0	0	0	0	0	0	0	0	0	0	0	0	0	0	0	0
ENSG00000271028	AC009643.2	0	0	0	0	0	0	0	0	0	0	0	0	0	0	0	0
ENSG00000250494	AC009646.1	0	0	0	0	0	0	0	0	0	0	0	0	0	0	0	0
ENSG00000273025	AC009690.3	0	0	0.576177	0	0	0	0	0	0	8.29189	2.76366	0	0	0	0	0
ENSG00000261281	AC009712.1	0	0	0	0	0	0	0	0	0	0	0	0	0	0	0	0
ENSG00000257281	AC009729.1	6	2	11	0	8	0	0	0	1	3.00061	10	0	2.00114	0	0	1
ENSG00000257384	AC009779.1	0	0	0	0	0	0	0	0	0	0	0	0	0	0	0	0
ENSG00000258311	AC009779.3	50.2595	76.0447	57.339	84.611	78.8373	83.2573	33.8227	65.5423	27.3915	87.8788	63.3217	82.5717	123.945	75.8143	8.7778	38.2153
ENSG00000258907	AC009779.4	0	0	0	0	0	0	0	0	0	0	0	0	0	0	0	0
ENSG00000270458	AC009779.6	0	0	0	0	0	0	0	0	0	0	0	0	0	0	0	0
ENSG00000236503	AC009784.1	0	0	0	0	0	0	0	0	0	0	0	0	0	0	0	0
ENSG00000248911	AC009800.1	0	0	0	0	0	0	0	0	0	0	0	0	0	0	0	0
ENSG00000253760	AC009812.2	0	0	0	0	0	0	0	0	0	0	0	0	0	0	0	0
ENSG00000266105	AC009831.2	0	0	0	0	0	0	0	0	0	0	0	0	0	0	0	0
ENSG00000253623	AC009879.1	8.28184	5.27147	13.44	3.14846	6.31768	14.114	7.20083	14.9521	5.06353	7.92834	7.28179	2.07319	15.2552	4.37214	0	5.75618
ENSG00000270255	AC009884.2	0	0	0	0	0	0	0	0	0	0	0	0	0	0	0	0
ENSG00000248978	AC009901.1	0	0	0	0	0	0	0	0	0	0	0	0	0	0	0	0
ENSG00000254212	AC009901.2	0	0	0	0	0	0	0	0	0	0	0	0	0	0	0	0
ENSG00000254014	AC009902.1	0	0	0	0	0	0	0	0	0	0	0	0	0	0	0	0
ENSG00000250031	AC009927.1	0	0	0	0	0	0	0	0	0	0	0	0	0	0	0	0
ENSG00000234356	AC009945.1	0	0	0	0	0	0	0	0	0	0	0	0	0	0	0	0
ENSG00000230073	AC009947.1	0	0	0	0	0	0	0	0	0	0	0	0	0	0	0	0
ENSG00000236647	AC009947.2	0	0	0	0	0	0	0	0	0	0	0	0	0	0	0	0
ENSG00000238082	AC009948.1	0	0	0	0	0	0	1	0	0	0	0	0	0	0	0	0
ENSG00000227055	AC009961.2	1	5	2	5	4	1	0	1	2	1	2	0	2	1	1	1
ENSG00000230783	AC009961.3	4.00193	3.00044	2.0006	2.00065	5.00153	2.00081	0	0	0	0	2.00071	0	5.00106	2.00039	0	0
ENSG00000227270	AC009963.1	0	0	0	0	0	0	0	0	0	0	0	0	0	0	0	0
ENSG00000233494	AC009963.2	0	0	2	0	5	1	0	0	0	0	1	1	0	0	0	0
ENSG00000235325	AC009963.3	0	0	0	0	0	0	0	0	0	0	0	0	0	0	0	0
ENSG00000235951	AC009965.2	0	0	0	0	0	0	0	0	0	0	0	0	0	0	0	0
ENSG00000214369	AC009967.2	9.98583	7.54944	1.35602	4.70718	9.13048	8.69838	1.16159	6.04114	1.90764	2.10333	1.03539	3.35519	3.32559	3.31425	0	0
ENSG00000234932	AC009969.1	0	0	0	0	0	0	0	0	0	0	0	0	0	0	0	0
ENSG00000267793	AC009977.1	1	0	0	0	17	1	2	3	5	2	6	2	0	0	0	1
ENSG00000271779	AC009994.1	0	0	0	0	0	0	0	0	0	0	0	0	0	0	0	0
ENSG00000259369	AC009997.1	0	0	0	0	0	0	0	0	0	0	0	1	0	0	0	0
ENSG00000226918	AC010086.1	0	0	0	0	1	0	0	0	0	0	0	0	0	0	0	0
ENSG00000236615	AC010086.2	0	0	0	0	0	0	0	0	0	0	0	0	0	0	0	0
ENSG00000233648	AC010095.1	0	0	0	0	0	0	0	0	0	0	0	0	0	0	0	0
ENSG00000213291	AC010099.1	0	0	0	0	0	0	0	0	0	0	0	0	0	0	0	0
ENSG00000227847	AC010099.2	0	0	0	0	0	0	0	0	0	0	0	0	0	0	0	0
ENSG00000234071	AC010099.3	0	0	0	0	0	0	0	0	0	0	0	0	0	0	0	0
ENSG00000234983	AC010132.2	0	0	0	0	0	0	0	0	0	0	0	0	0	0	0	0
ENSG00000256646	AC010132.3	196.544	183.805	261.13	148.601	212.019	225.223	75.628	139.167	63.7209	336.391	371.985	295.827	257.241	363.199	52.2311	57.8128
ENSG00000228257	AC010141.1	0	0	0	0	0	0	0	0	0	0	0	0	0	0	0	0
ENSG00000227989	AC010141.1	0	0	0	0	0	0	0	0	0	0	0	0	0	0	0	0
ENSG00000242393	AC010141.2	0	0	0	0	0	0	0	0	0	0	0	0	0	0	0	0
ENSG00000240566	AC010153.1	0	0	0	0	0	0	0	0	0	0	0	0	0	0	0	0
ENSG00000235895	AC010154.1	0	0	0	0	0	0	0	0	0	0	0	0	0	0	0	0
ENSG00000257611	AC010182.1	0	0	0	0	0	0	0	0	0	1	0	0	0	0	0	0
ENSG00000256594	AC010186.2	1671	1530	2330	1252	2730	1313	586	876	883	1552	2754	1060	2070	1051	301	361
ENSG00000257803	AC010200.1	0	0	0	0	0	1	0	0	0	0	0	0	0	4	0	0
ENSG00000271177	AC010200.2	0	0	0	0	0	0	0	0	0	0	0	0	0	0	0	0
ENSG00000257254	AC010202.1	0	0	0	0	0	0	0	0	0	0	0	0	0	0	0	0
ENSG00000257489	AC010203.1	24.872	15.1051	24.4899	19.3175	30.9742	10.4228	6.97565	17.3811	4.02007	9.01096	27.0011	4	22.3928	30.0826	4	5.18172
ENSG00000229738	AC010240.1	0	0	0	1.01274	0	0	0	0	1	1	0	0	0	0	0	0
ENSG00000235253	AC010240.2	0	0	0	1.00015	0	0	0	0	0	1.00013	1.00011	0	1.00015	0	0	0
ENSG00000250803	AC010255.3	0	0	2	0	0	1	0	0	0	0	0	1	0	0	0	1
ENSG00000248350	AC010265.1	0	0	1	0	4	0	0	0	1	0	0	1	0	0	0	2
ENSG00000249876	AC010285.2	3	4.00682	1	0	0	0	0	0	0	0	1	1.00109	1	0	0	0
ENSG00000260865	AC010287.1	6	4	8	7	7	14	5	18	1	6	2	3	9	10	2	3
ENSG00000241179	AC010301.1	0	0	0	0	0	0	0	0	0	0	0	0	0	0	0	0
ENSG00000253213	AC010306.1	0	0	0	1.01805	2	1.00559	1.04519	3	0	5.0693	1.00634	3.034	1.01434	0	1	0
ENSG00000240611	AC010307.1	0	0	0	0	0	0	0	0	0	0	0	0	0	0	0	0
ENSG00000254503	AC010319.1	10.7157	15.2694	26.3622	24.8456	24.852	19.6811	11.1217	21.13	4.05822	25.3621	14.6096	10.6149	13.6809	23.2615	0	5.42293
ENSG00000269035	AC010319.2	0	0	0	0	0	0	0	0	0	0	0	0	0	0	0	0
ENSG00000167774	AC010323.1	6.3759	4.73632	4.25346	0	3.68243	0	0	0	0	0	0	36.1033	19.9749	8.50687	23.3199	0
ENSG00000268884	AC010323.2	1	0	0	0	0	0	0	0	1	0	1.00053	0	0	0	0	0
ENSG00000243234	AC010326.1	0	0	0	0	1	1	0	0	0	0	0	0	0	0	0	0
ENSG00000269476	AC010326.2	0	5.14694	0	0.129571	8.8572	0	0	4.14561	0.849213	0	11.8155	6.21568	0	16.8807	0	0
ENSG00000270804	AC010326.4	15.0832	19.8762	29.7692	30.5963	12.1687	23.8584	9.3048	12.5658	4	12.0923	8.56443	11.429	13.4227	20.7915	2	6.0757
ENSG00000267110	AC010327.2	0	0	0	0	0	0	0	0	0	0	0	0	0	0	0	0
ENSG00000267507	AC010327.3	0	0	0	0	0	0	0	0	0	0	0	0	0	0	0	0
ENSG00000268282	AC010328.2	0	0	0	0	0	0	0	0	0	0	0	0	0	0	0	0
ENSG00000269779	AC010329.2	1.07548	12.3106	9.19635	11.0508	5.88011	10.4517	2.05463	9.41572	4	9.56755	9.52509	5.50576	13.6551	8.42162	2.02871	1.19368
ENSG00000214248	AC010336.1	24.4619	27.9538	44.8741	55.1955	33.8497	29.089	11.884	31.6008	8.39026	32.7818	35.5757	26.7262	20.7779	23.4842	4.28744	12.2872
ENSG00000226432	AC010342.1	0	0	0	0	1.34155	0	0	0	0	1.35933	0	1.25453	0	0	0	0
ENSG00000240376	AC010343.1	0	0	0	0.718771	0	0	0	0	0	0	1.00512	0	0	0	0	0
ENSG00000250672	AC010343.2	0	0	0	0	0	0	0	0	0	0	0	0	0	0	0	0
ENSG00000250847	AC010350.1	0	0	0	0	0	0	0	0	0	0	0	0	1	0	0	0
ENSG00000250886	AC010368.1	0	0	0	0	0	0	0	0	0	0	0	0	0	0	0	0
ENSG00000233787	AC010374.1	0	0	0	0	0	0	0	0	0	0	0	0	0	0	0	0
ENSG00000249744	AC010374.2	0	0	0	1	0	0	0	0	0	0	0	0	0	0	0	0
ENSG00000253801	AC010376.1	0	0	0	0	0	0	0	0	0	0	0	0	0	0	0	0
ENSG00000226400	AC010385.1	0	0	0	0	0	0	0	0	0	0	0	0	0	0	0	0
ENSG00000271035	AC010385.2	0	0	0	0	0	0	0	0	0	0	0	0	0	0	0	0
ENSG00000251627	AC010395.2	0	0	0	0	0	0	0	0	0	0	0	0	0	0	0	0
ENSG00000213663	AC010409.1	0	0	0	0	0	0	0	0	0	0	0	1	0	0	0	0
ENSG00000250895	AC010409.2	0	0	0	0	0	0	0	0	0	0	0	0	0	0	0	0
ENSG00000269242	AC010422.3	0	5.40777	6.34983	33.3404	19.7302	29.5757	1.66605	19.7981	0	25.6105	0	18.6404	8.74299	17.0734	0	3.14459
ENSG00000269590	AC010422.5	2.33074	0	0	0	0	0	0	0	2.59824	0	0	0	0	0	1.11051	0
ENSG00000269693	AC010422.6	276.768	254.727	356.514	251.177	258.434	333.803	93.1754	214.11	102.272	278.228	222.624	242.526	365.597	198.931	41.603	114.377
ENSG00000249577	AC010424.1	0	1	0	0	0	0	0	0	0	0	0	0	0	0	0	0
ENSG00000188242	AC010442.1	124	127	154	107	131	114	36	81	49	227	185	131	183	132	21	42
ENSG00000214278	AC010442.2	0	0	0	0	0	0	0	0	0	0	0	0	0	0	0	0
ENSG00000250645	AC010442.3	2	0	1	0	0	1	0	0	0	0	0	1	0	0	0	0
ENSG00000249289	AC010460.1	0	0	0	0	0	0	0	0	0	0	0	0	0	0	0	0
ENSG00000250319	AC010460.2	0	0	0	0	0	0	0	0	0	0	0	0	0	0	0	0
ENSG00000250332	AC010460.3	0	0	0	0	0	0	0	0	0	0	0	0	0	0	0	0
ENSG00000269307	AC010463.1	2.46322	0	0	0	0	0	0	0	0	0	0	0	0	0	0	0
ENSG00000214784	AC010468.1	0	2.15557	0	0	1.07478	1.09488	0	0	0	4.2651	1.07997	2.13958	0	0	0	2.13706
ENSG00000250728	AC010468.3	0	0	0	0	0	0	0	0	0	0	0	0	0	0	0	0
ENSG00000224282	AC010469.1	0	0	0	0	0	0	0	0	0	0	0	0	0	0	0	0
ENSG00000241739	AC010469.2	0	0	0	0	0	0	0	0	0	0	0	0	0	0	0	0
ENSG00000253646	AC010476.1	0	0	0	0	0	0	0	0	0	0	0	0	0	0	0	0
ENSG00000268225	AC010487.1	8.04174	2	7.03815	6.03292	7	4.0228	2	0	6.02683	7.00258	14.0528	3	7	7	0	4
ENSG00000213655	AC010493.1	0	0	0	0	1	0	0	0	0	0	0	0	0	0	0	0
ENSG00000268742	AC010503.3	0	0	0	0	0	0	0	0	0	0	0	0	0	0	0	0
ENSG00000268750	AC010522.1	44.9283	67.0878	20.3138	49.0864	41.6846	54.3115	19.6016	54.5662	9.02351	74.3164	55.4606	88.0752	69.9827	53.5696	3.30433	21.3216
ENSG00000267689	AC010525.2	0	0	0	0	0	0	0	0	0	0	0	0	0	0	0	0
ENSG00000131152	AC010531.1	2.90432	4.80704	3.36575	4.29827	0	8.17832	0.833747	4.61969	0	3.38502	7.66585	19.0829	12.3564	10.3281	0	0
ENSG00000243705	AC010531.2	0	0	0	0	0	0	0	0	0	0	0	0	0	0	0	0
ENSG00000226180	AC010536.1	53.9001	65.3056	48.772	76.8388	59.32	81.4018	25.1564	62.2794	26.1891	63.4109	54.1852	49.0791	75.7972	64.3177	6	18.1225
ENSG00000260851	AC010542.3	3.04796	1.02587	2.06173	0	3.12323	1.06228	1.08408	1.20065	1	3.36439	1.01767	2.24711	16.3627	2.06807	1	1
ENSG00000260332	AC010546.1	0	0	0	0	0	0	0	0	0	0	0	0	0	0	0	0
ENSG00000261611	AC010547.4	2.33791	18.5107	0	4.57147	9.12202	0	6.29633	3.36482	4.00392	0	7.63766	23.8311	9.79375	0	0	0
ENSG00000262008	AC010547.5	0	0	1	1	2	0	0	0	0	0	0	0	0	0	0	0
ENSG00000262120	AC010547.6	0	0	0	0	0	0	0	0	0	0	0	0	0	0	0	0
ENSG00000249904	AC010587.1	0	0	0	0	0	0	0	0	0	0	0	0	0	0	0	0
ENSG00000249950	AC010587.2	0	0	0	0	0	0	0	0	0	0	0	0	0	0	0	0
ENSG00000271477	AC010591.1	0	0	0	0	0	0	0	0	0	0	0	0	0	0	0	0
ENSG00000251374	AC010598.1	0	1	0	2	3	1	0	2	0	3	2	2	1	1	0	3
ENSG00000262113	AC010614.1	0	0	0	0	0	0	0	0	0	0	0	0	0.508144	0	0	0
ENSG00000213976	AC010615.1	34.4305	30.0263	33.3311	30.0079	54	35.0115	11.0164	26.4312	7	52.0091	44	44.3514	39.1651	23.0098	6.00963	11.0289
ENSG00000268731	AC010615.3	0	0	0	0	0	0	0	0	0	0	0	0	0	0	0	0
ENSG00000269237	AC010615.4	3.93064	0	1.57432	1.23205	2.33294	1.30777	1.16573	1.28414	0	1.26231	0	2.63563	3.96705	0	0	0
ENSG00000243771	AC010618.1	0	0	0	0	0	0	0	0	0	0	0	0	0	0	0	0
ENSG00000269469	AC010619.1	0	0	0	1.95598	0	0	0	0	0	0	1.82715	0	0	0	0	0
ENSG00000268892	AC010620.1	0	0	0	2.02668	2	0	0	0	0	3.89804	2	3	0	0	0	0
ENSG00000269839	AC010620.2	0	0	0	0	0	0	0	0	0	0	0	0	0	0	0	0
ENSG00000269540	AC010624.4	0	0	0	0	0	0	0	0	0	0	0	0	0	0	0	0
ENSG00000248867	AC010625.1	0	0	0	0	0	0	0	0	0	0	0	0	0	0	0	0
ENSG00000248791	AC010627.1	21	14	30	19	44	26	4	22	3	12	17	5	29	22	1	9
ENSG00000242292	AC010631.1	0	0	0	0	0	0	0	0	0	0	0	0	0	0	0	0
ENSG00000269794	AC010642.1	2	0	3	1	0	1	0	1	0	0	1	0	2	0	0	1
ENSG00000269095	AC010646.1	0	0	0	0	0	0	0	0	0	0	0	0	0	0	0	0
ENSG00000262140	AC010653.1	2	2	3	6	4	5	1	5	1	4	2	4	3	1	0	1
ENSG00000228700	AC010655.1	0	0	0	0	0	0	0	0	0	0	0	0	0	0	0	0
ENSG00000272601	AC010655.3	2	4	2	1	0	3	0	0	1	5	0	5	4	0	0	0
ENSG00000232383	AC010677.1	0	0	0	0	0	0	0	0	0	0	0	0	0	0	0	0
ENSG00000241281	AC010683.1	0	0	0	0	0	0	0	0	0	0	0	1	0	0	0	0
ENSG00000213083	AC010731.1	0	0	0	0	0	0	0	0	0	0	0	0	0	0	0	0
ENSG00000232713	AC010733.1	5.0333	5.037	7.01111	5.04313	13.047	5.03556	2.01107	6.03159	1.00466	4.02223	5.01716	3.02128	11.059	0	2.00437	5.01822
ENSG00000271115	AC010738.1	0	0	0	0	0	0	0	0	0	0	0	0	0	0	0	0
ENSG00000238065	AC010740.1	0	0	0	0	0	0	0	0	0	0	0	0	0	0	0	0
ENSG00000255106	AC010768.3	0	0	0	0	0	0	0	0	0	0	0	0	0	0	0	0
ENSG00000259619	AC010867.1	3.09174	1.00611	6.34167	2.03353	2.57508	6.02577	4.08702	7.04864	2.37329	6.19516	6.24163	1.18663	2.06919	0	1	0
ENSG00000225402	AC010878.1	2.00865	0	0	0	6	0	0	0	0	1	2	0	1	0	0	0
ENSG00000227623	AC010881.1	0	0	0	0	0	0	0	0	0	0	0	0	0	0	0	0
ENSG00000224414	AC010886.1	7.68974	4.34256	8.83129	4.32688	12.2938	14.4603	6.73327	13.2088	1.12641	10.0874	3.266	7.55847	11.6863	9.22336	1.05386	2.43557
ENSG00000179997	AC010894.1	0	0	0	0	0	0	0	0	0	0	0	0	0	0	0	0
ENSG00000232479	AC010900.1	10	18	15	11	17	13	7	2	2	12	12	13	21	27	5	2
ENSG00000270664	AC010900.2	0	0	1	0	0	0	0	0	0	1	0	0	3	0	0	0
ENSG00000213774	AC010904.1	0	0	0	0	0	0	0	0	0	0	0	0	0	0	0	0
ENSG00000267382	AC010928.1	0	0	0	0	0	0	0	0	0	0	0	0	0	0	0	0
ENSG00000267400	AC010928.2	0	0	0	0	0	0	0	0	0	0	0	0	0	0	0	0
ENSG00000267687	AC010928.3	0	0	0	0	0	0	0	0	0	0	0	0	0	0	0	0
ENSG00000214702	AC010931.1	0	0	5	0	1	0	0	0	1	0	0	0	0	0	0	0
ENSG00000248540	AC010931.2	16.8353	9.60475	10.704	9.06058	10.7397	21.6502	0	14.5277	3.22994	10.0343	8.47688	3.02607	7.35961	7.55483	1.00448	3.00803
ENSG00000232668	AC010967.3	0	0	0	0	0	0	0	0	0	0	0	0	0	0	0	0
ENSG00000225840	AC010970.1	7582	4396	3852	4668	6403	5010	1520727	457488	2179199	1684	13341	28503	9734	4335	3419004	3374240
ENSG00000230237	AC010975.2	0	0	0	0	0	0	0	0	0	0	0	0	0	0	0	0
ENSG00000223428	AC010997.1	0	0	0	0	0	1	0	0	0	0	0	0	0	0	0	0
ENSG00000230626	AC011005.1	0	0	0	0	1.01996	1.04408	0	1.04185	0	1.05268	0	0	0	0	0	0
ENSG00000241102	AC011005.2	0	0	0	0	0	0	0	0	0	0	0	0	0	0	0	0
ENSG00000241573	AC011005.3	0	0	0	0	0	0	0	0	0	0	0	0	0	0	0	0
ENSG00000241961	AC011037.1	0	0	0	0	0	0	0	0	0	0	0	0	0	0	0	0
ENSG00000254765	AC011092.1	0	0	0	0	0	0	0	0	0	0	0	0	0	0	0	0
ENSG00000265614	AC011193.2	0	0	0	0	0	0	0	0	0	0	0	0	0	0	0	0
ENSG00000266561	AC011195.1	0	0	0	0	0	0	0	0	0	0	0	0	0	0	0	0
ENSG00000266826	AC011195.2	0	0	0	0	0	0	0	0	0	0	0	0	0	0	0	0
ENSG00000225253	AC011225.1	0	0	0	0	0	0	0	0	0	0	0	0	0	0	0	0
ENSG00000232089	AC011233.1	0	0	0	0	0	0	0	0	0	0	0	0	0	0	0	0
ENSG00000224361	AC011239.1	0	0	0	0	0	0	0	0	0	0	0	0	0	0	0	0
ENSG00000229695	AC011242.1	0	0	0	0	0	0	0	0	0	0	0	0	0	0	0	0
ENSG00000271443	AC011247.2	0	0	0	0	0	0	0	0	0	0	0	0	0	0	0	0
ENSG00000259413	AC011270.1	0	0	0	0	0	0	0	0	0	0	0	0	0	0	0	0
ENSG00000236015	AC011290.2	0	0	0	0	0	0	0	0	0	0	0	0	0	0	0	0
ENSG00000233539	AC011294.1	23.2904	24.3797	29.6435	36.937	50.9751	42.901	29.6109	18.4671	9.35604	41.8945	37.5008	11.7081	44.0205	41.1422	5.96227	18.9344
ENSG00000249839	AC011330.1	56.4763	26.14	22.7438	58.7106	33.1523	40.3332	23.8509	39.2307	3.63433	95.8307	32.8324	58.1138	40.5336	0	19.4988	0
ENSG00000249518	AC011352.2	0	0	0	0	0	0	0	0	0	0	0	0	0	0	0	0
ENSG00000248696	AC011406.1	0	0	0	0	0	0	0	0	0	1	0	0	0	0	0	0
ENSG00000253110	AC011410.1	0	0	0	0	0	0	0	0	0	0	0	0	0	0	0	0
ENSG00000249363	AC011411.1	0	0	0	0	0	0	1	0	0	2	0	0	2	0	0	1
ENSG00000250080	AC011416.1	0	0	0	0	0	0	0	0	0	0	0	0	0	0	0	0
ENSG00000250956	AC011416.2	0	0	0	0	0	0	0	0	0	0	0	0	0	0	0	0
ENSG00000223539	AC011431.1	0	0	0	0	0	0	0	0	0	0	0	0	0	0	0	0
ENSG00000267589	AC011444.4	0	0	0	0	0	0	0	0	0	0	0	0	0	0	0	0
ENSG00000224864	AC011447.1	0	0	0	0	0	0	0	0	0.139887	0	0	0.0821953	0	0	0	0
ENSG00000267220	AC011447.2	0	0	0	0	0	0	0	0	0	0	0	0	0	0	0	0
ENSG00000267771	AC011447.4	0	0	0	0	0	0.5	0	0	0	0	0	0.5	0	0	0	0
ENSG00000258674	AC011448.1	8.10277	8.50218	6.16893	12.6232	6.48202	9.17691	2.69771	9.07509	7.15683	8.0039	8.61086	7.0812	6.77556	8.29985	0.916889	3.03753
ENSG00000270614	AC011451.2	0	0	0	0	0	0	0	1	0	0	0	0	0	0	0	0
ENSG00000269179	AC011452.1	0	0	0	0	0	0	0	0	0	0	0	0	0	3.43656e-05	0	0
ENSG00000270347	AC011453.2	0	0	0	0	0	0	0	0	0	0	0	0	0	0	0	0
ENSG00000269547	AC011455.2	0	0	0	0	0	0	0	0	0	0	0	0	0	0	0	0
ENSG00000270402	AC011458.1	0	0	0	1	1	0	0	0	0	0	0	0	0	5	0	0
ENSG00000271283	AC011458.2	0	2	0	2	1	1	0	0	1	0	2	1	3	0	0	0
ENSG00000255730	AC011462.1	91.0012	26.7979	0	1.29351	5.30899	0	0	37.5701	0	14.4453	127.264	26.7926	1.62427	0	9.46294e-05	0
ENSG00000268589	AC011467.2	0	0	0	0	0	0	0	0	0	0	0	0	0	0	0	0
ENSG00000269025	AC011467.4	0	0	0	0	0	0	0	0	0	0	0	0	0	0	0	0
ENSG00000269316	AC011467.5	0	0	0	0	0	0	0	0	0	0	0	0	0	0	0	0
ENSG00000271149	AC011467.6	0	0	0	0	0	0	0	0	0	0	0	0	0	0	0	0
ENSG00000270248	AC011468.4	1	3.09409	1	2.02982	6	0	1	0	1	0	1	1	0	0	0	0
ENSG00000267415	AC011471.1	0	0	1	0	0	0	0	0	0	0	0	0	0	0	0	0
ENSG00000269741	AC011473.4	0	0	0	0	0	0	0	0	0	0	0	0	0	0	0	0
ENSG00000271010	AC011475.1	16.295	12.7827	19.0711	9.82453	13.4525	15.441	7.26534	3.93943	5.8178	5.83434	8.81447	3.56157	16.76	8.23993	1.16612	1.37702
ENSG00000243494	AC011476.1	0	0	0	0.1	0	0.100454	0	0.200437	0	0.200231	0	0	0	0	0	0
ENSG00000267693	AC011477.5	0	0	0	0	0	0	0	0	0	0	0	0	0	0	0	0
ENSG00000271499	AC011477.6	0	0	0	0	0	0	0	0	0	0	0	0	0	0	0	0
ENSG00000267748	AC011479.1	0	0	0	0	0	0	0	0	0	0	0	0	0.245013	0	0	0
ENSG00000267114	AC011481.1	1	1	9	10	11	8	3	5	6	6	6	6	9	15	2	4
ENSG00000204850	AC011484.1	0	0	0	0	0	0	1	0	0	7	2	7	0	0	0	0
ENSG00000213777	AC011487.1	0	0	6	2.21297	1.07155	3	2	3.38942	2	3	4.9525	0	6.27519	5.01319	0	0
ENSG00000268864	AC011487.2	10.3667	17.9824	9.36404	10.1592	14.8433	7.63686	6.72279	16.1539	2.74923	9.3161	5.65525	15.6877	5.49406	19.4265	0	8.09711
ENSG00000269608	AC011487.3	0	0	0	0	0	0	0	0	0	0	0	0	0	0	0	0
ENSG00000269765	AC011492.1	0	0	0	0	0	0	0	0	0	0	0	0	0	0	0	0
ENSG00000268685	AC011494.1	0	0	0	0	0	0	0	0	0	0	0	0	0	0	0	0
ENSG00000243829	AC011495.1	1.00497	0	0	0	0	1.00357	0	0	0	0	0	0	0	0	0	0
ENSG00000269374	AC011497.2	11.1898	19.179	16.7026	14.9556	22.9788	18.1032	3.2191	12.8377	4.36482	31.8753	27.3968	32.0285	14.9449	17.1681	0	3.19733
ENSG00000267385	AC011498.4	0	5.50341	4.28911	3.3167	4.03429	5.3281	2.05012	8.30997	2.05349	4.1652	8.32594	5.90175	1.93307	5.08386	0	0
ENSG00000267408	AC011498.5	0	0	0	0	0	0	0	0	0	0	0	0	0	0	0	0
ENSG00000267157	AC011499.1	0	0.175024	1.08735	5.04856	0.00320967	1.77298	3.15419	0	0	1.93525	0	3.89726	0.326261	2.71135	0	0
ENSG00000269188	AC011500.1	0	0	0	0	0	0	0	0	0	0	0	0	0	0	0	0
ENSG00000269588	AC011500.2	0	0	0	0	0	0	0	0	0	0	0	0	0	0	0	0
ENSG00000269421	AC011503.3	3	2.46734	2	1.11338	7	10	2	3	2	7.9266	2.67882	8	5.77704	3	1	3
ENSG00000242411	AC011506.1	0	0	0	0	0	0	0	0	0	0	0	0	0	0	0	0
ENSG00000167807	AC011511.1	6.01943	5.25611	10.7334	12.9349	11.7438	12.288	0.98303	8.75386	7.85131	9.39112	5.35494	8.69992	9.47336	3.80503	1.15791	1.54611
ENSG00000267303	AC011511.4	5.99406	0	6.17086	13.1421	0	0	0	0	3.10047	55.6	0	23.2042	0	0	14.0263	0
ENSG00000268434	AC011530.1	0	0	3.90566	0	0	0	0	0	0.738527	1	0	0	0	0.942171	0	0
ENSG00000258193	AC011602.1	0	0	0	0	0	0	0	0	0	0	0	0	0	0	0	0
ENSG00000256157	AC011604.1	0	0	0	0	0	0	0	0	0	0	0	0	0	0	0	0
ENSG00000257046	AC011604.2	0	0	0	0	0	0	0	0	0	0	0	0	0	0	0	0
ENSG00000198923	AC011611.1	0	0	0	0	0	0	0	0	0	0	0	0	0	0	0	0
ENSG00000257941	AC011611.5	0	0	0	0	0	0	0	0	0	0	1	0	0	0	0	0
ENSG00000258091	AC011611.6	0	0	0	0	0	0	0	0	0	0	0	0	0	0	0	0
ENSG00000271219	AC011626.1	0	0	0	0	0	0	0	0	0	1	0	0	0	0	0	0
ENSG00000254019	AC011676.2	0	0	0	0	0	0	0	0	0	0	2	0	0	0	0	0
ENSG00000251203	AC011726.1	0	0	0	0	0	0	0	0	0	0	0	0	0	0	0	0
ENSG00000227133	AC011742.1	0	0	0	0	1	0	0	0	0	0	0	0	0	3	0	0
ENSG00000231655	AC011742.2	0	0	0	0	0	0	0	0	0	0	0	0	0	0	0	0
ENSG00000235440	AC011742.3	0	0	0	0	0	0	0	0	0	0	0	0	0	0	0	0
ENSG00000230603	AC011753.1	0	0	0	0	0	0	0	0	0	0	0	0	0	0	0	0
ENSG00000233307	AC011753.3	0	0	0	0	0	0	0	0	0	0	0	0	0	0	0	0
ENSG00000237916	AC011753.4	0	0	0	0	0	0	0	0	0	0	0	0	0	0	0	0
ENSG00000259425	AC011767.1	0	0	0	0	0	0	0	0	0	0	0	0	0	0	0	0
ENSG00000257962	AC011773.2	0	0	0	0	0	0	0	0	0	0	0	0	0	0	0	0
ENSG00000258256	AC011773.3	10.3287	5.05622	19.0257	17.4412	17.1358	25.9394	0	14.141	1.68641	2.99795	5.84494	8.61306	10.6133	7.58302	0	1.87955
ENSG00000234073	AC011816.1	8	3	25	8	35	12	6	10	4	4	8	6	27	7	7	5
ENSG00000214917	AC011825.1	0	0	0	0	0	0	0	0	0	0	0	0	0	0	0	0
ENSG00000264242	AC011840.4	0	1	0	0	0	0	0	2	0	1	0	1	0	0	0	0
ENSG00000254051	AC011853.1	0	0	0	0	0	0	0	0	0	0	0	0	0	0	0	0
ENSG00000181511	AC011890.1	0	0	0	0	0	0	0	0	0	0	0	0	0	0	0	0
ENSG00000271253	AC011891.3	0	0	0	0	0	0	0	0	0	0	0	0	0	0	0	0
ENSG00000271586	AC011894.1	0	0	0	0	0	0	0	0	0	0	0	0	0	0	0	0
ENSG00000260445	AC011904.1	0	0	0	0	0	0	0	0	0	0	0	0	0	0	0	0
ENSG00000267678	AC011921.2	0	0	0	0	0	0	0	0	0	0	0	0	0	0	0	0
ENSG00000270553	AC011921.3	0	0	0	0	0	0	0	0	0	0	0	0	0	0	0	0
ENSG00000228007	AC011933.1	0	0	0	0	0	0	0	0	0	0	0	1.06301	0	0	0	0
ENSG00000259924	AC011939.1	24.1085	47.0495	42.1477	44.9058	47.1852	61.3299	14.9484	33.0305	12.1899	25.7329	22.9963	22.4132	46.3004	40.1955	7.32885	15.3493
ENSG00000253555	AC011978.1	0	0	0	0	0	0	0	0	0	0	0	0	0	0	1	0
ENSG00000239470	AC011979.1	2.60695	0	0	0	0	0	0	0	0	3.89188	0	0	0	0	0	0
ENSG00000255463	AC011979.2	0	0	0	0	0	0	0	0	0	0	0	0	0	0	0	0
ENSG00000222017	AC011997.1	5.47516	8.57559	5.93356	7.58225	9.99417	2.01546	4.61443	7.70635	2.18355	2.44161	10.1669	2.47182	9.19429	3.12215	1.1157	1.85489
ENSG00000227241	AC011998.1	0	0	0	0	0	0	0	0	0	0	0	0	0	0	0	0
ENSG00000229744	AC011998.2	0	0	0	0	0	0	0	0	0	0	0	0	0	0	0	0
ENSG00000214070	AC011999.1	5	4	5	6	5	6	2	6	2	6	0	1	8	3	0	2
ENSG00000270434	AC012044.1	0	0	0	0	0	0	0.499406	0	0	0	0	0	0	0	0	0
ENSG00000233416	AC012065.2	7	4	7	3	9	5	6	2	3	4	10	3	10	12	1	4
ENSG00000213197	AC012066.1	0	0	0	0	0	1.00539	0	0	0	0	0	0	1	0	0	0
ENSG00000231722	AC012075.1	0	0	0	0	0	0	0	0	0	0	0	0	0	0	0	0
ENSG00000218410	AC012078.1	0	0	0	0	0	0	0	0	0	0	0	0	0	0	0	0
ENSG00000186076	AC012085.1	0	0	0	0	0	0	0	0	0	0	0	0	0	0	0	0
ENSG00000241130	AC012100.1	0	0	0	0	0	0	0	0	0	0	0	0	0	0	0	0
ENSG00000271118	AC012119.2	0	0	0	0	0	0	0	0	0	0	0	0	0	0	0	0
ENSG00000228835	AC012123.1	0	0	0	0	0	0	0	0	0	0	0	0	0	0	0	0
ENSG00000243355	AC012123.2	0	0	0	0	0	0	0	0	0	1	0	0	1	0	0	0
ENSG00000262495	AC012146.2	0	1	0	0	0	0	0	2	0	0	0	0	2	0	0	0
ENSG00000262855	AC012146.4	0	0	0	0	0	0	0	0	0	0	0	0	0	0	0	0
ENSG00000243024	AC012158.1	2	5.13323	3.17813	4.08707	7.62796	6.1523	1.01547	4.09664	0	0	3.04914	4.16889	1.03651	0	1	1.05754
ENSG00000256192	AC012158.2	0	0	0	0	0	0	0	0	0	0	0	0	0	0	0	0
ENSG00000242737	AC012170.1	8	7	6	13	9	17	4	4	1	5.00165	4	2	4	2	1	0
ENSG00000270440	AC012175.1	0	0	0	0	0	0	0	0	0	0	0	0	0	0	0	0
ENSG00000261151	AC012182.1	0	0	0	0	0	0	0	0	0	1	0	0	0	0	0	0
ENSG00000260537	AC012184.2	6.43769	5.68306	0	0	14.0803	0	0	0	5.30669	8.88859e-05	2.76198	19.2188	0	0.0756495	16.5551	0
ENSG00000260909	AC012186.1	0	0	0	0	0	0	0	0	0	0	0	0	0	0	0	0
ENSG00000267228	AC012254.2	0	6.29097	3.1836	7.80662	14.125	9.47628	0	0	0	14.5339	0	12.1418	5.37472	0	1.97192	2.64497
ENSG00000267800	AC012254.4	0	0	0	0	0	0	0	0	0	0	0	0	0	0	0	0
ENSG00000204399	AC012306.1	0	0	0	0	0	0	0	0	0	0	0	0	0	0	0	0
ENSG00000235742	AC012308.1	0	0	0	0	0	0	0	0	0	0	0	0	0	0	0	0
ENSG00000267360	AC012309.1	17.6935	7.38694	64.7444	6.93877	29.8907	20.1519	3.25692	27.0222	3.926	28.4293	14.4521	18.6524	24.4911	28.9584	5.60325	0
ENSG00000254079	AC012339.2	0	0	0	0	0	0	0	0	0	0	0	0	0	0	0	0
ENSG00000231848	AC012354.2	0	0	0	0	0	0	0	0	0	0	0	0	0	0	0	0
ENSG00000227799	AC012358.2	5	2	6	4	8	3	1	2	0	9	8	2	8	7	0	4
ENSG00000213081	AC012362.1	0	0	0	0	0	0	0	0	0	0	0	0	0	0	0	0
ENSG00000270354	AC012368.3	0	0	0	0	0	0	0	0	0	0	0	0	0	0	0	0
ENSG00000253362	AC012400.1	0	0	0	0	0	0	0	0	0	0	0	0	0	0	0	0
ENSG00000258420	AC012414.1	0	0	0	0	0	0	0.99945	0	0.999782	0	0	0	0	0	0	0
ENSG00000259214	AC012414.2	0	0	0	0	0	0	0	0	0	0	0	0	0	0	0	0
ENSG00000261048	AC012414.6	0	0	0	0	0	0	0	0	0	0	0	0	0	0	0	0
ENSG00000267713	AC012433.1	0	0	0	0	0	0	0	0	0	0	0	0	0	0	0	0
ENSG00000260103	AC012435.2	168.473	204.908	199.369	221.117	290.854	298.871	87.4256	173.587	59.7325	169.811	191.706	152.182	243.191	229.431	25.2923	74.1365
ENSG00000227080	AC012441.1	2.10605	5	7	2.03323	3.68965	6.8033	4	2.04681	0	4.10988	1.27356	0	7.12948	2	0	3
ENSG00000228897	AC012441.2	0	0	0	0	2.40834	3.1967	0	2.04243	0	0	3.72644	1	2.10732	0	0	0
ENSG00000270776	AC012443.1	0	0	0	0	0	0	0	0	0	0	0	0	0	0	0	0
ENSG00000203363	AC012454.1	10.8105	8.50765	4.20937	10.9852	11.8692	26.2031	5.01841	9.50366	1.01293	8.92328	3.0786	9.1826	8.36831	5.10101	0	3.15443
ENSG00000271353	AC012468.1	0	0	0	0	0	0	0	0	0	2	0	1	1	0	0	0
ENSG00000271074	AC012491.1	0	0	0	0	0	0	0	0	0	0	0	0	0	0	0	0
ENSG00000238029	AC012493.1	0	0	0	0	0	0	0	0	0	0	0	0	0	0	0	0
ENSG00000269383	AC012493.2	0	0	0	0	0	0	0	0	0	0	0	0	0	0	0	0
ENSG00000270699	AC012493.3	0	0	0	0	0	0	0	0	0	0	0	0	0	0	0	0
ENSG00000228374	AC012497.1	0	0	0	0	0	0	0	0	0	0	0	0	0	0	0	0
ENSG00000213495	AC012498.1	0	0	0	0	0	0	0	0	0	0	1.00017	1.20058	0	0	0	0
ENSG00000271134	AC012498.2	0	0	0	0	0	0	0	0	0	0	0	0	0	0	0	0
ENSG00000242575	AC012501.3	0	0	0	0	0	0	0	0	0	0	0	0	0	0	0	0
ENSG00000270891	AC012507.2	0	0	0	0	0	0	0	0	0	0	0	1	0	0	0	0
ENSG00000226539	AC012512.1	0	0	0	0	0	0	0	0	0	0	0	0	0	0	0	0
ENSG00000236478	AC012513.2	0	0	0	0	0	0	0	0	0	0	0	0	0	0	0	0
ENSG00000225662	AC012519.1	0	0	0	0	0	0	0	0	0	0	0	0	0	0	0	0
ENSG00000273049	AC012531.3	0	0	0.392429	1	0	0	0	0	0	0	0	0	0	0	0	0
ENSG00000257327	AC012555.1	0	0	0	0	0	0	0	0	0	0	0	0	0	0	0	0
ENSG00000259202	AC012568.1	0	0	0	0	0	0	0	0	0	0	0	0	0	0	0	0
ENSG00000267293	AC012569.1	1	4.00858	5	9.03293	2	6.01375	1.00915	3.01038	2	6	5	8	3.0085	0	0	2
ENSG00000268922	AC012616.1	0	0	0	0	0	0	0	0	0	0	0	0	0	0	0	0
ENSG00000213293	AC012618.1	0	0	0	0	0	0	0	0	0	1.00088	0	0	0	0	0	0
ENSG00000234750	AC012618.2	0	0	0	0	0	0	0	0	0	0	0	0	0	0	0	0
ENSG00000259477	AC012653.1	0	0	0	0	0	0	0	0	0	0	0	0	0	0	0	0
ENSG00000270289	AC012669.1	0	0	0	0	0	0	0	0	0	0	0	0	0	0	0	0
ENSG00000224291	AC012671.1	0	0	0	0	0	0	0	0	0	1	0	0	0	0	0	0
ENSG00000271018	AC013244.1	0	0	1	1	0	0	0	0	0	1	0	0	0	0	0	0
ENSG00000271490	AC013244.2	0	0	0	0	0	0	0	0	0	0	0	0	0	0	0	0
ENSG00000271621	AC013244.3	0	0	0	0	0	0	0	0	0	0	0	0	0	0	0	0
ENSG00000233444	AC013262.1	0	0	0	0	0	0	0	0	0	0	0	0	0	0	0	0
ENSG00000237953	AC013267.1	0	1	3	1	2	0	0	0	0	3	1	2	2	4	0	0
ENSG00000229730	AC013268.2	0	0	0	0	0	0	0	0	0	0	0	0	0	0	0	0
ENSG00000235721	AC013268.3	0	0	0	0	0	0	0	0	0	0	0	0	0	0	0	0
ENSG00000267585	AC013290.1	0	0	0	0	0	0	0	0	0	0	0	0	0	0	0	0
ENSG00000260036	AC013355.1	0	0	0	0	0	0	0	0	0	0	0	0	0	0	0	0
ENSG00000244251	AC013356.1	0	0	0	0	0	0	0	0	0	0	1.00057	1.00055	0	0	0	1.00113
ENSG00000232723	AC013399.1	0	0	0.704117	1	0	0	0.335127	0	0	0	0	0	0.39167	0	0	0
ENSG00000236099	AC013403.1	0	0	0	0	0	0	0	0	0	0	0	0	0	0	0	0
ENSG00000231017	AC013404.1	0	0	0	0	0	0	0	0	0	0	0	0	0	0	0	0
ENSG00000237016	AC013410.1	0	0	0	0	0	0	0	0	0	1.05509	0	0	0	0	0	0
ENSG00000237617	AC013410.2	0	0	0	0	0	0	0	0	0	0	0	0	0	0	0	0
ENSG00000234658	AC013429.1	0	0	0	0	0	0	0	0	0	0	0	0	0	0	0	0
ENSG00000234995	AC013429.2	0	0	0	0	0	0	0	0	0	0	0	0	0	0	1	0
ENSG00000233996	AC013439.1	2	0	0	2	0	0	1	0	0	0	2	0	0	4	0	0
ENSG00000196085	AC013442.1	0	0	0	0	0	0	0	0	0	0	0	0	0	0	0	0
ENSG00000229781	AC013444.1	0	0	0	0	0	0	0	0	0	0	0	0	0	0	0	0
ENSG00000270390	AC013444.2	0	0	0	0	0	0	0	0	0	0	0	0	0	0	0	0
ENSG00000259545	AC013452.1	0	0	0	0	0	0	0	0	0	0	0	0	0	0	0	0
ENSG00000227180	AC013467.1	0	0	0	0	0	0	0	0	0	0	0	0	0	0	0	0
ENSG00000270799	AC013467.2	0	0	0	0	0	0	0	0	0	0	0	0	0	0	0	0
ENSG00000224667	AC013470.1	0	0	0	0	1	0	0	0	0	0	0	0	0	0	0	0
ENSG00000236048	AC013470.3	0	0	0	0	0	1	0	0	0	0	0	0	0	0	0	0
ENSG00000235128	AC013474.1	23.4234	16.2951	34.7791	12.0255	20.2252	39.1925	5	14.0676	5	11.143	10	3.01343	19.2516	36	5	4
ENSG00000259569	AC013489.2	0	0	0	0	0	2	1	0	1	0	1	0	0	2	0	0
ENSG00000259258	AC013553.1	0	0	0	0	0	0	0	0	0	0	0	0	0	0	0	0
ENSG00000270218	AC013553.2	0	0	0	0	0	0	0	0	0	0	0	0	0	0	0	0
ENSG00000260275	AC013565.2	0	0	0	0	0	0	0	0	0	0	0	0	0	0	0	0
ENSG00000253560	AC013643.1	0	0	0	0	0	0	0	0	0	0	0	0	0	0	0	0
ENSG00000233109	AC013701.1	0	0	0	0	0	0	0	0	0	0	0	0	0	0	0	0
ENSG00000262892	AC013759.1	0	0	0	0	0	0	0	0	0	0	0	0	0	0	0	0
ENSG00000255088	AC013828.1	0	0	0	0	0	0	0	0	0	0	0	0	0	0	0	0
ENSG00000263604	AC015688.1	0	0	0	0	0	0	0	0	0	0	0	0	0	0	0	0
ENSG00000264689	AC015688.2	0	0	0	0	0	0	0	0	0	0	0	0	0	0	0	0
ENSG00000265041	AC015688.3	0	0	0	0	0	0	0	0	0	0	0	0	0	0	0	0
ENSG00000266728	AC015688.4	0	3.3454	0	0	0	8.00498	0.559545	0	0	6.3759	0	9.21334	0	6.58954	0	0
ENSG00000266771	AC015688.5	0	0	0	0	0	0	1	0	0	0	1	0	0	0	0	0
ENSG00000255387	AC015689.1	0	0	0	0	0	0	0	0	0	0	0	0	0	0	0	0
ENSG00000259586	AC015712.3	0	0	0	0	0	0	0	0	0	0	0	0	0	0	0	0
ENSG00000260483	AC015720.1	0	0	0	0	0	0	0	0	0	0	1	0	0	0	0	0
ENSG00000261813	AC015720.2	0	0	0	0	0	0	0	0	0	0	0	0	0	0	0	0
ENSG00000253208	AC015743.1	0	0	0	0	0	0	0	0	0	0	0	0	0	0	0	0
ENSG00000267084	AC015802.2	0	0	0	0	0	0	0	0	0	0	0	0	0	0	0	0
ENSG00000266086	AC015813.2	14.9303	19.6714	32.7191	21.403	45.263	10.4231	5.66213	20.3645	15.6382	48.1217	30.7668	37.7427	40.9207	22.4012	2.73499	15.0721
ENSG00000230339	AC015818.1	0	0	0	0	0	0	0	0	0	0	0	0	0	0	0	0
ENSG00000263946	AC015818.3	0	0	0	0	0	0	0	0	0	0	0	0	0	0	0	0
ENSG00000265916	AC015818.5	1	1	0	0	1	1	1	0	0	0	1	0	2	6	0	0
ENSG00000264981	AC015818.5	1	5	3	4	4	4	1	1	0	5	4	4	3	1	0	1
ENSG00000266042	AC015818.6	0	0	0	0	0	0	0	0	0	0	0	0	0	0	0	0
ENSG00000271268	AC015849.6	3.04139	2.01542	2.56792	0	2.65132	0	0.5	0	1	3.56237	1.52107	0.514865	1.53446	1.55537	0.516936	0.507214
ENSG00000180953	AC015871.1	24.5789	60.4576	36.0961	64.0189	52.8327	48.4591	10.5527	32.5368	12.5538	84.134	45.5195	87.3197	62.8583	41.8848	7.67437	25.9142
ENSG00000259770	AC015871.2	0	0	0	0	0	0	0	0	0	0	0	0	0	0	0	0
ENSG00000271364	AC015871.3	0	0	0	0	0	0	0	0	0	0	0	0	0	0	0	0
ENSG00000240813	AC015908.1	0	0	0	0	0	0	0	0	0	0	0	0	0	0	0	0
ENSG00000265460	AC015910.1	0	3	5	1	5	4	0	2	1	1	4	0	5	3	0	2
ENSG00000242660	AC015911.1	0	0	1.01066	0	0	0	0	0	0	0	0	0	0	0	0	0
ENSG00000267312	AC015911.4	26.4346	30.59	56.8415	34.3489	60.2793	34.6461	35.7527	26.4828	13.113	38.4866	41.2308	31.1063	59.2849	45.1767	14.2031	15.2177
ENSG00000267369	AC015911.7	0	0	0	1.00587	4	0	0	0	0	0	0	0	1	0	0	0
ENSG00000267554	AC015911.8	122	89	158	81	146	151	66	110	64	117	137	76	175	141	24	53.6072
ENSG00000262408	AC015912.2	1	2	3	3	2	4	1	1	0	2	1	3	0	1	0	1
ENSG00000263870	AC015917.1	0	0	0	0	0	0	0	0	0	0	0	0	0	0	0	0
ENSG00000233090	AC015922.1	0	0	0	0	0	0	0	0	0	0	0	0	0	0	0	0
ENSG00000225024	AC015977.1	0	1.00093	0	0	0	0	0	0	0	0	0	0	0	0	0	0
ENSG00000213302	AC015983.1	0	0	0	0	0	0	0	0	0	0	0	0	0	0	0	0
ENSG00000235617	AC016027.4	0	0	0	0	0.609352	0	0	0	0	0	0	0	0	0	0	0
ENSG00000236890	AC016027.5	0	0	0	0	0	0	0	0	0	0	0	0	0	0	0	0
ENSG00000253550	AC016065.2	0	0	0	0	0	0	0	0	0	0	0	0	0	0	0	0
ENSG00000257680	AC016144.1	0	0	0	0	0	0	0	0	0	0	0	0	0	0	0	0
ENSG00000261077	AC016180.2	0	0	0	0	0	0	0	0	0	0	0	0	0	0	0	0
ENSG00000267770	AC016182.1	0	0	0	0	0	0	0	0	0	0	0	0	0	0	0	0
ENSG00000257287	AC016256.1	0	0	0	0	0	0	0	0	0	0	0	0	0	0	0	0
ENSG00000243122	AC016304.1	0	0	0	0	0	0	0	0	0	0	2.00095	0	0	1	0	0
ENSG00000231906	AC016397.1	0	0	0	0	0	0	0	0	0	0	0	0	1	0	0	0
ENSG00000243744	AC016546.1	0	0	0	0	0	0	0	0	0	0	0	0	0	0	0	0
ENSG00000249829	AC016559.2	0	0	0	0	0	0	0	0	0	0	0	0	0	0	0	0
ENSG00000250330	AC016559.3	0	0	0	0	0	0	0	0	0	0	0	0	0	0	0	0
ENSG00000267422	AC016582.2	2.05107	4	5.01421	2.0366	9.1471	2	1.05182	3.03858	1	2	5	3	5.03285	8	0	0
ENSG00000264281	AC016596.3	8.32143	9.74374	6.08202	7.80184	9.93894	6.00191	3.82367	5.7165	1.81234	20.2938	12.1549	12.1805	10.6401	7.10229	0	3.62086
ENSG00000251591	AC016612.1	0	0	0	0	0	0	0	0	0	0	0	0	0	0	0	0
ENSG00000269032	AC016629.1	0.661199	1.32304	7.10188	2.74751	2.62513	0	0.5747	0.981418	0	0	0	2.4336	0.138655	0	0.48238	1.04241
ENSG00000251368	AC016632.1	0	0	0	0	0	0	0	0	0	0	0	0	0	0	0	0
ENSG00000239983	AC016687.1	0	0	0	0	0	0	0	0	0	0	0	0	0	0	0	0
ENSG00000233741	AC016691.1	0	0	0	0	0	0	0	0	0	0	0	0	0	0	0	0
ENSG00000224917	AC016694.1	0	0	0	0	0	0	0	0	0	0	0	0	0	0	0	0
ENSG00000233335	AC016696.1	0	0	0	0	0	0	0	0	0	0	0	0	0	0	0	0
ENSG00000225392	AC016700.1	0	2	0	0	0	0	0	0	0	0	0	0	0	0	0	0
ENSG00000231414	AC016700.2	0	0	0	1.12968	0	2.28363	0	0	0	0	0	1.12844	0	0	0	0
ENSG00000259495	AC016705.2	0	0	0	0	0	0	0	0	0	0	0	0	0	0	0	0
ENSG00000235225	AC016712.1	0	0	0	0	0	0	0	0	0	1.00121	0	0	1.00617	0	0	0
ENSG00000223427	AC016716.1	0	0	0	0	0	0	0	0	0	0	0	0	1.02902	0	0	0
ENSG00000228206	AC016717.1	0	0	0	0	2	0	0	1	0	0	0	0	0	0	0	0
ENSG00000232090	AC016724.1	0	0	0	0	0	0	0	0	0	0	0	0	0	0	0	0
ENSG00000271243	AC016727.2	0	0	0	0	0	0	0	0	0	0	0	0	0	0	0	0
ENSG00000228305	AC016734.1	0	0	0	0	0	2.41282	0	0	0	0	0	1.25681	0	0	0	0
ENSG00000218175	AC016739.1	0	0	1.071	1.06547	1.07132	1.08239	0	0	0	0	0	0	0	0	0	0
ENSG00000213642	AC016769.1	0	0	0	0	0	0	0	0	0	0	1	1	0	0	0	0
ENSG00000224669	AC016769.2	0	0	0	0	0	0	0	0	0	0	0	0	0	0	0	0
ENSG00000235349	AC016769.3	0	0	0	0	0	0	0	0	0	0	0	0	0	0	0	0
ENSG00000226072	AC016772.1	0	0	0	0	0	0	0	0	0	0	0	1	0	0	0	0
ENSG00000229858	AC016831.2	0	0	0	0	0	0	0	0	0	0	0	0	0	0	0	0
ENSG00000232716	AC016831.3	0	0.5	0	1	0	0	0	0.5	0	0	0	0	0	3.5	1	0.5
ENSG00000240680	AC016831.4	0	0	0	0	0.5	0	0	0	0	0.5	0	0	0	0	0.5	0
ENSG00000253415	AC016877.2	0	0	0	0	0	0	0	0	0	0	0	0	0	0	0	0
ENSG00000268080	AC016885.3	0	0	0	0	0	0	0	0	0	0	0	0	0	0	0	0
ENSG00000234624	AC016894.1	2.00588	3	10	5.00477	5.00453	6.00451	4	9.00483	0	0	0	0	8.00273	3.00116	1.00234	1
ENSG00000225943	AC016907.1	0	0	0	0	0	0	0	0	0	0	0	0	0	0	0	0
ENSG00000228225	AC016908.1	0	0	0	0	0	0	0	0	0	0	0	0	0	0	0	0
ENSG00000228721	AC016909.1	0	0	0	0	0	0	0	0	0	0	0	0	0	0	0	0
ENSG00000227505	AC016925.1	0	0	0	0	0	0	0	0	0	0	0	0	0	0	0	0
ENSG00000271175	AC016925.2	0	0	0	0	0	0	0	0	0	0	0	0	0	0	0	0
ENSG00000223738	AC016930.1	2	2	1.00041	1	6.00604	2	2	0	0	2.00007	0	0	5	1	0	0
ENSG00000258134	AC016954.1	0	0	0	0	0	0	0	0	0	0	0	0	0	0	0	0
ENSG00000256070	AC016956.1	0	0	0	0	0	0	0	0	0	0	0	0	0	0	0	0
ENSG00000257094	AC016957.1	4	3	3	5	6	4	1	4	3	3	0	2	11	3	2	2
ENSG00000271635	AC017002.4	1	0	0	0	1	1	0	0	0	0	0	0	2.30223	0	0	0
ENSG00000228814	AC017007.1	0	0	0	0	0	0	0	0	0	1.00123	0	0	0	0	0	0
ENSG00000234841	AC017007.2	0	0	0	0	0	0	0	0	0	0	0	0	0	0	0	0
ENSG00000241002	AC017007.3	0	3	0	3.00246	4	4	1	6	2	5	1.00022	6	1	0	0	1
ENSG00000250500	AC017007.4	0	0	0	0	0	0	0	0	0	0	0	0	0	0	0	0
ENSG00000250076	AC017013.1	0	0	0	0	0	0	0	0	0	0	0	0	1	0	0	0
ENSG00000240404	AC017015.1	0	0	0	0	0	0	0	0	0	0	0	0	0	0	0	0
ENSG00000232617	AC017019.1	0	0	0	0	0	0	0	0	0	0	0	0	0	0	0	0
ENSG00000224442	AC017035.1	12	60	25	62	42	61	11	35	5	15	7	19	22	35	3	8
ENSG00000249627	AC017037.1	0	0	0	0	0	0	0	0	0	0	0	0	0	0	0	0
ENSG00000250475	AC017037.2	0	0	0	0	0	0	0	0	0	0	0	0	0	0	0	0
ENSG00000233829	AC017078.1	0	0	0	0	0	0	0	0	0	0	0	0	0	0	0	0
ENSG00000185631	AC017079.1	2	0	1	0	0	2	0	0	0	0	0	0	0	1	0	0
ENSG00000238180	AC017079.2	0	0	0	2.00099	0	0	0	0	0	1	0	0	0	0	0	0
ENSG00000180105	AC017081.1	0	0	0	0	0	0	0	0	0	0	0	0	0	0	0	0
ENSG00000273398	AC017083.3	0	0	0	0	0	2.95997	0	2.37676	3.57786	7.67726	0	6.05395	3.18896	0	3.82085	2.07374
ENSG00000235833	AC017099.1	27	34	25	24	82	37	15	26	15	61	39	27	62	40	7	10
ENSG00000263772	AC017100.2	0	0	0	0	0	0	0	0	0	0	0	0	0	0	0	0
ENSG00000230047	AC017104.2	0	0	0	0	0	0	0	0	0	0	0	0	0	0	0	0
ENSG00000233538	AC017104.3	14.4421	10.8068	16.635	14.8501	19.3333	19.3495	9.12366	11.7671	3.27075	15.6885	11.0595	7.55258	13.0697	13.4296	2.52028	4.9438
ENSG00000266184	AC018371.2	0	0	0	0	0	0	0	0	0	0	0	1	0	0	0	0
ENSG00000226836	AC018437.1	0	0	0	0	0	0	0	0	0	0	0	0	0	0	0	0
ENSG00000235683	AC018442.1	8	13	11	8	21	26	8	8	1	11	8	6	12	8	0	6
ENSG00000253912	AC018442.3	0	0	0	0	0	0	0	0	0	0	0	0	0	0	0	1
ENSG00000257237	AC018448.1	0	0	0	0	0	0	0	0	0	0	0	0	0	0	0	0
ENSG00000257586	AC018448.2	0	0	0	0	0	0	0	0	0	0	0	0	0	0	0	0
ENSG00000271657	AC018462.2	1	0	0	0	1	0	0	0	0	0	0	2	1	0	0	0
ENSG00000230154	AC018463.1	0	0	0	0	0	0	0	0	0	0	0	0	0	0	0	0
ENSG00000241556	AC018475.1	1.12064	0	0	0	0	0	0	0	1.07313	0	0	0	0	0	0	0
ENSG00000262560	AC018512.1	0	0	0	0	0	0	0	0	0	0	0	0	0	0	0	0
ENSG00000255074	AC018523.1	0	0	0	0	0	0	0	0	0	0	0	0	0	0	0	0
ENSG00000256206	AC018523.2	3.93048	0	6.86847	0	0	0	0	0	1.77601	0	0	2.42761	0	0	0	1.91346
ENSG00000260438	AC018552.1	0	0	0	0	0	0	0	0	0	0	0	0	0	0	0	0
ENSG00000261590	AC018554.1	0	0	0	0	0	0	0	0	0	0	0	0	0	0	0	0
ENSG00000271195	AC018618.2	0	0	0	0	0	0	0	0	0	0	0	0	0	0	0	0
ENSG00000254273	AC018620.1	8	11	10	3	17	17	3	6	2	3	11	1	13	13	0	3
ENSG00000256400	AC018630.1	1.36934	2	1	2.5	2.5	2	1	2	1	1.91512	1	3.7967	4	3.5	0	0
ENSG00000225314	AC018634.1	6	1	7	1	33	6	9	5	3	8	13	1	13	1	0	5
ENSG00000242261	AC018635.1	0	0	0	0	0	0	0	0	0	0	0	0	0	1	0	0
ENSG00000229413	AC018638.1	0	0	0	0	0	0	0	0	0	0	0	0	0	0	0	0
ENSG00000230715	AC018638.2	22.9613	23.7374	27.1685	19.1439	30.7209	43.5811	18.476	25.7959	8.72085	31.7352	33.0466	33.385	52.909	36.1428	5	20
ENSG00000241493	AC018638.3	0	0	0	0	0	0	0	0	0	0	0	0	0	0	0	0
ENSG00000243302	AC018638.4	62.4175	70.2066	84.3715	71.4978	77.4632	94.2995	22.8977	88.5019	34.7015	63.6747	78.006	42.0823	140.156	77.1702	25.1856	35.7791
ENSG00000243679	AC018638.5	36.9395	19	39.4766	19.2771	61.1499	35.8349	16	37.8131	15	42	31	19	81.812	38	9	11
ENSG00000242162	AC018639.1	0	0	0	0	0	0	0	0	0	0	0	0	0	0	0	0
ENSG00000226468	AC018641.1	0	0	0	0	0	0	0	0	2	0	0	0	0	0	0	0
ENSG00000229677	AC018644.1	35	22	39	77	45	42	16	39	6	19	29	20	31	30	8	15
ENSG00000250756	AC018645.1	0	0	0	0	0	0	0	0	0	0	0	0	0	0	0	0
ENSG00000256480	AC018653.2	0	0	0	0	0	0	0	0	0	0	0	0	0	0	0	0
ENSG00000257157	AC018659.2	0	0	0	0	0	0	0	0	0	0	0	0	0	0	0	0
ENSG00000232114	AC018693.2	0	0	0	0	0	0	0	0	0	0	0	0	0	0	0	0
ENSG00000214259	AC018695.1	0	0	0	0	0	0	0	0	0	0	0	0	0	0	0	0
ENSG00000270698	AC018695.5	0	0	0	0	0	0	0	0	0	0	0	0	0	0	0	0
ENSG00000272297	AC018709.1	0	0	0	0	0	0	0	0	0	0	0	0	0	0	0	0
ENSG00000250839	AC018710.1	0	0	0	0	0	0	0	0	0	0	0	0	0	0	0	0
ENSG00000230104	AC018712.1	0	0	0	0	0	0	0	0	0	0	0	0	0	0	0	0
ENSG00000271509	AC018714.1	0	0	0	0	0	0	0	0	0	0	0	0	0	5	0	0
ENSG00000230407	AC018717.1	0	0	0	0	0	0	0	0	0	0	0	0	0	0	0	0
ENSG00000226553	AC018735.1	0	1	0	0	0	0	0	0	0	0	0	0	0	0	0	0
ENSG00000270798	AC018737.1	0	0	0	0	0	0	0	0	0	0	0	0	0	0	0	0
ENSG00000237039	AC018738.1	0	0	0.563782	0	0	0	0	0	0	0	0	0	0	0	0	0
ENSG00000268500	AC018755.2	0	4.89907	0	1.2033	9.4863e-08	5.94908	6.00271	1.40713	2	0	0	0	5.5539	0	0	11.8034
ENSG00000269388	AC018755.3	3	2	3	2	3	3	3	6	2	8	3	9	14	13	1	2
ENSG00000224207	AC018797.1	0	0	0	0	1	0	0	0	0	0	0	0	0	0	0	0
ENSG00000251288	AC018797.2	0	0	0	0	0	0	0	0	0	0	0	0	0	0	0	0
ENSG00000227632	AC018804.1	1.42667	6.58302	4.77878	3.88665	3.81512	5.6355	0	2.05602	0	1.18243	3.15953	1.43061	10.2526	0	1.70682	0
ENSG00000235978	AC018816.1	13	34	18	40	11	35	10	21	11	57	31	56	18	24	3	7
ENSG00000259983	AC018845.2	0	0	0	0	0	0	0	0	0	0	0	0	0	0	0	0
ENSG00000259864	AC018846.1	0	0	0	0	0	0	0	0	0	0	0	0	0	0	0	0
ENSG00000253975	AC018861.1	0	0	0	0	0	0	0	0	0	0	0	0	0	0	0	0
ENSG00000228471	AC018865.2	0	0	0	0	0	0	0	0	0	0	0	0	0	0	0	0
ENSG00000231409	AC018868.1	0	0	0	0	1.03561	0	0	0	0	0	0	0	0	0	1.03948	0
ENSG00000259751	AC018868.2	7	9.00077	19	13.0013	33	29.0334	10	16.0019	4	21.0026	23.0157	19.0023	31	30	2	5
ENSG00000221849	AC018880.1	0	0	0	0	0	0	0	0	0	0	0	0	0	0	0	0
ENSG00000231723	AC018880.2	0	0	0	0	0	0	0	0	0	0	0	0	0	0	0	0
ENSG00000271146	AC018889.1	0	0	0	0	0	0	0	0	0	0	0	0	0	0	0	0
ENSG00000230343	AC018892.1	0	0	0	0	0	0	0	0	0	0	0	0	0	0	0	0
ENSG00000236847	AC018892.2	0	0	0	0	0	0	0	0	0	0	0	0	0	0	0	0
ENSG00000253336	AC018992.1	2	1	1	0	6	0	1	1	1	0	2	0	6	0	1	0
ENSG00000224007	AC019070.2	0	0	0	0	0	0	0	0	0	0	0	0	0	0	0	0
ENSG00000271639	AC019072.1	0	0	0	0	0	0	0	0	0	0	0	0	0	0	0	0
ENSG00000237178	AC019080.2	0	0	0	0	0	0	0	0	0	0	0	0	0	0	0	0
ENSG00000228030	AC019084.1	0	0	0	0	0	0	0	0	0	0	0	0	0	0	0	0
ENSG00000231822	AC019097.1	0	0	0	0	0	0	0	0	0	1.31997	0	2.42157	0	1.22002	0	0
ENSG00000224826	AC019109.1	5.58295	8.45729	8.61494	10.7657	9.4724	10.2517	0	6.41064	3.03556	5.31175	3.82488	3.0643	12.2393	2.34385	1	3.09904
ENSG00000219391	AC019129.1	0	0	0	0	0	0	0	0	0	0	0	0	0	0	0	0
ENSG00000205898	AC019155.1	0	0	0	0	0	0	0	0	0	0	0	0	0	0	0	0
ENSG00000270815	AC019159.1	0	0	0	0	0	0	0	0	0	0	0	0	0	0	0	0
ENSG00000269210	AC019171.1	0	0	0	1	0	0	0	0	0	2	1	1	1	0	0	0
ENSG00000253262	AC019176.1	0	0	0	0	0	0	0	0	0	0	0	0	0	0	0	0
ENSG00000213110	AC019178.1	0	0	0	0	0	0	0	0	0	0	0	0	0	0	0	0
ENSG00000223824	AC019178.2	0	0	0	0	0	0	0	0	0	0	1	0	0	0	0	0
ENSG00000224331	AC019181.1	0	0	0	1	2	0	2	0	1	0	0	0	0	0	0	0
ENSG00000227430	AC019185.1	0	0	0	0	0	0	0	0	0	0	0	0	0	0	0	0
ENSG00000232409	AC019185.3	0	0	0	0	0	1	0	0	0	0	0	0	0	0	0	0
ENSG00000250636	AC019193.1	0	0	0	0	0	0	0	0	0	0	0	0	0	0	0	0
ENSG00000255358	AC019227.1	9	7	18	6	13	9	2	6	3	4	5	4	16	9	3	4
ENSG00000248770	AC019235.1	0	0	0	0	0	0	0	0	0	0	0	0	0	0	0	0
ENSG00000259688	AC019288.1	0	0	0	0	0	0	0	0	0	0	0	0	0	0	0	0
ENSG00000187812	AC019294.1	0	0	0	0	0	1	0	0	0	0	0	0	0	0	0	0
ENSG00000263070	AC019322.1	0	0	0.711759	0	0	0	0	0	0	0	0	0	1.8019	0	0	0
ENSG00000271333	AC019322.2	0	0	0	0	0	0	0	0	0	0	0	0	0	0	0	0
ENSG00000256674	AC020549.2	0	1	1	0	0	0	1	1	0	1	0	0	3	2	0	0
ENSG00000270204	AC020549.3	1	3	1	0	0	0	1	0	0	0	0	0	1	0	0	1
ENSG00000231699	AC020550.1	4.00718	1	1	5.0083	2.00402	1	2	2	2	1	1.00109	1	2	0	1	1
ENSG00000251334	AC020593.1	0	0	0	0	1	0	0	0	0	0	0	0	0	0	0	0
ENSG00000255780	AC020611.1	0	0	0	0	0	0	1	0	0	0	0	0	0	0	0	0
ENSG00000257243	AC020612.1	6	2	6	4	5	7	2	2	0	1	6	4	3	7	0	1
ENSG00000257570	AC020612.2	0	0	0	0	0	0	0	0	0	0	0	0	0	0	0	0
ENSG00000257674	AC020629.1	0	0	0	0	0	0	0	0	0	0	0	0	0	0	0	0
ENSG00000240890	AC020633.1	1	2	0	1	2	5.01274	1.00721	1.0038	0	1.00181	1.0033	1.00215	1	1.00285	1	0
ENSG00000260234	AC020636.2	0	0	0	0	0	0	0	0	0	0	0	0	0	0	0	0
ENSG00000258231	AC020637.1	10.4399	10.3117	39.014	4.7416	16.0291	12.3361	6.67235	10.8313	2.22947	9.70143	13.4087	10.2444	17.4045	8.67889	0	2.3335
ENSG00000244705	AC020658.1	0	0	1.00317	0	0	1.00155	0	0	1.00071	1.00183	0	0	0	0	0	0
ENSG00000224722	AC020688.1	0	0	0	0	0	0	0	0	0	0	1.04354	0	0	0	0	0
ENSG00000248750	AC020699.1	0	0	0	0	0	0	0	0	0	0	0	0	0	0	0	0
ENSG00000271410	AC020728.1	0	0	1	0	0	1	0	0	0	0	0	0	0	0	0	0
ENSG00000271495	AC020765.1	0	0	0	0	0	0	0	0	0	0	0	0	0	0	0	0
ENSG00000243568	AC020779.1	9.95611	15.3452	21.3832	17.7395	16.8784	14.4465	9.79561	17.4293	7.27145	10.2601	19.115	10.6017	16.8897	5.17909	3.09943	3.35423
ENSG00000270378	AC020891.4	0	0	0	0	0	0	0	0	0	0	0	0	0	0	0	0
ENSG00000248930	AC020893.1	0	0	0	0	0	0	0	0	0	0	0	0	0	0	0	0
ENSG00000251467	AC020893.2	9	5	12	2.00337	12.1813	9.01955	2	9	1	4	4.01779	0	12	2.04389	1	3.02774
ENSG00000269385	AC020895.1	0	0	1	1	1	0	0	0	0	0	0	0	0	0	0	0
ENSG00000213757	AC020898.1	1.03033	1.02699	1.0264	0	1.02152	0	0	0	1.02002	0	2.04944	1.0196	2.04658	1.0233	0	1.02233
ENSG00000242858	AC020899.1	1.00101	1.00018	0	0	1.00031	1.0008	0	0	0	0	1.0011	0	2.0018	0	0	0
ENSG00000268623	AC020904.1	0	0	0	0	0	0	0	0	0	0	0	0	0	0	0	0
ENSG00000179066	AC020907.1	0	0	0	0	0	0	0	0	0	0	0	0	0	0	0	0
ENSG00000142539	AC020909.1	0	0	0	0	0	2.44778	0	0	0	0	0	0	0	0	0	0
ENSG00000270281	AC020910.3	3	1	7	0	4	0	0	1	0	1	0	0	3	0	0	1
ENSG00000271049	AC020910.4	0	0	0	0	0	0	0	0	0	0	0	0	0	0	0	0
ENSG00000268839	AC020914.2	0	0	0	0	0	0	0	0	0	0	0	0	0	0	0	0
ENSG00000268957	AC020914.3	0	0	0	0	0	0	0	0	0	0	0	0	0	0	0	0
ENSG00000269130	AC020914.4	0	0	0	0	0	0	0	0	0	0	0	0	0	0	0	0
ENSG00000269181	AC020914.5	0	1	0	0	0	0	0	0	0	1	1	0	0	0	1	0
ENSG00000268866	AC020915.3	0	0	0	0	0	0	0	0	0	0	0	0	0	0	0	0
ENSG00000240418	AC020917.1	0	0	0	0	0	1.00055	0	0	0	0	1.00018	0	0	1	0	0
ENSG00000267706	AC020922.1	0	0	0	0	0	0	0	0	0	0	0	0	0	0	0	0
ENSG00000267260	AC020928.1	16.9847	20.172	14.8399	24.4173	22.1269	27.6389	7.76552	21.0159	10	19.2917	20.5819	18.0688	29.3893	12	4	6.11417
ENSG00000214890	AC020937.1	0	0	0	0	0	0	0	0	0	0	0	0	0	0	0	0
ENSG00000243099	AC020983.1	0	0	0	0	0	0	0	0	0	0	0	0	2.00344	0	0	0
ENSG00000242729	AC021006.1	0	0	0	0	0	0	0	0	0	0	0	0	0	0	0	1
ENSG00000255563	AC021006.2	0	0	0	0	0	0	0	0	0	0	0	1	0	0	0	0
ENSG00000230580	AC021016.1	0	1.00085	0	0	0	1.00198	0	0	0	0	0	0	0	0	0	0
ENSG00000240950	AC021074.1	0	0	0	0	0	0	0	0	0	0	0	0	0	0	0	0
ENSG00000241592	AC021074.2	0	0	0	0	0	0	0	0	0	0	0	0	0	0	0	0
ENSG00000250848	AC021087.2	4.16547	1.05359	6.19716	2.08956	2.12398	3.15922	2.10112	4.18139	1.0439	1.04132	3.13897	1.04895	0	5.2479	2	0
ENSG00000249863	AC021106.1	53	45	67	29	46	40	11	21	15	31	49	26	38	36	9	9
ENSG00000251332	AC021106.2	0	0	0	0	0	0	0	0	0	0	0	0	0	0	0	0
ENSG00000198277	AC021146.1	0	0	0	0	0	0	0	0	0	0	0	0	0	0	0	0
ENSG00000251498	AC021146.10	0	0	0	0	0	0	0	0	0	0	0	0	0	0	0	0
ENSG00000251529	AC021146.11	0	0	0	0	0	0	0	0	0	0	0	0	0	0	0	0
ENSG00000248547	AC021146.2	0	0	0	0	0	0	0	0	0	0	0	0	0	0	0	0
ENSG00000248613	AC021146.3	0	0	0	0	0	0	0	0	0	0	0	0	0	0	0	0
ENSG00000249235	AC021146.4	0	0	0	0	0	0	0	0	0	0	0	0	0	0	0	0
ENSG00000249735	AC021146.5	0	0	0	0	0	0	0	0	0	0	0	0	0	0	0	0
ENSG00000249985	AC021146.6	0	0	0	0	0	0	0	0	0	0	0	0	0	0	0	0
ENSG00000250277	AC021146.7	0	0	0	0	0	0	0	0	0	0	0	0	0	0	0	0
ENSG00000251236	AC021146.8	0	0	0	0	0	0	0	0	0	0	0	0	0	0	0	0
ENSG00000251424	AC021146.9	0	0	0	0	0	0	0	0	0	0	0	0	0	0	0	0
ENSG00000224097	AC021148.1	8.22097	3.01211	8	2.01183	5.03773	6.03684	1	1.0065	2.06695	1.00877	10.0565	3.03245	3.06305	0	0	1
ENSG00000270528	AC021171.1	0	0	0	0	0	0	0	0	0	0	0	0	0	0	0	0
ENSG00000270846	AC021171.2	0	0	0	0	0	0	0	0	0	0	0	0	0	0	0	0
ENSG00000248921	AC021193.1	0	0	0	0	0	0	0	0	0	0	0	0	0	0	0	0
ENSG00000240775	AC021205.1	0	1	0	0	0	0	0	0	0	0	0	1	0	0	0	0
ENSG00000244083	AC021205.2	0	0	0	0	0	0	0	0	0	0	0	0	0	0	0	0
ENSG00000204876	AC021218.1	0	0	0	1	0	0	0	0	0	0	0	0	0	0	0	0
ENSG00000250812	AC021220.1	0	0	0	0	0	0	0	0	0	0	0	0	0	0	0	0
ENSG00000259397	AC021231.2	0	0	0	0	0	0	0	0	0	0	0	0	0	0	0	0
ENSG00000259665	AC021231.3	0	0	0	0	0	0	0	0	0	0	0	0	0	0	0	0
ENSG00000249050	AC021242.1	0	0	0	0	0	0	0	0	0	0	0	0	0	0	1	0
ENSG00000254583	AC021269.1	0	0	0	0	0	0	0	0	0	0	0	0	0	0	0	0
ENSG00000255401	AC021269.2	0	0	0	0	0	0	0	0	0	0	0	0	2	0	0	0
ENSG00000271543	AC021443.1	0	0	0	0	0	0	0	0	0	0	0	0	0	0	0	0
ENSG00000228984	AC021451.1	0	0	0	0	0	0	0	0	0	0	0	2	0	0	0	0
ENSG00000270506	AC021646.1	0	0	0	0	0	0	0	0	0	0	0	0	0	0	0	0
ENSG00000240827	AC021660.1	0	0	0	0	0	0	0	0	0	0	0	0	0	0	0	0
ENSG00000250516	AC021678.1	0	0	1	0	0	0	1	2	0	4	1	0	0	0	0	0
ENSG00000253907	AC021678.3	0	0	0	0	0	0	0	0	0	0	0	0	0	0	0	0
ENSG00000240975	AC021723.1	0	0	0	0	0	0	0	0	0	0	0	1.00022	0	0	0	0
ENSG00000254037	AC021733.3	0	0	0	0	0	0	0	0	0	0	0	0	0	0	0	0
ENSG00000259195	AC021739.1	0	0	0	0	0	0	0	0	0	0	0	0	0	0	0	0
ENSG00000270588	AC021749.1	0	0	0	0	0	0	0	0	0	0	0	0	0	0	0	0
ENSG00000259239	AC021755.1	0	0	0	0	0	0	0	0	0	0	0	0	0	0	0	0
ENSG00000259496	AC021818.2	0	0	0	0	0	0	0	0	1	0	0	0	0	0	0	0
ENSG00000255347	AC021820.1	0	0	0	0	0	0	0	0	0	0	0	0	0	0	0	0
ENSG00000232627	AC021876.1	0	0	0	0	0	0	0	0	0	0	0	0	0	0	0	0
ENSG00000270531	AC022001.1	0	0	0	0	0	1	0	0	0	0	0	0	0	0	0	0
ENSG00000234017	AC022018.1	2.00073	0	0	0	0	0	0	0	0	0	1.00039	0	0	0	0	0
ENSG00000224412	AC022022.1	0	0	0	0	0	0	0	0	0	0	0	0	0	0	0	0
ENSG00000270421	AC022022.2	0	0	0	0	0	0	0	0	0	0	0	0	0	0	0	0
ENSG00000236606	AC022028.1	0	0	0	0	0	0	0	0	0	0	0	0	0	0	0	0
ENSG00000240919	AC022034.2	0	0	0	0	0	0	1.00241	0	0	0	1.00181	0	0	1.00128	0	0
ENSG00000264911	AC022069.1	0	0	0	0	2	0	0	1	0	1	0	2	0	0	0	0
ENSG00000203437	AC022080.1	4.74125	19.8181	11.2964	10.4988	12.1753	6.82806	5.42042	19.8032	4.67958	0	7.40627	6.99288	12.8735	6.16571	2	3.3395
ENSG00000225349	AC022080.2	0	0	1.1466	4.68201	4.60953	3.90611	0	6.65212	0	0	2.08941	3.05711	0	6.37046	1.11914	2.07412
ENSG00000256159	AC022080.3	0	0	0	0	0	0	0	0	0	0	0	0	0	0	0	0
ENSG00000241597	AC022121.1	6	6	10	3	8	9	3	5	1	5	8	2	11	1	1	1
ENSG00000241809	AC022133.1	0.798535	0	0	0	0	0	0	0	0	0	0	0.505336	0	0.234691	0	0
ENSG00000241434	AC022137.1	0	0	0	0	0	0	0	0	0	0	0.478946	0	0	0	1.70307	0
ENSG00000249435	AC022137.2	0	0	0	0	0	0	0	0	0	0	0	0	0	0	0	0
ENSG00000269458	AC022145.2	0	0	0	0	0	0	0	0	0	0	0	0	0	0	0	0
ENSG00000269651	AC022146.1	0	0	0	0	0	0	0	0	0	0	0	0	0	0	0	0
ENSG00000269378	AC022149.1	58.4288	68.907	114.437	51.1719	93.4367	130.439	43.3116	34.6709	15.0034	96.275	172.648	140.895	155.896	51.7985	0	63.4737
ENSG00000255397	AC022182.3	0	4.01285	1.02039	0	0	1.01325	0	2.00512	0	0	0	0	0	1.03007	0	0
ENSG00000240419	AC022206.1	0	0	0	0	0	0	0	0	0	0	0	0	0	0	0	0
ENSG00000213399	AC022210.1	1.01813	2.01844	0	0	0	0	1.01181	1.00927	0	2.00718	1.01342	1.00779	0	0	1.01668	0
ENSG00000241400	AC022215.1	7	4	2	2	5	2	1	3	1	1	7	1	1	1	0	2
ENSG00000213386	AC022217.1	0	0	0	0	0	0	0	0	0	1.00711	0	0	1	0	0	0
ENSG00000270243	AC022217.4	0	0	0	0	0	0	0	0	0	0	0	0	0	0	0	0
ENSG00000261702	AC022254.1	0	0	0	0	0	0	0	0	0	0	0	0	0	0	0	0
ENSG00000214301	AC022296.2	0	0	0	0	0	0	0	0	0	0	0	0	0	0	0	0
ENSG00000250983	AC022296.3	0	0	0	0	0	0	0	0	0	0	0	0	0	0	0	1.02392
ENSG00000259531	AC022306.1	0	0	0	2.01457	2.01998	2.0136	0	2.01735	0	0	0	0	0	0	0	0
ENSG00000249411	AC022325.1	2	5	6	5	0	3	0	3	1	3	1	4	2	0	0	0
ENSG00000257062	AC022335.1	0	0	0	0	0	0	0	0	0	0	0	0	0	0	0	0
ENSG00000242199	AC022336.1	0	0	0	0	0	0	0	0	0	0	0	0	0	0	0	0
ENSG00000253156	AC022360.1	0	0	0	0	0	0	0	0	0	0	0	0	0	0	0	0
ENSG00000255951	AC022364.2	0	0	0	0	0	0	0	0	0	0	0	0	0	0	0	0
ENSG00000272410	AC022384.1	213.125	390.917	304.937	447.278	204.098	496.67	99.2026	315.634	41.7148	435.165	252.314	444.606	270.122	276.698	17.4439	93.9047
ENSG00000270352	AC022387.1	0	0	0	0	0	0	0	0	0	0	0	0	0	0	0	0
ENSG00000270808	AC022400.3	0	1	2	1	1	1	0	0	0	1.03804	2	2	2.07267	0	0	0
ENSG00000272916	AC022400.5	66.7987	115.045	111.082	140.48	129.871	146.433	30.2765	97.4743	28.063	68.337	121.96	157.476	88.0966	141.519	7.7583	37.4643
ENSG00000258452	AC022404.1	0	0	0	0	0	0	0	0	0	0	0	0	0	0	0	0
ENSG00000242615	AC022415.1	31	17.352	36.9236	23	44.6501	30.4541	10	19.3096	10.1909	43.1323	40.3525	43	69.7171	46	9	13.3586
ENSG00000268747	AC022432.1	1	0	2	0	0	0	1	0	0	0	0	0	0	0	0	1
ENSG00000270830	AC022441.3	0	0	0	0	0	0	0	0	0	0	0	0	0	0	0	0
ENSG00000248878	AC022447.4	0	0	0	0	0	0	0	0	0	0	0	0	0	0	0	0
ENSG00000227040	AC022483.1	0	0	0	0	0	0	0	0	0	0	0	0	0	0	0	0
ENSG00000244630	AC022493.1	0	0	0	0	0	0	0	0	0	0	0	0	0	0	0	0
ENSG00000248967	AC022493.2	0	0	0	0	0	0	0	0	0	0	0	0	0	0	0	0
ENSG00000240477	AC022494.1	0	0	0	0	0	0	0	0	0	0	0	0	0	0	0	0
ENSG00000257777	AC022507.1	0	0	0	0	0	0	0	0	0	0	0	0	0	0	0	0
ENSG00000259266	AC022523.2	0	0	0	0	0	0	0	0	0	0	0	0	0	0	0	0
ENSG00000253178	AC022559.1	0	0	0	0	0	0	0	0	0	0	0	0	0	0	0	0
ENSG00000234713	AC022616.1	0	0	0	0	0	0	0	0	0	0	0	0	0	0	0	0
ENSG00000253186	AC022616.2	0	0	0	0	0	0	0	0	0	0	0	0	0	0	0	0
ENSG00000253312	AC022616.3	0	2	0	0	0	0	0	0	0	0	0	0	0	0	0	0
ENSG00000253707	AC022616.4	0	0	0	0	0	0	0	0	0	0	0	0	0	0	0	0
ENSG00000253884	AC022616.5	0	0	0	0	0	0	0	0	0	0	0	0	0	0	0	0
ENSG00000254342	AC022616.6	0	0	0	0	0	0	0	0	0	0	0	0	0	0	0	0
ENSG00000255166	AC022616.7	0	0	0	0	0	0	0	0	0	0	0	0	0	0	0	0
ENSG00000255497	AC022616.8	0	0	0	0	0	0	0	0	0	0	0	0	1	0	0	0
ENSG00000253657	AC022634.1	0	0	0	0	0	0	0	0	0	0	0	0	0	0	0	0
ENSG00000265472	AC022655.2	0	0	0	0	0	0	0	0	0	0	0	0	0	0	0	0
ENSG00000264040	AC022662.1	0	0	1	0	1	1	0	1	0	0	1	0	0	3	0	0
ENSG00000253857	AC022679.1	0	0	0	0	0	0	0	0	0	0	0	0	0	0	0	0
ENSG00000253976	AC022679.2	0	0	0	0	0	0	0	0	0	0	0	0	0	0	0	0
ENSG00000254425	AC022690.1	0	0	0	0	0	0	0	0	0	0	0	0	0	0	0	0
ENSG00000253118	AC022695.1	0	0	0	0	0	0	0	0	0	0	0	0	0	0	0	0
ENSG00000241105	AC022730.1	0	0	0	0	0	0	0	0	0	0	0	0	0	0	0	0
ENSG00000241204	AC022730.2	0	0	0	0	1	0	0	0	0	0	0	0	0	0	0	1
ENSG00000238166	AC022748.1	0	0	0	0	0	0	0	0	0	0	0	0	0	0	0	0
ENSG00000261303	AC022748.2	0	0	1	2	0	1	1	2	0	1	3	0	1	0	1	0
ENSG00000253426	AC022784.3	2.02297	3	3	1	4.0338	8.47031	0	4.11808	0	1.0347	0	0	2	10.1569	1	2
ENSG00000254091	AC022784.4	0	0	0	0	0	0	0	0	0	0	0	0	0	0	0	0
ENSG00000253216	AC022790.1	0	0	0	0	0	0	0	0	0	0	0	0	0	0	0	0
ENSG00000244527	AC022795.1	0	2.00786	0	0	0	0	0	0	0	0	1.00385	0	0	0	0	0
ENSG00000253273	AC022826.1	10.7392	14	5.05967	5	16	10.1186	5	10.1647	3	14	6	8	10	12	1	3
ENSG00000258677	AC022826.2	29.2503	28.2242	7.38378	23.3637	10.7012	12.1741	0	0	0	39.9155	59.0359	59.9849	35.0584	14.1747	0	19.8726
ENSG00000254491	AC022832.1	0	0	0	0	0	0	0	0	0	0	0	0	0	0	0	0
ENSG00000253833	AC022868.1	1.01442	3.04081	2.19152	3.05955	2.05639	2.08642	0	3.19811	1.02916	3.34003	3.12164	0	3.09702	2.02478	0	1
ENSG00000255018	AC022878.1	0	0	0	0	0	0	0	0	0	0	0	0	0	0	0	0
ENSG00000255413	AC022880.1	0	0	0	0	0	0	0	0	0	0	0	0	0	0	0	0
ENSG00000255457	AC022880.2	0	0	0	0	0	0	0	0	0	0	0	0	0	0	0	0
ENSG00000213604	AC022882.1	0	0	0	0	0	0	0	0	0	0	0	0	0	0	0	0
ENSG00000250979	AC022905.1	0	0	0	0	0	0	0	0	0	0	0	0	0	0	0	0
ENSG00000267744	AC022916.3	2	0	1	0	3	1	0	0	0	0	1	0	2	0	0	0
ENSG00000260747	AC022968.1	0	0	0	0	0	0	0	0	0	0	0	0	0	0	0	0
ENSG00000243402	AC022973.2	0	0	0	0	0	0	0	0	0	0	0	0	0	0	0	0
ENSG00000267404	AC023043.2	0	0	0	0	0	0	0	0	0	0	0	0	0	0	0	0
ENSG00000267456	AC023043.3	0	0	0	0	0	0	0	0	0	0	0	0	0	0	0	0
ENSG00000244436	AC023050.1	0	0	0	0	1	0	0	0	1	2	0	0	0	0	0	0
ENSG00000256372	AC023050.3	2	2	1	2	9	0	2	1	2	6	4	0	18	7	3	2
ENSG00000256465	AC023050.4	0	0	0	0	0	0	0	0	0	0	0	0	0	0	0	0
ENSG00000256987	AC023050.5	5	6	7.03313	7	9.59799	16	1	10.6998	0	4	1	2	8	14	0	2
ENSG00000256640	AC023051.2	0	0	0	0	0	0	0	0	0	0	0	0	0	0	0	0
ENSG00000257390	AC023055.1	10.8886	30.3603	9.99825	17.7086	9.04814	10.3626	7.34309	6.3959	2.60468	29.7075	14.6316	6.52088	37.5159	28.276	0	42.3239
ENSG00000255511	AC023078.2	0	0	0	0	0	0	0	0	0	0	0	0	0	0	0	0
ENSG00000235352	AC023128.2	0	0	0	0	0	0	0	0	0	0	0	0	0	0	0	0
ENSG00000223836	AC023141.1	0	1	0	0	0	0	0	0	0	0	0	0	0	0	0	0
ENSG00000237236	AC023141.10	0	0	0	0	0	0.666667	0	0	0	0	0	0	0	0	0	0
ENSG00000250618	AC023141.11	2	0	0	0	1	0	0	0	0	0	0	0	0	0	0	0
ENSG00000250923	AC023141.12	1	0	2	0	3	0	2	0	2	3	6	3	5	4	0	2
ENSG00000271696	AC023141.13	0	0	0	0	0	0	0	0	0	0	0	0	0	0	0	0
ENSG00000224484	AC023141.2	0	0	0	0	0	0	0	0	0	0	0	0	0	0	0	0
ENSG00000224653	AC023141.3	0	0	0	0	0	0	0	0	0	0	2	0	0	0	1	0
ENSG00000227015	AC023141.4	0	0	1	0	0	0	0	3	1	0	0	0	0	0	0	0
ENSG00000230271	AC023141.5	0	0	0	0	0	0	0	0	0	0	0	0	0	0	0	0
ENSG00000231232	AC023141.6	0	0	1	0	1.04729	1	0	0	0	1	1.06275	0	0	0	0	0
ENSG00000231484	AC023141.7	0	0	0	0	0	0	0	0	0	0	0	0	0	0	0	0
ENSG00000232161	AC023141.8	8	6	2	2	4	8	1	5	2	16	18	4	22	21	6	2
ENSG00000236907	AC023141.9	1	0	1	0	0	0	0	0	0	1	0	0	1	4	0	0
ENSG00000223722	AC023157.1	0	0	0	0	0	0	0	0	0	0	1	0	0	0	0	0
ENSG00000256843	AC023157.2	0	0	0	0	0	0	0	0	0	2.27549	0	0	0	0	0	0
ENSG00000258357	AC023161.2	2.02212	0	0	0	0	0	0	0	1.00747	0	0	0	1.01132	0	0	0
ENSG00000248659	AC023162.1	0	0	0	0	2	0	0	0	0	0	0	0	0	0	0	1
ENSG00000227753	AC023194.1	0	0	0	0	0	0	0	0	0	0	0	0	0	0	0	0
ENSG00000243761	AC023194.2	0	0	0	0	0	0	0	0	0	0	0	0	0	0	0	0
ENSG00000271332	AC023206.1	0	0	0	0	0	0	0	0	0	0	0	0	0	0	0	0
ENSG00000254780	AC023232.1	0	0	0	0	0	0	0	0	0	0	0	0	0	0	0	0
ENSG00000241385	AC023245.1	0	0	0	0	0	0	0	0	0	0	0	0	0	0	0	0
ENSG00000255099	AC023245.2	0	0	0	0	0	0	0	0	0	0	0	0	0	0	0	0
ENSG00000228513	AC023271.2	0	0	0	0	0	0	0	0	0	0	0	0	0	0	0	0
ENSG00000230977	AC023274.1	0	0	0	0	0	0	0	0	0	0	0	0	0	0	0	0
ENSG00000235981	AC023274.2	0	0	0	0	0	0	0	0	0	0	0	0	0	0	0	0
ENSG00000258488	AC023310.1	1.26498e-08	3.38124e-08	5.94165e-08	6.21714e-08	0	2.71208e-08	0	0	1.32691e-07	0	5.9965	1.20878e-07	8.87413e-08	2.73119e-07	0	0
ENSG00000258707	AC023310.2	0	0	0	0	0	0	0	0	0	0	0	0	0	0	0	0
ENSG00000258797	AC023310.3	0	0	0	0	0	0	0	0	0	0	0	0	0	0	0	0
ENSG00000236655	AC023347.2	0	0	0	0	0	0	0	0	0	0	0	0	0	0	0	0
ENSG00000265713	AC023389.2	12	18	25	16	22	37	10	13	2	5	10	12	13	5	0	3
ENSG00000240669	AC023424.1	1	1	2	0	4	0	0	1	0	1	0	0	8	0	1	0
ENSG00000243417	AC023424.2	0	1.00013	0	0	1.00014	1.0002	1.00058	0	0	0	0	0	1.00042	0	0	0
ENSG00000254668	AC023442.1	0	0	0	0	0	0	0	0	0	0	0	0	0	0	0	0
ENSG00000223628	AC023449.1	1	0	0	0	0	1	0	0	0	0	0	0	0	0	0	0
ENSG00000222031	AC023469.1	0	0	0	0	0	0	0	0	0	0	0	0	0	0	0	0
ENSG00000256211	AC023512.1	0	0	0	0	0	0	0	0	0	0	0	0	0	0	0	0
ENSG00000271379	AC023513.1	2	4	1	3	3	2	0	1	0	1	2	0	2	0	0	1
ENSG00000255437	AC023538.1	0	0	0	0	0	0	0	0	0	0	0	0	1.0249	0	0	0
ENSG00000266549	AC023575.1	0	0	0	0	0	0	0	0	0	0	0	0	0	0	0	0
ENSG00000225885	AC023590.1	2.06125	1.06565	2.56002	1.33719	4.65043	3.20647	0	7.8948	0	3.07649	1.0261	2.13916	6.51079	0	1.00212	0
ENSG00000253175	AC023632.1	0	2	0	6	1	5	0	0	0	1	4	0	1	0	1	0
ENSG00000254190	AC023632.3	0	0	0	0	0	0	0	0	0	0	0	0	0	0	0	0
ENSG00000254283	AC023632.4	0	0	0	0	0	0	0	0	0	0	0	0	0	0	0	0
ENSG00000243129	AC023790.1	0	0	0	0	0	0	0	0	0	0	0	0	0	0	0	0
ENSG00000250654	AC023794.4	22.0567	7.86395	21.6003	1	27.8206	11.682	9	4	13.4726	11.8495	52.1242	7	35.8467	10	6	4
ENSG00000260033	AC023813.2	0	0	0	0	0	0	0	0	0	0	0	0	0	0	0	0
ENSG00000260590	AC023824.2	0	0	0	0	0	0	0	0	0	0	0	0	0	0	0	0
ENSG00000259922	AC023825.1	0	0	0	0	0	1	1	0	0	0	2	0	0	0	0	0
ENSG00000260184	AC023827.1	0	0	0	0	0	0	0	0	0	0	0	0	0	0	0	0
ENSG00000250966	AC023886.2	2.08782	0	0	0	0	0	0	0	0	0	0	1.05715	0	0	0	0
ENSG00000242327	AC023906.1	0	0	0	0	0	0	0	0	0	0	0	0	0	0	0	0
ENSG00000271238	AC023932.1	0	0	0	0	0	0	0	0	0	0	0	0	0	0	0	0
ENSG00000263189	AC023934.1	11.1451	15.576	15.4108	6.30592	17.1154	14.6466	2.10092	8.55816	4.03782	13.3404	9.58577	9.62697	20.1583	21.5325	5	6.33467
ENSG00000259208	AC023968.1	0	0	0	0	0	0	1	0	0	0	0	1	0	0	0	0
ENSG00000259493	AC023968.2	0	0	1	0	2.01757	0	0	0	0	0	0	0	0	0	0	0
ENSG00000225876	AC024067.1	2	3	3	5	5	2	2	2	0	4	0	2	4	1	2	3
ENSG00000231923	AC024082.1	0	0	0	0	0	0	0	0	0	0	0	0	0	0	0	0
ENSG00000231931	AC024082.2	0	0	0	0	0	0	0	0	0	0	0	0	0	0	0	0
ENSG00000270992	AC024085.1	0	0	0	0	0	0	0	0	0	0	0	0	0	0	0	0
ENSG00000270807	AC024153.1	0	0	0	0	0	0	0	0	0	0	0	0	0	0	0	0
ENSG00000256626	AC024224.1	0	0	0	0	0	0	0	0	0	0	0	0	0	0	0	0
ENSG00000258273	AC024257.2	0	0	0	0	0	0	0	0	0	0	0	0	0	0	0	0
ENSG00000269514	AC024257.3	86.5508	74.8271	116.88	71.0574	125.97	94.1091	28.7982	80.9913	40.6607	61.379	119.38	34.8809	95.139	90.3674	20.4695	29.8064
ENSG00000264138	AC024267.2	0	0	0	0	0	1	0	0	0	0	0	0	0	0	0	0
ENSG00000259308	AC024270.1	0	0	0	0	0	0	0	0	0	3.03934	0	0	0	0	0	0
ENSG00000244313	AC024293.1	0	6.10361	6.11651	17.1796	6.04586	17.1224	4.24827	1.9131	0	2.06334	6.78298	11.4311	2.09257	19.2996	2.50234	5.65211
ENSG00000255086	AC024341.1	0	0	0	0	0	0	0	0	0	0	0	0	0	0	0	0
ENSG00000214883	AC024405.1	0	2.08326	1.00752	1.4385	0	0	1.65837	0	0	0.252618	1.13777	0	0	0	0	0.50914
ENSG00000254840	AC024405.2	1	2	8	3	3	7	2	9	0	2	1	0	3	2	0	0
ENSG00000251354	AC024451.1	0	0	0	0	0	0	0	0	0	0	0	0	0	0	0	0
ENSG00000253330	AC024451.2	0	0	0	0	0	0	0	0	0	0	0	0	0	0	0	0
ENSG00000254065	AC024451.3	0	0	0	0	0	0	0	0	0	0	0	0	0	0	0	0
ENSG00000254871	AC024475.2	0	0	0	0	0	0	0	0	0	0	0	0	0	0	0	0
ENSG00000248557	AC024558.1	0	0	0	0	0	0	0	0	0	0	0	0	0	0	0	0
ENSG00000249626	AC024560.2	0	0	0	2.00243	2.01652	5.01418	0	1.00481	0	3.00955	0	4.01777	3.03717	2.00262	0	0
ENSG00000270475	AC024563.2	0	0	0	0	0	0	0	1	0	0	0	0	0	0	0	0
ENSG00000253558	AC024568.1	36.1829	33.9411	31.6119	25.0912	52.1528	62.8052	12.4877	31.2705	13.0102	35.4168	26.0399	26.6315	44.5655	52.0558	4.32227	17.254
ENSG00000248827	AC024587.1	0	0	0	0	0	0	0	0	0	0	0	1.00103	0	0	0	0
ENSG00000248687	AC024589.1	0	0	0	0	0	0	0	0	0	0	0	0	0	0	0	0
ENSG00000270430	AC024589.3	0	0	0	0	0	0	0	0	0	0	0	0	0	0	0	0
ENSG00000267740	AC024592.3	4.83984	4.4928	0	2.11504	0	2.91275	0	3.77552	0.910553	3.89418	11.2446	2.26242	4.31858	5.14915	1.56851	0
ENSG00000263781	AC024619.4	0	0	0	0	0	0	0	0	0	0	0	0	0	0	0	0
ENSG00000253841	AC024681.1	0	0	0	0	0	0	0	0	0	0	0	0	0	0	0	0
ENSG00000228413	AC024937.1	0	0	0	0	0	0	0	0	0	0	0	0	0	0	0	0
ENSG00000231464	AC024937.2	0	0	0	0	0	0	0	0	0	0	0	0	0	0	0	0
ENSG00000177340	AC024940.1	5	0	4	3	4	11	1	4	2	4	4	8	6	4	0	0
ENSG00000177359	AC024940.2	24.949	31.7161	17.8323	28.4166	38.6314	39.1346	13.2658	29.1433	13.2657	20.8448	22.0185	23.8573	17.669	31.4759	0	14.586
ENSG00000243517	AC024940.3	1.01099	0	0	1.00919	2.01413	0	1.00636	0	1.01026	1.00657	1.00962	1.00776	3.02977	0	0	0
ENSG00000256176	AC024940.4	0	0	0	0	0	0	0	0	0	0	0	0	0	0	0	0
ENSG00000270766	AC024940.5	0	0	0	0	0	0	0	0	0	0	0	0	0	0	0	0
ENSG00000253945	AC024995.1	0	0	0	0	0	0	0	0	0	1.01065	0	0	0	0	0	0
ENSG00000257864	AC025030.1	0	0	0	0	0	0	0	0	0	0	0	0	0	0	0	0
ENSG00000243165	AC025033.1	0	0	0	0	0	0	0	0	0	0	0	0	0	0	0	0
ENSG00000259388	AC025040.2	0	0	0	1.04341	0	0	1.04123	0	0	3.12497	1.02889	0	1.04189	0	0	1.03217
ENSG00000267295	AC025048.3	0	0	0	0	0	0	0	0	0	0	0	0	0	0	0	0
ENSG00000244593	AC025062.1	0	0	0	0	0	0	0	0	0	0	0	0	0	0	0	0
ENSG00000271654	AC025062.2	0	0	0	0	0	0	0	0	0	0	0	0	0	0	0	0
ENSG00000257199	AC025161.1	0	0	0	0	0	0	0	0	0	0	0	0	0	0	0	0
ENSG00000257921	AC025165.3	0	0	3.1307	0	0	0	0	2.30737	0	0	0	0	0	0	0	0
ENSG00000230829	AC025181.1	0	0	0	0	0	0	0	0	0	0	0	0	0	0	0	0
ENSG00000205644	AC025186.1	0	0	0	0	0	0	0	0	0	0	0	0	0	0	0	0
ENSG00000266501	AC025198.1	2.24797	3.21089	5.20336	0	4.13898	3.16803	0	2.03572	1.10036	1.11898	1.04328	1.0468	1.09128	3.18766	0	0
ENSG00000257035	AC025252.2	0	0	0	0	0	0	0	0	0	0	0	0	0	0	0	0
ENSG00000258021	AC025259.2	0	0	0	0	0	0	0	0	0	0	0	0	0	0	0	0
ENSG00000258271	AC025260.1	1	0	0	0	0	1	1	1	0	0	0	0	0	0	0	0
ENSG00000258052	AC025263.2	0	0	0	0	0	1.13761	0	0.821549	0	2.09125	1.90453	3.62155	2.75915	0	0	0
ENSG00000240874	AC025271.1	0	0	0	0	0	0	0	0	0	0	0	0	0	0	0	0
ENSG00000269761	AC025278.2	0	0	0	0	0	0	0	0	0	0	0	0	0	0	0	0
ENSG00000260413	AC025279.2	72	41	106.003	30.1702	91.9902	36.6134	29	19.1743	22	28.223	85.4149	37	104.915	43	10	17.2529
ENSG00000261234	AC025281.1	0	0	0	0	0	0	0	0	0	0	0	0	0	0	0	0
ENSG00000262316	AC025283.1	0	0	0	0	0	0	0	0	0	0	0	0	0	0	0	0
ENSG00000262621	AC025283.2	93.6521	256.338	208.919	94.8226	62.5199	5.06067	0.00086515	96.0741	0.0143712	90.682	101.591	100.417	34.0522	5.94762	10.8397	37.7357
ENSG00000256664	AC025423.2	40.6936	110.089	61.464	142.042	77.2023	69.4334	23.5858	89.7858	21.7941	117.699	53.5634	189.432	68.2094	78.6197	21.8403	20.2016
ENSG00000256678	AC025423.3	0	0	0	0	0	0	0	0	1	0	0	0	0	0	0	0
ENSG00000257289	AC025423.5	0	0	0	0	0	0	0	0	0	0	0	0	0	0	0	0
ENSG00000254047	AC025437.6	0	1	0	0	0	0	0	0	0	0	0	0	0	0	0	0
ENSG00000248185	AC025445.1	0	0	0	0	0	0	0	0	0	0	0	0	0	0	0	0
ENSG00000270558	AC025449.1	8	8.02434	3	8	7.13085	9.02466	2	5	4	15	16	13	14	7	1	2
ENSG00000249774	AC025458.1	0	0	0	0	0	0	0	0	0	0	0	0	0	0	0	0
ENSG00000251062	AC025459.1	0	0.9005	0	0	0	0	0	0	0	0	0	0	0	0	0	0
ENSG00000248586	AC025470.1	0	0	0	0	0	0	0	0	0	0	0	0	0	0	0	0
ENSG00000244604	AC025518.1	0	0	0	0	0	0	0	0	0	0	0	0	0	0	0	0
ENSG00000214980	AC025538.1	0	0	0	0	0	0	0	0	0	0	0	0	0	0	0	0
ENSG00000250213	AC025554.1	0	0	0	0	0	0	0	0	0	0	0	0	0	0	0	0
ENSG00000259099	AC025574.1	0	0	0	0	0	0	0	0	0	0	0	0	0	0	0	0
ENSG00000258053	AC025575.2	6.40941	13.121	6.94821	6.9115	14.1288	22.3402	2.41684	7.84802	4.44277	11.4531	13.5569	2.51473	21.1517	10.9174	1.24349	7.16104
ENSG00000258133	AC025578.1	0	0	0	0	0	0	0	0	0	0	0	0	0	0	0	0
ENSG00000268379	AC025588.1	10	22.0305	10	11	3	2	1	2	5	9.01169	10	4.00362	9.03374	4	1	1.00474
ENSG00000270293	AC025588.2	0	0	0	0	0	0	0	0	0	0	0	0	0	0	0	0
ENSG00000270790	AC025588.3	0	0	0	0	0	0	0	0	0	0	0	0	0	0	0	0
ENSG00000224163	AC025594.1	0	0	0	0	0	0	0	1	0	0	0	1	0	0	0	0
ENSG00000263107	AC025627.2	0	0	0	0	0	0	0	0	0	0	0	0	0	0	0	0
ENSG00000266179	AC025627.3	60	55	71	55	38	47.048	18	39	18	56	119	61	77	58	13	13
ENSG00000271900	AC025627.4	0	0	0	0	0	0	0	0	0	0	0	0	0	0	0	0
ENSG00000253299	AC025647.1	0	0	0	0	0	0	1	0	0	0	0	0	0	0	0	0
ENSG00000251142	AC025674.1	0	0	0	0	0	0	0	0	0	0	0	0	0	0	0	0
ENSG00000260639	AC025678.1	0	0	0	0	0	0	0	0	0	0	0	0	0	0	0	0
ENSG00000261081	AC025678.2	0	0	0	0	0	0	0	0	0	2	0	1	0	0	0	0
ENSG00000215263	AC025750.1	0	0	0	0	0	0	0	0	0	0	0	0	0	0	0	0
ENSG00000236913	AC025750.3	0	0	0	0	0	0	0	0	0	0	0	0	0	0	0	0
ENSG00000254310	AC025755.1	0	0	0	0	0	0	0	0	0	0	0	0	0	0	0	0
ENSG00000249927	AC025768.1	0	0	0	0	0	0	0	0	0	0	0	0	0	0	0	0
ENSG00000255144	AC025857.1	0	0	0	0	0	0	0	0	0	0	0	0	0	0	0	0
ENSG00000253499	AC025881.1	0	0	0	0	0	0	0	0	0	0	0	0	0	0	0	0
ENSG00000258732	AC025884.1	3.16717	6.16378	17.9052	6	18.498	9.56024	3	3	4.44818	8.05794	6.60793	4.18519	27.7243	1.05123	5	2
ENSG00000259098	AC025884.2	7.25092	9	13	14	9	12	6	13	5	7.2917	9.29624	5	19	15	3	2
ENSG00000271507	AC025884.3	0	0	0	0	0	0	0	0	1	0	0	0	1	0	0	0
ENSG00000259393	AC025918.2	0	2	0	0	0	0	0	0	0	0	0	0	0	0	0	0
ENSG00000271251	AC025946.2	0	0	0	0	0	0	0	0	0	0	0	0	0	0	0	0
ENSG00000258012	AC026111.1	0	0	0	0	0	0	0	0	0	0	0	0	0	0	0	0
ENSG00000249691	AC026117.1	0	0	4	0	0	1	0	2	0	0	0	0	2	0	0	0
ENSG00000260784	AC026150.2	1.18374	0	2.16203	0	0	0	3	1.13073	0	0	0	1	0	1.42367	1	0
ENSG00000235240	AC026185.1	0	0	0	0	0	0	0	0	0	0	0	0	0	0	0	0
ENSG00000268509	AC026202.3	2	7	1	3	0	4	0	3	0	2	4	2	0	1	0	0
ENSG00000265453	AC026254.1	0	0	0	0	0	0	0	0	0	0	0	0	0	0	0	0
ENSG00000174977	AC026271.1	0	0	0	0	0	0	0	0	0	0	0	0	0	0	0	0
ENSG00000262262	AC026271.2	0	0	0	0	0	0	0	0	0	0	0	0	0	0	0	0
ENSG00000265693	AC026271.3	2.83551	1	1	0	1	0	0	0	0	0	0	0.672192	2.6903	0	0	0
ENSG00000213736	AC026310.1	0	0	0	0	0	0	0	0	0	0	0	0	0	0	0	0
ENSG00000213174	AC026316.1	0	0	0	0	0	0	0	0	0	0	0	0	0	0	0	0
ENSG00000237653	AC026320.2	0	0	0	0	0	0	0	0	0	0	0	0	0	0	0	0
ENSG00000255972	AC026333.1	0	0	0	0	0	0	0	0	0	0	0	0	0	0	0	0
ENSG00000256044	AC026333.2	0	0	0	0	0	0	0	0	0	0	0	0	0	0	0	0
ENSG00000242963	AC026336.1	0	0	0	0	0	0	0	0	0	0	0	0	0	0	0	0
ENSG00000240751	AC026348.1	0	0	0	0	0	0	0	0	0	0	0	0	0	0	0	0
ENSG00000258202	AC026371.1	0	0	0	0	0	0	0	0	0	0	0	0	0	0	0	0
ENSG00000231743	AC026396.1	0	0	0	0	0	0	0	0	0	0	0	0	0	0	0	0
ENSG00000250322	AC026402.1	0	0	0	0	0	0	0	0	0	0	0	0	0	0	0	0
ENSG00000229119	AC026403.1	0	0	0	0	0	0	0	0	0	3.41234	0	0	0	3.54978	0	1.70909
ENSG00000253630	AC026407.1	0	0	0	0	0	0	0	0	0	0	0	0	0	0	0	0
ENSG00000184188	AC026410.1	0	0	0	1.00012	1	0	0	0	0	1.00006	0	0	0	0	0	0
ENSG00000244076	AC026410.2	0	0	0	0	0	0	0	0	0	0	0	0	0	0	0	0
ENSG00000248569	AC026410.3	0	0	0	0	0	0	0	0	0	0	0	0	0	0	0	0
ENSG00000188002	AC026412.1	85.1742	107.926	124.578	121.61	150.851	162.5	49.751	71.2637	37.8822	143.749	110.964	100.173	189.563	139.597	12	41.3121
ENSG00000232615	AC026412.2	0	0	0	0	0	0	0	0	0	0	0	0	0	0	0	0
ENSG00000253940	AC026421.1	0	0	0	0	0	0	0	0	0	0	0	0	0	0	0	0
ENSG00000251001	AC026427.2	0	0	0	0	0	0	0	0	0	0	0	0	0	0	0	0
ENSG00000249878	AC026434.1	0	0	0	0	0	0	0	0	0	0	0	0	0	0	0	0
ENSG00000248794	AC026436.1	2.01169	3.02134	4.0102	3.01592	7.01709	4.00992	5.0271	1.00824	0	1.00639	1.00491	3.01519	4.01017	0	1.00443	1.00251
ENSG00000251585	AC026444.1	0	0	0	0	0	0	0	0	1	0	0	0	0	0	0	0
ENSG00000260882	AC026458.1	0	0	0	0.023702	0	2	0	1	0	0	0	2	2.52054	0	0	0
ENSG00000234337	AC026462.1	0	0	0	0	0	0	0	0	0	0	1.01323	0	0	1.00808	0	0
ENSG00000259900	AC026464.1	2.71355	0	0	0	9.76761	0	2.69024	0	0	0	3.62279	2.64638	0.13626	0	0	1.34276
ENSG00000260371	AC026464.3	0	0	0	0	0	3.62691	0	0	0	10.5917	1.53382	0	0	0	0	0
ENSG00000260914	AC026464.4	2.86579e-05	44.6179	4.001	0	6.91711	0	0	0	18.2076	0.145157	0	0	22.8288	0	0	13.2442
ENSG00000261527	AC026464.5	1	1	2	0	3	0	0	1	0	0	2	0	1	0	0	1
ENSG00000272617	AC026464.6	22.5316	19.5173	18.0844	3.32091	0	13.5206	0	0	18.563	69.9708	66.0154	79.9451	30.2314	60.8582	6.18964	4.98287
ENSG00000260688	AC026470.1	0	0	0	0	0	0	0	0	0	0	0	0	0	0	0	0
ENSG00000213940	AC026477.1	0	0	0	0	0	0	0	0	0	0	0	0	0	0	0	0
ENSG00000253777	AC026616.1	0	0	0	0	0	0	0	0	0	0	0	0	0	0	0	0
ENSG00000253886	AC026688.1	0	0	0	0	0	0	0	0	0	0	0	0	0	0	0	0
ENSG00000251066	AC026700.1	0	0	0	0	0	0	0	0	0	0	0	0	0	0	0	0
ENSG00000251342	AC026774.2	0	0	0	0	0	0	0	0	0	0	0	0	0	0	0	0
ENSG00000234865	AC026784.1	1	0	0	0	2.57281	0	0	0	1.55185	1	1	1	0	0	0	0
ENSG00000185296	AC026785.1	0	0	0	0	0	0	0	0	0	0	0	0	0	0	0	0
ENSG00000256825	AC026786.1	0	0	0	0	0	0	0	0	0	0	0	0	0	0	0	0.00729607
ENSG00000240627	AC026798.1	0	0	0	0	0	0	0	0	0	0	1.00025	0	0	0	0	0
ENSG00000250140	AC026801.1	0	0	0	0	0	0	0	0	0	0	0	0	0	0	0	0
ENSG00000213527	AC026826.1	0	0	0	0	0	0	0	0	0	0	0	0	0	0	0	0
ENSG00000259229	AC026826.2	0	0	0	0	0	0	0	0	0	0	0	0	0	0	0	0
ENSG00000260674	AC026826.3	0	0	0	0	0	0	0	0	0	0	0	0	0	0	0	0
ENSG00000240809	AC026877.1	10.051	9.03101	7.04387	14.0363	7.03052	18.099	3.02589	15.0861	0	12.0464	9.04322	25.1263	12.0498	11.0395	0	1.00252
ENSG00000232115	AC026884.1	0	0	0	0	0	0	0	0	0	0	0	0	0	0	0	0
ENSG00000267187	AC026898.1	0	0	0	0	0	0	0	0	0	0	0	0	0	0	0	0
ENSG00000259358	AC026951.1	0	0	1	0	0	0	0	0	0	0	0	0	0	0	0	0
ENSG00000224647	AC026954.1	0	0	0	0	2	0	0	1	0	0	0	0	4	0	0	0
ENSG00000261915	AC026954.2	0	0	0	4.98402	0	7.67114	0	7.17786	0	6.28039	5.26991	5.70737	0	0	0	0
ENSG00000259622	AC026956.1	0	0	0	0	0	0	0	0	0	0	0	0	0	0	0	0
ENSG00000260685	AC027104.1	0	0	0	0	0	0	0	0	0	0	0	0	0	0	0	0
ENSG00000232958	AC027119.1	0	0	0	0	0	0	0	0	0	0	0	0	0	0	0	0
ENSG00000223398	AC027124.1	0	0	0	0	0	0	0	0	0	0	0	0	0	0	0	0
ENSG00000238138	AC027124.2	0	0	0	0	0	0	0	0	0	0	0	0	0	0	0	0
ENSG00000259892	AC027139.1	1	0	0	0	0	0	0	0	0	0	0	1	0	0	0	0
ENSG00000259273	AC027176.1	0	0	2	0	0	0	0	0	0	0	0	0	0	0	0	0
ENSG00000259677	AC027176.2	0	0	0	0	0	0	0	0	0	0	0	0	0	0	0	0
ENSG00000265712	AC027216.1	0	0	0	0	0	0	0	0	0	0	0	0	0	0	0	0
ENSG00000264193	AC027229.1	0	0	0	0	0	0	0	0	0	0	0	0	0	0	0	0
ENSG00000259191	AC027237.1	0	0	0	0	0	0	0	0	0	0	0	0	0	0	0	0
ENSG00000257350	AC027287.1	0	0	0	0	0	0	0	0	0	0	0	0	0	0	0	0
ENSG00000257604	AC027288.2	0	0	0	0	0	0	0	0	0	0	0	0	0	0	0	0
ENSG00000268798	AC027307.3	15.3862	20.2476	22.2806	33.1638	11.0316	27.1318	5	17.0062	6	22.5966	22.0222	21	16.2946	21	1	6.06112
ENSG00000253370	AC027308.1	0	0	0	0	0	0	0	0	0	0	0	0	0	0	0	0
ENSG00000253683	AC027309.2	0	0	0	0	0	0	0	0	0	0	0	0	0	0	0	0
ENSG00000251204	AC027313.1	0	1	0	0	0	0	0	0	0	0	0	0	0	0	0	0
ENSG00000271230	AC027334.1	0	0	0	0	0	0	0	0	0	0	0	0	0	0	0	0
ENSG00000205044	AC027369.1	0	0	0	0	0	0	0	0	0	0	0	0	0	0	0	0
ENSG00000254517	AC027369.2	0	0	0	0	0	0	0	0	0	0	0	0	0	0	0	0
ENSG00000254728	AC027369.3	0	0	0	0	0	0	0	0	0	0	0	0	0	0	0	0
ENSG00000254920	AC027369.4	0	0	0	0	0	0	0	0	0	0	0	0	0	0	0	0
ENSG00000255527	AC027369.5	0	0	0	0	0	0	0	0	0	0	0	0	0	0	0	0
ENSG00000255551	AC027369.6	0	0	0	0	0	0	0	0	0	0	0	0	0	0	0	0
ENSG00000253271	AC027419.1	0	0	0	0	0	0	0	0	0	1	0	0	0	0	0	0
ENSG00000262708	AC027455.1	0	0	0	0	0	0	0	0	0	0	0	0	0	0	0	0
ENSG00000256361	AC027544.1	4	11	9	3	12	9	3	3	1	9	2	3	12	7	2	0
ENSG00000256734	AC027544.3	0	0	1	0	0	0	1	0	0	0	0	0	0	0	0	0
ENSG00000259658	AC027559.1	16.54	5	26.899	19.2546	16.0066	15	4.95254	14.5357	8.07071	16.5409	18	19.9942	10.3148	26.8278	4.36243	8.63796
ENSG00000265261	AC027575.1	0	0	1	0	0	0	0	0	0	0	0	0	0	0	0	0
ENSG00000185332	AC027601.1	13.0652	5.03571	11.228	18.2886	18.0546	18.87	6.04809	20.6123	4.05985	10.639	5.78676	6.87832	14.007	10.7375	2.01187	6.00511
ENSG00000223703	AC027612.1	0	0	0	0	0	0	0	1	0	0	0	0	0	0	0	0
ENSG00000230572	AC027612.2	6.62433	11.4848	5.25523	6.28068	11.4994	8.49832	4.09024	4.96399	1.04401	3.12126	5.17285	5.15031	3.14599	17.3023	1.03201	0
ENSG00000232531	AC027612.3	0	0	0	0	0	0	0	0	0	0	1.04849	0	0	0	0	0
ENSG00000271627	AC027612.4	0	0	0	0	0	0	0	0	0	0	0	0	0	0	0	0
ENSG00000249259	AC027613.1	0	0	0	0	0	0	0	0	0	0	0	0	0	0	0	0
ENSG00000232546	AC027644.1	1	0	1	1	2	2	1	1	0	0	1	2	1	0	0	0
ENSG00000271064	AC027644.2	0	0	0	0	0	0	0	0	0	0	0	0	0	0	0	0
ENSG00000257005	AC027667.1	0	0	0	0	0	0	0	0	0	0	0	0	0	0	0	0
ENSG00000233703	AC027673.1	0	0	0	0	0	0	0	0	0	0	0	0	0	0	0	0
ENSG00000262503	AC027763.1	0	0	2	6	5	2	0	1	1	1	6	5	6	0	1	1
ENSG00000262248	AC027796.2	0	0	2	4	2	0	0	0	1.14306	0	1.1156	1.04401	2.19955	0	0	0
ENSG00000262304	AC027796.3	35.1081	26.8688	60.6222	23.1383	89.0367	38.4475	6.1272	0	29.6765	7.87401	78.0206	76.5369	151.609	104.931	11.6485	0
ENSG00000249176	AC027801.2	0	0	0	0	0	0	0	0	0	0	0	0	0	0	0	0
ENSG00000259609	AC027807.1	0	0	0	0	0	0	0	0	0	0	0	0	0	0	0	0
ENSG00000259649	AC027808.2	12	7	14	8	22	15	3	8	5	7	12	2	24	15	4	4
ENSG00000237493	AC034102.1	0	0	0	0	0	0	0	0	0	0	0	0	0	0	0	0
ENSG00000257411	AC034102.2	20.7901	0	1.20825e-06	73.0967	0	3.47003e-07	0	73.5787	0	28.3643	26.4489	17.2911	0	7.02224e-07	5.26108	14.9088
ENSG00000197476	AC034105.1	6.9664	0	5.68043	6.71408	9.00241	12.1367	1.51422	16.7033	0	8.85155	10.169	1.69486	1.39483	77.0417	1.4225	0
ENSG00000259874	AC034105.2	0	0	0	0	0	0	0	0	0	0	0	0	0	0	0	0
ENSG00000259950	AC034105.3	0	0	0	0	0	0	0	0	0	0	0	0	0	0	0	0
ENSG00000260218	AC034105.4	0	0	0	0	0	0	0	0	0	0	0	0	0	0	0	0
ENSG00000261289	AC034105.5	1	0	0	0	0	0	0	0	0	0	0	0	0	0	0	0
ENSG00000253237	AC034114.1	0	0	0	0	0	0	0	0	0	0	0	0	0	0	0	0
ENSG00000249525	AC034159.1	0	0	0	0	0	0	0	0	0	0	0	0	0	0	0	0
ENSG00000250939	AC034198.1	0	0	0	0	0	1	0	0	0	0	0	0	0	0	0	0
ENSG00000253472	AC034205.1	0	0	0	0	0	0	0	0	0	0	0	0	0	0	0	0
ENSG00000253897	AC034205.2	0	0	1	0	0	0	0	0	0	0	0	0	0	0	0	0
ENSG00000271494	AC034205.3	0	0	0	0	0	0	0	0	0	0	0	0	0	0	0	0
ENSG00000249921	AC034207.1	4	4	2.00076	5.00082	2	2	6	5	2	3	5.00073	1.00012	5	0	2	4
ENSG00000240281	AC034222.1	0	0	0	0	0	0	0	0	0	0	0	0	0	0	0	0
ENSG00000249360	AC034232.1	0	0	0	0	0	0	0	0	0	0	0	0	1	0	0	0
ENSG00000185641	AC034236.1	0	0	0	0	0	3.133	0	0	0	0	6.17052	0	0	0	0	0
ENSG00000248652	AC034244.1	0	0	0	0	0	0	0	0	0	0	0	0	0	0	0	0
ENSG00000250480	AC034244.2	0	0	0	0	0	0	0	0	0	0	0	0	0	0	0	0
ENSG00000262384	AC034268.1	0	0	0	0	0	0	0	0	0	0	0	0	0	0	0	0
ENSG00000254547	AC036111.1	0	0	0	0	0	0	0	0	0	0	0	0	0	0	0	0
ENSG00000255204	AC036111.2	0	0	0	0	0	0	0	0	0	0	0	0	0	0	0	0
ENSG00000255499	AC036111.3	0	0	0	0	0	0	0	0	0	0	0	0	0	0	0	0
ENSG00000263017	AC036164.1	0	0	0	0	0	0	0	0	0	0	0	0	0	0	0	0
ENSG00000267430	AC036176.2	23	15	39	29	53	26	8	10	10	18	31	18	31	39	3	5
ENSG00000248235	AC037459.1	5.37189	0.00180249	0	0	0	0	0	0	0	2.41392	0	0	0	0	0	0
ENSG00000259025	AC037471.1	0	0	0	0	0	0	0	0	0	0	0	0	0	0	0	0
ENSG00000261554	AC037471.2	0	0	0	0	0	0	0	0	0	0	0	0	0	0	0	0
ENSG00000259257	AC037479.1	3	1	6	0	9	3	0	3	1	5	2	0	5	3	1	3
ENSG00000262731	AC037482.2	0	0	0	0	0	0	0	0	0	0	0	0	0	0	0	0
ENSG00000266286	AC037482.3	0	0	0	0	0	0	0	0	0	0	0	0	0	0	0	0
ENSG00000272006	AC037487.3	0	0	0.593959	0	2	0	0	2	0	0	0	0	0	0	0	0
ENSG00000261884	AC040162.1	169.643	282.422	258.329	334.391	269.717	374.429	105.768	290.2	73.3733	290.227	277.303	303.419	322.341	280.584	28.8003	92.1352
ENSG00000262141	AC040162.2	0	0	0	0	0	0	0	0	0	0	0	0	0	0	0	0
ENSG00000260410	AC040169.2	1	0	0	0	1	1	1	0	1	0	1	0	0	0	0	1
ENSG00000255365	AC040926.1	0	0	0	0	0	0	0	0	0	0	0	0	0	0	0	0
ENSG00000259533	AC040958.1	0	0	0	0	0	0	0	0	0	0	0	0	0	0	0	0
ENSG00000242958	AC040975.1	0	0	0	0	0	0	0	0	0	0	0	0	0	0	0	0
ENSG00000243171	AC041039.1	0	0	0	0	0	0	0	0	0	0	0	0	0	0	0	0
ENSG00000213862	AC044787.1	0	0	0	0	0	0	0	0	0	0	0	1.00399	0	0	1.00581	0
ENSG00000269786	AC044792.1	0	0	0	0	0	0	0	0	0	0	0	0	0	0	0	0
ENSG00000241008	AC044810.1	0	0	0	0	0	0	0	0	0	0	0	0	0	0	0	0
ENSG00000253840	AC044836.1	0	0	0	0	0	0	0	0	0	0	0	0	0	0	0	0
ENSG00000229212	AC044860.1	16.9531	37.4534	37.0538	45.3546	17.9392	55.8069	7.76697	72.5626	13.0883	36.7213	29.7151	141.43	42.1936	28.1803	5.4175	19.6699
ENSG00000259270	AC044860.2	0	0	0	0	0	0	0	0	0	0	0	0	0	0	0	0
ENSG00000259317	AC044860.3	0	0	0	0	0	0	0	0	0	0	0	0	0	0	0	0
ENSG00000258965	AC044913.2	0	0	0	0	0	0	0	0	0	0	0	0	0	0	0	0
ENSG00000214280	AC046134.1	1.12886	0	1.02614	2.15676	4.0255	0	0	0	0	1.04283	0	1.06084	0	0	0	0
ENSG00000240107	AC046144.1	1.02135	0	4.0998	1.02755	4.17059	1.03733	0	1.05721	1.00955	0	2.08953	1.00861	3.09336	3.02262	0	1.02391
ENSG00000236814	AC046176.1	5.79185	2.23028	3.32966	1.13745	0	1.16036	1.11147	3.32717	1.24175	0	0	2.27561	2.26384	0	0	1.09543
ENSG00000125695	AC046185.1	0	0	0	0	0	0	0	0	0	0	0	0	0	0	0	0
ENSG00000270587	AC046185.2	0	0	0	0	0	0	0	0	0	0	0	0	0	0	0	0
ENSG00000242308	AC048334.1	0	0	0	0	0	0	0	0	0	0	0	0	0	0	0	0
ENSG00000256861	AC048338.1	0	0	0	0	0	0	0	8.03523	0	18.5926	0	63.3909	13.7416	0	0	0
ENSG00000257852	AC048344.2	2	1	1	0	1	1	0	1	1	0	3	0	3	0	1	0
ENSG00000271357	AC048344.3	0	0	0	0	0	0	0	0	0	0	0	0	0	0	0	0
ENSG00000249305	AC048346.1	0	0	0	0	0	0	0	0	0	0	0	0	0	0	0	0
ENSG00000236297	AC048351.1	3.00012	11.759	13.1124	13.4197	4	7.65691	0	6.22748	7	20.1298	16.3087	34.1423	3.66284	2.91816	2	3.00037
ENSG00000259302	AC048382.3	0	0	0	0	0	0	0	0	0	0	0	0	0	0	0	0
ENSG00000235390	AC051619.1	3.09215	9.54742	8.82295	8.67811	16.4422	5.42151	1.01168	4.64079	5.87279	4.23773	4.09746	8.13963	8.08669	4.03272	1	5.03344
ENSG00000259338	AC051619.2	0	0	0	0	0	0	0	0	0	0	1	0	0	0	0	0
ENSG00000259433	AC051619.3	0	0	2.21002	1.08047	2	2.07862	1	2.04922	1.05085	0	1.06537	1	2.11288	0	0	0
ENSG00000242123	AC053481.1	0	0	0	0	0	0	0	0	0	0	0	0	0	0	0	0
ENSG00000263887	AC053481.2	1.70777	1.47442	1.5295	0	3.26842	1.48294	0	1.79264	1.87681	0	6.40951	1.71895	1.45354	4.93101	0	1.58819
ENSG00000266365	AC053481.3	1.07533	0	0	0	0	0	0	0	0	0	0	0	1.05171	0	0	0
ENSG00000266647	AC053481.4	0	0	0	0	0	0	0	0	0	0	0	0	0	0	0	0
ENSG00000232789	AC053503.3	0	0	0	0	0	0	0	0	0	0	0	0	0	0	0	0
ENSG00000257343	AC055716.1	0	0	0	0	0	0	0	0	0	0	0	0	0	0	0	0
ENSG00000257616	AC055716.2	0	0	0	0	0	0	0	0	0	0	0	0	0	0	0	0
ENSG00000240752	AC055731.1	0	0	0	0	0	0	0	0	0	0	0	0	0	0	0	0
ENSG00000249098	AC055733.1	0	0	0	0	0	0	0	0	0	0	0	0	0	0	0	0
ENSG00000251579	AC055733.3	0	0	0	0	0	0	0	0	0	0	0	0	0	0	0	0
ENSG00000244720	AC055748.1	94	158	117	113	178	191	50	118	57	152	107	124	167	186	28	61
ENSG00000249820	AC055753.1	0	0	0	0	0	0	0	0	0	0	0	0	0	0	0	0
ENSG00000264187	AC055811.2	6.89386	6.42559	18.6624	10.7535	0	7.35961	0	16.1685	2.05108	15.4876	11.2408	15.9861	29.0697	35.4616	5.67253	15.2236
ENSG00000262818	AC055872.1	0	0	0	0	0	0	0	0	0	0	0	0	0	0	0	0
ENSG00000232431	AC055876.1	0	0	0	0	0	1.05825	0	0	0	0	0	0	2.10092	7.34585	0	1
ENSG00000254398	AC055876.2	0	0	0	0	0	0	0	0	0	0	0	0	0	0	0	0
ENSG00000256951	AC055876.3	0.000722914	0	0	0	0	0	0	0	0	0	0	0	8.20762	28.8481	0	0.00329949
ENSG00000260844	AC055876.4	0	0	0	0	0	0	0	0	0	0	0	0	0	0	0	0
ENSG00000271616	AC055876.5	0	0	0	0	0	0	0	0	0	0	0	0	0	0	0	0
ENSG00000242318	AC058823.1	8	5	8	2	11	3	0	4	0	10	4	5	6	0	0	0
ENSG00000270980	AC060764.1	0	0	0	0	0	0	0	0	0	0	0	0	0	0	0	0
ENSG00000267102	AC060766.1	71	97	102	172	157	114	38	122	31	149	101	213	112	82	13	40.3928
ENSG00000267271	AC060766.2	0	1	3	0	2	0	1	0	0	0	0	1	1	4	0	0
ENSG00000267315	AC060766.3	0	0	0	0	0	0	0	0	0	0	0	0	0	0	0	0
ENSG00000267648	AC060766.5	55	82	88.6848	139	112	95	35	93	27	111	100	189	79	50	14	31
ENSG00000265883	AC060771.1	0	0	0	0	0	0	0	0	0	0	0	0	0	0	0	0
ENSG00000230459	AC060773.1	0	0	0	0	0	0	0	0	0	0	0	0	0	0	0	0
ENSG00000267340	AC060780.2	2	4	12	3	2	5	0	2	3	1	2	6	3	2	0	0
ENSG00000267595	AC060780.3	0	0	1	0	0	0	0	0	0	1	2	0	0	3	2	0
ENSG00000254255	AC060788.1	0	0	0	0	0	0	0	0	0	0	0	0	0	0	0	0
ENSG00000258415	AC060814.1	0	0	0	0	0	0	0.000550199	0	0.000217686	0	0	0	0	0	0	0
ENSG00000258767	AC060814.2	0	0	0	0	0	0	0	0	0	0	0	0	0	0	0	0
ENSG00000268531	AC060814.3	0	0	0	0	0	0	0	0	0	0	0	0	0	0	0	0
ENSG00000197320	AC060834.1	0	0	0	0	0	0	0	0	0	0	0	0	0	0	0	0
ENSG00000259299	AC061965.2	0	0	0	0	2.03412	0	0	0	0	0	0	0	0	0	0	0
ENSG00000263788	AC061975.2	0	0	0	0	0	0	0	0	0	0	0	0	0	0	0	0
ENSG00000264029	AC061975.3	0	0	0	0	0	0	0	0	0	0	0	0	0	0	0	0
ENSG00000266306	AC061975.5	1	0	0	0	0	1	0	0	0	0	0	0	1	0	0	0
ENSG00000224869	AC062016.1	0	0	0	0	0	0	0	0	0	0	0	0	0	0	0	0
ENSG00000235871	AC062016.2	0	0	0	0	0	0	0	0	0	0	0	0	0	0	0	0
ENSG00000226946	AC062022.1	0	0	0	0	0	0	0	0	0	0	0	0	0	0	0	0
ENSG00000226080	AC062028.2	0	0	0	0	0	0	0	0	0	0	0	0	1.0002	0	0	0
ENSG00000271014	AC062037.1	0	0	0	0	0	0	0	0	0	0	0	0	0	0	0	0
[truncated: 37,294 more rows]

## Sheet: Total Reads
	D101F NS	D101F IL15	D101F HODHBt	D101F IL15/HODHBt	D102M NS	D102M IL15	D102M HODHBt	D102M IL15/HODHBt	D103M NS	D103M IL15	D103M HODHBt	D103M IL15/HODHBt	D104F NS	D104F IL15	D104F HODHBt	D104F IL15/HODHBt
Total Reads	9.05663e+06	1.2748e+07	1.17528e+07	1.47071e+07	1.07794e+07	1.28423e+07	7.37688e+06	1.06821e+07	7.92431e+06	1.8238e+07	1.33722e+07	1.85585e+07	1.38643e+07	1.24635e+07	9.34096e+06	1.13849e+07
