# Supplementary material for: The HIV Latency Reversal Agent HODHBt Enhances NK Cell Effector and Memory-Like Functions by Increasing Interleukin-15-Mediated STAT Activation
Source: J Virol. 2022 Jul 14;96(15):e00372-22. doi: 10.1128/jvi.00372-22 (PMC9364794; doi:10.1128/jvi.00372-22)
Supplement: Supplemental file 2 — Table S2. Download jvi.00372-22-s0002.xlsx, XLSX file, 4.6 MB [file jvi.00372-22-s0002.xlsx]

## Sheet: IL15 vs Unstimulated
ENSG ID	Gene name	baseMean	log2FoldChange	lfcSE	pvalue	padj
ENSG00000121410	A1BG	69.5877	0.28108	0.255128	0.167865	0.341371
ENSG00000166535	A2ML1	16.9068	-0.0256976	0.316421	0.895257	0.952454
ENSG00000094914	AAAS	187.112	0.208889	0.182917	0.200912	0.386403
ENSG00000081760	AACS	397.785	0.178189	0.212439	0.326452	0.539207
ENSG00000250420	AACSP1	5.42095	-0.00750342	0.339031	0.966424	0.984193
ENSG00000197953	AADACL2	5.50249	0.14285	0.378359	0.429295	0.638524
ENSG00000261846	AADACL2	5.50249	0.14285	0.378359	0.429295	0.638524
ENSG00000158122	AAED1	246.483	0.44613	0.183562	0.00689242	0.0301118
ENSG00000103591	AAGAB	558.294	0.133605	0.184065	0.415553	0.625312
ENSG00000115977	AAK1	1024.3	-0.468016	0.168108	0.00229253	0.0122821
ENSG00000087884	AAMDC	33.9339	-0.335402	0.322725	0.138312	0.297485
ENSG00000127837	AAMP	582.91	0.213944	0.138346	0.0998766	0.23604
ENSG00000131043	AAR2	415.291	0.554913	0.178637	0.000637	0.00434639
ENSG00000205002	AARD	14.6446	-0.274034	0.402414	0.200549	0.385858
ENSG00000090861	AARS	1295.56	1.85406	0.2328	1.14e-16	3.81e-14
ENSG00000124608	AARS2	303.892	0.231687	0.15607	0.104756	0.244963
ENSG00000266967	AARSD1	90.3451	0.533753	0.2598	0.0125688	0.0486013
ENSG00000157426	AASDH	186.847	-0.0746804	0.152084	0.595436	0.772496
ENSG00000149313	AASDHPPT	577.135	0.21493	0.197444	0.214613	0.405528
ENSG00000008311	AASS	58.2221	-0.0746139	0.337066	0.695968	0.842199
ENSG00000108270	AATF	506.009	0.467448	0.135383	0.000248	0.0019993
ENSG00000181409	AATK	67.0248	0.184819	0.357285	0.369849	0.583674
ENSG00000183044	ABAT	320.769	-0.0427973	0.119184	0.705745	0.847273
ENSG00000226210	ABC7-42389800N19.1	29.3417	-0.34925	0.391891	0.138942	0.298321
ENSG00000261605	ABC7-42389800N19.1	29.3417	-0.34925	0.391891	0.138942	0.298321
ENSG00000262435	ABC7-42389800N19.1	29.3417	-0.34925	0.391891	0.138942	0.298321
ENSG00000165029	ABCA1	26.9563	-0.294568	0.40604	0.186076	0.366411
ENSG00000154263	ABCA10	37.96	-1.21231	0.40121	0.000181	0.00152362
ENSG00000251595	ABCA11P	18.4157	-0.0403844	0.28189	0.839759	0.923081
ENSG00000273195	ABCA11P	18.4157	-0.0403844	0.28189	0.839759	0.923081
ENSG00000179869	ABCA13	12.535	-0.191013	0.337941	0.367155	0.580903
ENSG00000107331	ABCA2	1160.04	-1.12277	0.30486	2.48e-05	0.000275
ENSG00000167972	ABCA3	163.123	-0.598094	0.212789	0.00136969	0.00804997
ENSG00000154265	ABCA5	376.407	-0.357405	0.214374	0.050793	0.141827
ENSG00000154262	ABCA6	43.3931	-0.341829	0.360794	0.142599	0.304146
ENSG00000064687	ABCA7	456.789	-0.687171	0.217029	0.000342	0.00261906
ENSG00000141338	ABCA8	12.6627	0.143673	0.341706	0.481681	0.684904
ENSG00000154258	ABCA9	50.8319	-0.491986	0.314672	0.0370724	0.11178
ENSG00000085563	ABCB1	1361.74	-1.61463	0.27389	2.44e-10	1.37e-08
ENSG00000135776	ABCB10	287.262	-0.0116586	0.145631	0.929879	0.96695
ENSG00000005471	ABCB4	6.97639	-0.0731012	0.367322	0.640238	0.804033
ENSG00000004846	ABCB5	9.52415	-0.07146	0.324514	0.713152	0.851716
ENSG00000115657	ABCB6	94.618	1.34724	0.26031	2.12e-08	6.41e-07
ENSG00000131269	ABCB7	225.585	-0.385875	0.177857	0.0158579	0.0581203
ENSG00000197150	ABCB8	326.774	0.264141	0.176806	0.0957808	0.228155
ENSG00000150967	ABCB9	61.0862	-0.335131	0.311823	0.135373	0.293439
ENSG00000103222	ABCC1	861.86	0.507678	0.18533	0.00242769	0.0128376
ENSG00000124574	ABCC10	405.069	-0.00235891	0.169669	0.984583	0.993726
ENSG00000023839	ABCC2	37.548	-1.03488	0.56783	0.00494052	0.0229691
ENSG00000108846	ABCC3	19.4352	-0.143988	0.324684	0.48149	0.684753
ENSG00000125257	ABCC4	174.939	0.254489	0.230694	0.183877	0.363506
ENSG00000114770	ABCC5	353.549	-0.616518	0.23675	0.002383	0.012647
ENSG00000091262	ABCC6	19.3503	-0.280795	0.339518	0.209641	0.398519
ENSG00000069431	ABCC9	189.465	-0.283606	0.286671	0.188286	0.369272
ENSG00000101986	ABCD1	58.3657	-0.49717	0.271371	0.0223152	0.0758745
ENSG00000268757	ABCD1	58.3657	-0.49717	0.271371	0.0223152	0.0758745
ENSG00000173208	ABCD2	46.6992	-0.33938	0.354463	0.14289	0.304602
ENSG00000117528	ABCD3	471.488	0.0521359	0.176519	0.744558	0.871558
ENSG00000119688	ABCD4	346.516	-0.287879	0.165097	0.0552846	0.151063
ENSG00000164163	ABCE1	941.239	0.947371	0.246396	1.81e-05	0.00021
ENSG00000204574	ABCF1	136.858	0.223695	0.314987	0.302332	0.513278
ENSG00000206490	ABCF1	243.119	0.706656	0.152352	8.37e-07	1.54e-05
ENSG00000225989	ABCF1	226.221	0.906796	0.258198	6.64e-05	0.000649
ENSG00000232169	ABCF1	243.119	0.706656	0.152352	8.37e-07	1.54e-05
ENSG00000236149	ABCF1	243.119	0.706656	0.152352	8.37e-07	1.54e-05
ENSG00000033050	ABCF2	621.236	0.698774	0.214014	0.00025	0.00201135
ENSG00000161204	ABCF3	451.605	0.0613267	0.143041	0.646316	0.808162
ENSG00000160179	ABCG1	37.4325	-0.991628	0.418122	0.001655	0.00942384
ENSG00000118777	ABCG2	25.1229	-0.0139541	0.369109	0.9237	0.964114
ENSG00000138075	ABCG5	7.02593	-0.153176	0.384642	0.394418	0.606558
ENSG00000144827	ABHD10	248.096	-0.330233	0.226584	0.08193	0.20307
ENSG00000106077	ABHD11	29.1206	-0.0436426	0.219089	0.811921	0.909256
ENSG00000262947	ABHD11	29.1206	-0.0436426	0.219089	0.811921	0.909256
ENSG00000100997	ABHD12	236.696	0.0709242	0.124916	0.551885	0.740561
ENSG00000131969	ABHD12B	37.6151	-0.162493	0.272633	0.428726	0.63828
ENSG00000139826	ABHD13	404.932	0.0447372	0.171317	0.771999	0.888289
ENSG00000248487	ABHD14A	80.2705	-0.742028	0.227988	0.000228	0.00185962
ENSG00000114779	ABHD14B	310.885	-0.746933	0.207565	6.73e-05	0.000657
ENSG00000168792	ABHD15	729.72	-0.956616	0.193026	1.02e-07	2.54e-06
ENSG00000204427	ABHD16A	16.1766	-0.064238	0.308829	0.747385	0.873366
ENSG00000206403	ABHD16A	9.92088	-0.0213663	0.332609	0.908796	0.95736
ENSG00000230475	ABHD16A	9.27487	-0.0204283	0.339806	0.910684	0.958086
ENSG00000231488	ABHD16A	117.314	0.0916595	0.176101	0.564477	0.750337
ENSG00000235676	ABHD16A	117.314	0.0916595	0.176101	0.564477	0.750337
ENSG00000236063	ABHD16A	117.314	0.0916595	0.176101	0.564477	0.750337
ENSG00000129968	ABHD17A	1432.89	-0.26588	0.147729	0.0518848	0.144074
ENSG00000226981	ABHD17AP6	12.4051	-0.210479	0.391073	0.293638	0.503513
ENSG00000107362	ABHD17B	458.351	-0.417587	0.112008	0.000101	0.00093
ENSG00000136379	ABHD17C	42.1057	0.141633	0.2596	0.485681	0.687856
ENSG00000140526	ABHD2	4880.81	-0.212006	0.185814	0.214767	0.405677
ENSG00000158201	ABHD3	355.73	0.211185	0.146359	0.121286	0.272146
ENSG00000100439	ABHD4	403.068	-0.820954	0.154531	2.08e-08	6.33e-07
ENSG00000011198	ABHD5	204.709	0.134501	0.193746	0.42519	0.63459
ENSG00000163686	ABHD6	93.2575	-0.438645	0.258356	0.0353846	0.108007
ENSG00000127220	ABHD8	97.4514	-0.242478	0.187747	0.14433	0.307102
ENSG00000136754	ABI1	1116.41	-0.29597	0.158608	0.0420245	0.122866
ENSG00000138443	ABI2	599.832	-0.0294778	0.143333	0.822825	0.914275
ENSG00000108798	ABI3	890.464	0.108374	0.132726	0.387645	0.599787
ENSG00000154175	ABI3BP	16.8568	0.0700478	0.317751	0.727628	0.861457
ENSG00000097007	ABL1	691.061	-0.461879	0.170017	0.00288047	0.0146956
ENSG00000143322	ABL2	580.376	-0.258025	0.160627	0.0791816	0.197813
ENSG00000099204	ABLIM1	1401.24	-2.00038	0.430686	1.88e-07	4.24e-06
ENSG00000163995	ABLIM2	11.5327	-0.119152	0.378891	0.48043	0.684087
ENSG00000256062	ABO	21.5479	-0.0551101	0.288859	0.784095	0.894092
ENSG00000159842	ABR	1193.27	-0.501451	0.152265	0.000396	0.00296488
ENSG00000146386	ABRACL	304.588	0.531035	0.21404	0.00436497	0.0207491
ENSG00000146109	ABT1	238.518	0.167561	0.169892	0.277871	0.485113
ENSG00000268612	ABT1	238.518	0.167561	0.169892	0.277871	0.485113
ENSG00000114626	ABTB1	325.481	-1.35463	0.343872	6.5e-06	8.79e-05
ENSG00000166016	ABTB2	31.8535	-0.224092	0.330677	0.302033	0.51285
ENSG00000224981	AC000367.1	38.4254	-0.147541	0.276827	0.474434	0.679135
ENSG00000260869	AC002310.13	6.02137	-0.10817	0.394539	0.442859	0.6504
ENSG00000188223	AC002398.9	24.4597	0.0186585	0.358189	0.914636	0.959617
ENSG00000269449	AC002451.1	9.65602	-0.117291	0.338432	0.55855	0.745877
ENSG00000269103	AC002472.1	5.36158	-0.0115385	0.369224	0.936086	0.970003
ENSG00000187905	AC002472.13	33.3503	-0.241141	0.291918	0.26072	0.463982
ENSG00000248594	AC003029.1	64.9372	-0.330993	0.283364	0.124602	0.277754
ENSG00000257961	AC003070.1	50.2565	0.247161	0.518635	0.00966542	0.0394614
ENSG00000203505	AC003079.1	5.79615	-0.138589	0.378302	0.433524	0.64244
ENSG00000214921	AC003102.1	9.75779	-0.269886	0.420887	0.201513	0.387188
ENSG00000271095	AC003973.6	9.6463	0.0971674	0.349103	0.608714	0.781906
ENSG00000196656	AC004057.1	1102.45	0.0656945	0.327365	0.740331	0.869394
ENSG00000268533	AC004076.7	14.0697	-0.00834426	0.308581	0.965083	0.983797
ENSG00000268163	AC004076.9	5.93583	-0.0740297	0.361127	0.660832	0.819843
ENSG00000005189	AC004381.6	26.4691	-1.03609	0.42975	0.00155874	0.00894218
ENSG00000256806	AC004706.1	8.76138	-0.260495	0.470169	0.135022	0.292796
ENSG00000229944	AC004797.1	53.3749	0.0950465	0.397541	0.456996	0.662931
ENSG00000269468	AC004824.2	11.9611	0.147418	0.349006	0.463344	0.669242
ENSG00000177820	AC004917.1	13.824	0.187755	0.441764	0.174578	0.351034
ENSG00000239556	AC004951.5	9.33037	-0.34449	0.473203	0.124908	0.278099
ENSG00000243554	AC004967.7	21.9006	0.402935	0.324646	0.0837954	0.206358
ENSG00000214243	AC004980.10	6.80963	0.160233	0.375626	0.401207	0.612549
ENSG00000205485	AC004980.7	81.8229	0.166848	0.283365	0.425474	0.63466
ENSG00000241057	AC004985.12	8.00665	-0.239935	0.374182	0.262095	0.465915
ENSG00000213888	AC005003.1	36.7574	-0.765134	0.291966	0.00149311	0.00864605
ENSG00000227038	AC005077.12	24.0672	0.0389621	0.348714	0.831365	0.918492
ENSG00000262876	AC005077.12	24.0672	0.0389621	0.348714	0.831365	0.918492
ENSG00000214871	AC005082.1	10.5027	-0.0760032	0.324702	0.699399	0.843874
ENSG00000244480	AC005154.7	22.0989	-0.143485	0.279208	0.485828	0.687882
ENSG00000170468	AC005280.1	313.48	0.235982	0.119767	0.0388452	0.11583
ENSG00000255729	AC005618.1	10.5777	-0.0767884	0.374302	0.626826	0.794134
ENSG00000225157	AC005779.1	9.6098	-0.278859	0.398933	0.204885	0.391981
ENSG00000196138	AC005831.1	118.973	-0.424763	0.241189	0.0338694	0.104642
ENSG00000244563	AC006011.4	7.04738	-0.0467005	0.384337	0.717475	0.854924
ENSG00000231916	AC006033.22	10.1829	-0.299351	0.407664	0.183068	0.362296
ENSG00000233264	AC006042.8	31.8876	-0.776234	0.517848	0.0150735	0.055895
ENSG00000178430	AC006111.1	14.3117	-0.189097	0.3368	0.371895	0.585425
ENSG00000204957	AC006486.1	8.87096	0.196859	0.385729	0.32549	0.538113
ENSG00000268643	AC006486.9	12.0829	0.00474957	0.374354	0.976287	0.989036
ENSG00000224058	AC006509.7	27.0396	-0.442526	0.393206	0.0779076	0.195389
ENSG00000269446	AC006967.1	6.68125	-0.174924	0.407829	0.298511	0.50867
ENSG00000235859	AC006978.6	162.889	-0.748827	0.246538	0.000462	0.00334107
ENSG00000258881	AC007040.11	10.6259	-0.361847	0.531826	0.0864784	0.211669
ENSG00000271961	AC007040.11	10.6259	-0.361847	0.531826	0.0864784	0.211669
ENSG00000236785	AC007248.7	6.46549	0.0619178	0.360796	0.723388	0.85846
ENSG00000213090	AC007256.5	24.5342	0.0355296	0.261773	0.860491	0.934607
ENSG00000214696	AC007347.1	24.625	0.474763	0.462741	0.0695387	0.179205
ENSG00000268688	AC007382.1	9.81596	-0.95298	0.564595	0.00753556	0.0322501
ENSG00000256845	AC007401.1	19.3984	-0.212363	0.312596	0.325212	0.537819
ENSG00000203632	AC007690.1	89.0291	-0.956441	0.469658	0.00395457	0.0191376
ENSG00000228157	AC007952.5	5.9909	-0.219912	0.391955	0.277124	0.48446
ENSG00000228681	AC008072.1	42.4559	-0.115679	0.27436	0.56919	0.754076
ENSG00000161103	AC008132.13	5.8938	-0.0693019	0.365442	0.680946	0.831528
ENSG00000237510	AC008268.2	8.15082	0.193009	0.403123	0.302015	0.51285
ENSG00000233828	AC008394.1	147.413	-0.445725	0.282878	0.0435488	0.126039
ENSG00000268397	AC008443.1	19.9708	-0.192865	0.287896	0.359083	0.572334
ENSG00000251135	AC008565.1	8.15692	-0.0817656	0.337393	0.671532	0.82662
ENSG00000214109	AC008686.1	7.78561	-0.0954437	0.356582	0.600982	0.776655
ENSG00000230259	AC008738.1	48.8164	-0.0882323	0.304462	0.664437	0.82147
ENSG00000227836	AC008850.3	5.81542	0.191582	0.409743	0.285759	0.494909
ENSG00000268280	AC008914.1	8.71279	-0.122205	0.343965	0.534799	0.727739
ENSG00000268424	AC008948.1	29.0541	-1.67392	0.433624	7.53e-06	9.96e-05
ENSG00000269746	AC009060.1	59.2627	-0.0180258	0.285256	0.928086	0.965864
ENSG00000203401	AC009061.1	6.3261	0.0358379	0.339875	0.849939	0.929128
ENSG00000196927	AC009093.1	32.2793	-0.470223	0.300076	0.0399351	0.11837
ENSG00000203343	AC009107.1	9.90666	-0.169799	0.356118	0.398122	0.610535
ENSG00000239763	AC009120.3	7.65803	0.0665958	0.34729	0.721743	0.858061
ENSG00000229689	AC009237.8	31.0185	0.12342	0.225492	0.512996	0.711446
ENSG00000224967	AC009303.3	6.15591	-0.06905	0.339329	0.717628	0.854924
ENSG00000216895	AC009403.2	35.0915	-0.00863668	0.271266	0.963744	0.983243
ENSG00000176824	AC009951.1	195.662	-0.849698	0.353252	0.00214855	0.0116683
ENSG00000213410	AC009951.2	5.63128	0.0416278	0.363973	0.802549	0.904048
ENSG00000214248	AC010336.1	23.1334	-0.0951739	0.275425	0.638839	0.802967
ENSG00000269636	AC010441.1	89.0092	-0.217755	0.205656	0.219982	0.412764
ENSG00000203305	AC010525.1	7.12374	-0.116348	0.345324	0.550858	0.739814
ENSG00000226180	AC010536.1	45.4824	-0.147603	0.230638	0.435125	0.643491
ENSG00000272165	AC010614.1	35.196	-0.0701424	0.27884	0.728236	0.861734
ENSG00000267216	AC010642.1	397.636	0.256076	0.169105	0.0948556	0.226555
ENSG00000224414	AC010886.2	6.50971	-0.0694906	0.355003	0.697959	0.843149
ENSG00000232479	AC010900.2	10.5891	0.0381035	0.325026	0.848147	0.928207
ENSG00000225840	AC010970.2	2.02077e+06	-0.113128	0.429165	1.52e-05	0.00018
ENSG00000237732	AC010980.2	12.1965	0.365404	0.396795	0.128324	0.282537
ENSG00000215781	AC011043.1	80.2604	0.0549723	0.296845	0.787964	0.896107
ENSG00000233539	AC011294.3	27.6995	-0.0995148	0.309805	0.626801	0.794134
ENSG00000249839	AC011330.5	31.9992	-0.0459643	0.372084	0.761735	0.88229
ENSG00000197830	AC011385.1	11.53	0.0290953	0.341774	0.877991	0.944609
ENSG00000220693	AC011498.1	10.0657	-0.00472503	0.339467	0.978469	0.990292
ENSG00000234073	AC011816.1	11.1755	-1.39057	0.750464	0.00331824	0.0165511
ENSG00000212884	AC011841.1	15.6919	0.138784	0.327861	0.501436	0.701035
ENSG00000257073	AC011933.1	9.21885	-0.0810706	0.416314	0.045712	0.130515
ENSG00000233416	AC012065.5	5.55233	-0.207683	0.398852	0.283752	0.492388
ENSG00000235883	AC012379.1	5.39788	-0.0085298	0.400123	0.88192	0.946023
ENSG00000203363	AC012454.4	6.50892	0.0344819	0.349747	0.850452	0.92951
ENSG00000235128	AC013474.4	14.4601	0.0332172	0.337469	0.863492	0.935803
ENSG00000205215	AC015818.3	8.07717	0.189244	0.372671	0.354255	0.567709
ENSG00000205147	AC016586.1	54.37	-0.0286016	0.25616	0.884976	0.947261
ENSG00000203531	AC016712.1	8.34557	-0.120513	0.352714	0.526684	0.72134
ENSG00000203415	AC016734.1	6.27987	0.00642512	0.359244	0.97045	0.985832
ENSG00000238091	AC016745.1	5.79545	-0.311247	0.444657	0.153384	0.320517
ENSG00000186235	AC016757.3	19.8091	-0.0827427	0.279529	0.679792	0.831316
ENSG00000218422	AC016773.1	16.2079	-0.662271	0.378876	0.0146283	0.0546726
ENSG00000224442	AC017035.2	21.9078	0.245239	0.395556	0.245945	0.444916
ENSG00000269633	AC017081.1	29.5203	-0.211699	0.384953	0.298379	0.508557
ENSG00000233538	AC017104.2	10.8693	-0.107503	0.31695	0.597897	0.774502
ENSG00000235683	AC018442.1	8.29956	0.0192737	0.341735	0.91981	0.962409
ENSG00000225314	AC018634.9	6.7059	-0.722091	1.46337	0.0158831	0.0581603
ENSG00000235978	AC018816.3	20.1343	0.274494	0.350614	0.213337	0.403662
ENSG00000269367	AC020629.1	10.3806	0.0988331	0.316346	0.622862	0.791857
ENSG00000203403	AC020907.2	7.43168	-0.0676564	0.342655	0.718146	0.855267
ENSG00000256383	AC020910.2	41.1345	-0.328443	0.250797	0.104089	0.243795
ENSG00000196355	AC021860.1	121.586	-0.249655	0.281421	0.239034	0.437191
ENSG00000224005	AC022400.1	8.46252	0.0375513	0.356051	0.828261	0.916679
ENSG00000213132	AC022498.1	23.053	-0.117221	0.331396	0.55902	0.746256
ENSG00000197604	AC022532.1	13.0205	-0.527389	0.61558	0.0503388	0.140777
ENSG00000249214	AC022558.1	10.9143	0.10814	0.327023	0.593093	0.770801
ENSG00000212997	AC023632.1	6.53639	-0.0597565	0.359444	0.722388	0.858061
ENSG00000214135	AC024560.3	174.57	-0.137113	0.188592	0.40993	0.620216
ENSG00000268640	AC026369.1	21.3856	-0.0956808	0.308157	0.637436	0.801914
ENSG00000268885	AC026740.1	15.7718	0.10167	0.300719	0.623758	0.792551
ENSG00000268798	AC027307.3	13.7128	0.179785	0.312777	0.395592	0.607957
ENSG00000143429	AC027612.6	18.7654	-0.00205681	0.31939	0.989294	0.995619
ENSG00000215067	AC027763.2	73.72	-0.266569	0.224824	0.155883	0.324249
ENSG00000239642	AC034228.7	5.67003	0.204273	0.437035	0.20287	0.388912
ENSG00000268206	AC061975.10	6.26158	-0.0562752	0.363449	0.734011	0.865248
ENSG00000203482	AC061975.7	5.61959	-0.00559684	0.346414	0.973943	0.98807
ENSG00000268965	AC061992.1	7.2789	-0.0397746	0.371256	0.790522	0.897349
ENSG00000222020	AC062017.1	7.22299	-0.833238	0.765573	0.0189171	0.066506
ENSG00000224431	AC063976.7	8.30276	-0.113778	0.357246	0.538078	0.730054
ENSG00000235651	AC064850.4	8.39456	0.108768	0.349162	0.573627	0.756882
ENSG00000238259	AC067940.1	7.69965	0.0058129	0.349119	0.975999	0.988972
ENSG00000229023	AC067945.3	10.2153	0.110906	0.32525	0.586403	0.765842
ENSG00000251485	AC068134.10	11.1975	0.127653	0.341565	0.526698	0.72134
ENSG00000249319	AC068533.7	29.794	0.034282	0.301995	0.866704	0.938029
ENSG00000203457	AC068896.1	6.90836	0.00592778	0.358609	0.973516	0.987762
ENSG00000203615	AC069200.1	5.73584	-0.0479002	0.369341	0.7563	0.878908
ENSG00000224769	AC069213.1	5.44259	-0.0965405	0.392826	0.479057	0.683094
ENSG00000228446	AC073052.1	37.7422	-0.679202	0.286154	0.00366886	0.018005
ENSG00000229172	AC073065.3	19.8691	-0.166142	0.306982	0.431231	0.640575
ENSG00000273425	AC073107.1	10.9093	-0.256333	0.356542	0.244448	0.443463
ENSG00000267906	AC073333.1	63.3533	-0.0409296	0.282193	0.838341	0.922411
ENSG00000198580	AC073343.1	9.6606	-0.0454115	0.328345	0.808531	0.907278
ENSG00000205334	AC074091.13	6.12091	-0.0577205	0.35131	0.743476	0.871113
ENSG00000269657	AC079210.1	88.2878	-0.508583	0.218515	0.00702784	0.0305623
ENSG00000182329	AC079354.1	43.8664	0.0833903	0.284248	0.681857	0.832386
ENSG00000272214	AC079602.1	9.31351	-0.15406	0.345339	0.450704	0.65722
ENSG00000203644	AC083799.1	47.9467	0.391321	0.306418	0.0839135	0.20657
ENSG00000204745	AC083899.3	52.0092	0.0902807	0.3625	0.612851	0.78495
ENSG00000196737	AC087392.1	15.3378	0.0740357	0.331063	0.705324	0.846966
ENSG00000248731	AC090103.1	9.84152	0.0444883	0.341725	0.815779	0.910979
ENSG00000213165	AC090425.1	24.5748	-0.402715	0.419007	0.100883	0.237914
ENSG00000267942	AC090673.2	6.79957	0.0153245	0.351967	0.933802	0.969288
ENSG00000272624	AC091390.2	57.3566	-0.151725	0.260731	0.449805	0.656489
ENSG00000272618	AC091738.3	21.3791	-0.0497733	0.399754	0.561485	0.747871
ENSG00000198388	AC092291.1	9.69582	-0.0307555	0.324474	0.872049	0.940831
ENSG00000272098	AC092299.8	22.887	-0.0130206	0.328345	0.944641	0.974184
ENSG00000213358	AC092933.4	5.54295	-0.23205	0.419073	0.235575	0.432915
ENSG00000269175	AC093157.1	33.33	-0.349285	0.368286	0.139231	0.298752
ENSG00000255647	AC093510.1	5.9258	0.111736	0.356013	0.552725	0.74136
ENSG00000234231	AC093616.4	70.4863	-0.391084	0.480511	0.100953	0.238044
ENSG00000220804	AC093642.5	58.9878	-0.0406925	0.279306	0.837444	0.921985
ENSG00000256604	AC093668.2	47.558	-0.0309267	0.259255	0.875557	0.942788
ENSG00000256005	AC093734.1	32.23	-0.0387101	0.359758	0.815934	0.910979
ENSG00000220256	AC093802.1	14.5755	-0.439841	0.460697	0.0830474	0.204987
ENSG00000152117	AC093838.4	226.045	0.213851	0.167598	0.16014	0.330234
ENSG00000256889	AC093847.1	7.99585	-0.413976	0.503979	0.0923952	0.22203
ENSG00000234536	AC096582.7	7.87933	-0.364256	0.457185	0.122597	0.274282
ENSG00000176354	AC097359.1	42.2302	-0.0633277	0.242944	0.744984	0.871675
ENSG00000213846	AC098614.2	7.26895	-0.612046	0.633166	0.0377651	0.113274
ENSG00000203507	AC103801.1	36.8806	-0.222889	0.299551	0.298249	0.508557
ENSG00000224503	AC104438.1	11.7072	-0.0769927	0.317831	0.698458	0.843553
ENSG00000214919	AC104472.1	9.91312	-0.0917828	0.335254	0.635452	0.80021
ENSG00000203435	AC104600.1	10.6511	0.130699	0.355707	0.504649	0.703869
ENSG00000256261	AC104698.1	97.0076	-0.0776501	0.410659	0.262889	0.466707
ENSG00000203392	AC105020.1	15.8841	0.112582	0.322352	0.583267	0.763855
ENSG00000236710	AC108448.2	6.24075	-0.92182	0.677302	0.0132511	0.0505831
ENSG00000269302	AC110771.1	6.12177	-0.0627071	0.34234	0.741261	0.869979
ENSG00000226789	AC110926.4	14.3303	0.129065	0.310003	0.536897	0.729078
ENSG00000213605	AC111200.2	6.90344	0.00336916	0.345165	0.985151	0.99393
ENSG00000272886	AC112218.1	804.905	0.261544	0.12953	0.0327477	0.10203
ENSG00000269360	AC112693.2	19.324	-0.743811	0.44588	0.0134596	0.051221
ENSG00000204620	AC115618.1	36.0414	-0.143761	0.232632	0.451199	0.657664
ENSG00000268786	AC115618.2	36.0414	-0.143761	0.232632	0.451199	0.657664
ENSG00000269402	AC116407.2	13.6956	-0.130226	0.339761	0.517459	0.714616
ENSG00000273246	AC118758.8	14.6605	-0.172843	0.372543	0.376868	0.58987
ENSG00000197815	AC122129.1	12.1748	0.0360688	0.329738	0.853183	0.930713
ENSG00000234038	AC123768.3	14.7287	0.387715	0.485354	0.0961307	0.228819
ENSG00000251695	AC124890.1	6.44899	-0.165924	0.399694	0.331831	0.545122
ENSG00000231259	AC125232.1	313.457	-0.693847	0.183823	3.73e-05	0.000393
ENSG00000257149	AC127032.1	9.09323	-0.115728	0.361712	0.528474	0.722441
ENSG00000257888	AC127032.4	18.4399	-0.387612	0.441979	0.109782	0.25293
ENSG00000258037	AC127032.5	7.48297	-0.085245	0.367676	0.615914	0.787094
ENSG00000175911	AC127496.1	24.7489	-0.0541223	0.289566	0.789046	0.89656
ENSG00000250443	AC128709.1	13.2633	0.0201592	0.290261	0.923535	0.964114
ENSG00000214999	AC129492.6	16.1578	-0.889144	0.468857	0.00634211	0.0281276
ENSG00000203418	AC131571.1	6.31362	-0.0384184	0.339312	0.832732	0.919314
ENSG00000203504	AC131571.2	30.6735	-0.198913	0.355748	0.342087	0.555278
ENSG00000247270	AC132186.1	18.1505	-0.279991	0.369819	0.210577	0.399827
ENSG00000268403	AC132192.1	11.1969	-0.0873087	0.312382	0.666375	0.823105
ENSG00000184551	AC132872.1	6.92628	-0.134909	0.37953	0.447612	0.654512
ENSG00000268852	AC132872.2	18.9254	-0.19209	0.335067	0.363703	0.577203
ENSG00000198150	AC135178.1	20.6994	-0.456216	0.322104	0.0540386	0.148288
ENSG00000256579	AC135776.1	13.4616	-0.748345	0.490178	0.0157498	0.0578007
ENSG00000268759	AC135983.2	22.3872	-0.306042	0.4287	0.167882	0.341371
ENSG00000224479	AC136289.1	11.217	-0.300029	0.389006	0.186944	0.367401
ENSG00000268218	AC137932.1	22.4092	-0.526084	0.35519	0.0362362	0.10998
ENSG00000269358	AC138393.1	6.21879	-0.100258	0.374111	0.5424	0.733267
ENSG00000257211	AC138688.1	31.9809	-0.0482119	0.407618	0.257108	0.459551
ENSG00000258322	AC138688.6	8.70095	0.125797	0.353625	0.51369	0.711794
ENSG00000189011	AC138783.12	12.6085	0.0127916	0.373246	0.931543	0.967948
ENSG00000273339	AC138827.2	192.635	-0.187261	0.307396	0.37747	0.590315
ENSG00000203563	AC138951.1	20.3048	-0.0243054	0.330137	0.89742	0.953179
ENSG00000232938	AC139099.3	29.4529	-0.285936	0.279999	0.178729	0.356881
ENSG00000267270	AC139100.2	10.5762	-0.39717	0.447349	0.1026	0.240991
ENSG00000233812	AC139426.2	40.4255	0.72274	0.36322	0.00746981	0.032034
ENSG00000269394	AC139677.10	66.8995	-0.0817876	0.392804	0.519096	0.715893
ENSG00000257537	AC139677.3	5.35302	0.00106842	0.37701	0.996736	0.998474
ENSG00000258003	AC139677.7	15.5654	0.10748	0.397703	0.429682	0.63886
ENSG00000203428	AC140061.9	13.5347	0.2307	0.371236	0.278745	0.486111
ENSG00000183292	AC140481.2	9.91722	-0.882926	0.620097	0.0127156	0.0490499
ENSG00000215154	AC141586.5	69.6312	0.116401	0.254128	0.559733	0.746675
ENSG00000215750	AC145212.1	24.4162	-0.0783441	0.34914	0.668216	0.824557
ENSG00000235833	AC159540.14	29.2643	-0.424132	0.305846	0.0646075	0.170014
ENSG00000215621	AC174470.1	27.4426	0.0109213	0.367091	0.952707	0.977687
ENSG00000272391	AC211429.1	69.4993	-0.0398798	0.374222	0.786372	0.895419
ENSG00000257565	AC217770.1	6.67655	0.031511	0.371006	0.838405	0.922411
ENSG00000257822	AC217770.2	5.67702	-0.0846371	0.353902	0.64414	0.806567
ENSG00000257382	AC217772.1	308.789	-0.108889	0.374379	0.518536	0.715497
ENSG00000257377	AC217775.1	8.1646	-0.284731	0.459879	0.149043	0.314656
ENSG00000257374	AC217778.1	140.226	-0.3839	0.348625	0.105577	0.246203
ENSG00000257436	AC217778.2	7.84229	-0.106765	0.370947	0.537713	0.729805
ENSG00000257348	AC217779.1	17.2866	-0.186981	0.364791	0.357459	0.571041
ENSG00000257889	AC225613.6	6.22269	-0.0398864	0.362845	0.808382	0.907188
ENSG00000258143	AC225613.7	11.4869	0.0223874	0.36011	0.895517	0.952527
ENSG00000268679	AC233294.1	9.4263	-0.00539903	0.40308	0.879694	0.945006
ENSG00000271425	AC239799.1	402.376	-0.56023	0.218859	0.00322712	0.0161567
ENSG00000264992	AC239802.1	19.586	-0.0665003	0.405833	0.38527	0.597805
ENSG00000268576	AC239811.1	129.611	-0.369921	0.310872	0.103229	0.242061
ENSG00000270629	AC239811.2	416.144	-0.190377	0.190429	0.256294	0.458746
ENSG00000273089	AC240565.2	54.0611	-0.379208	0.348304	0.107995	0.250174
ENSG00000264863	AC241585.1	149.418	-0.405272	0.225137	0.0336963	0.104238
ENSG00000272419	AC241585.3	607.213	-0.653039	0.350743	0.0123814	0.0480152
ENSG00000270537	AC242842.1	7.77869	-0.247749	0.463023	0.150272	0.31673
ENSG00000271383	AC242842.2	811.279	-1.03357	0.316059	0.000121	0.00108122
ENSG00000266472	AC242988.1	73.212	0.0729808	0.206386	0.683116	0.83348
ENSG00000271601	AC243547.1	445.714	0.0155926	0.165383	0.918535	0.961825
ENSG00000271001	AC243756.1	15.2939	-0.864793	0.981262	0.0176945	0.0631539
ENSG00000271121	AC243756.2	24.3335	0.301096	0.366326	0.190744	0.372594
ENSG00000272058	AC243772.2	452.025	-0.831986	0.259119	0.000215	0.00176795
ENSG00000272876	AC243960.1	36.714	-0.0321888	0.291968	0.872257	0.940866
ENSG00000268043	AC244394.1	29.0434	-0.0959755	0.405003	0.381422	0.593839
ENSG00000270816	AC244452.1	15.3625	-0.249523	0.330667	0.257764	0.460249
ENSG00000272674	AC244517.1	9.66421	-0.0263346	0.384678	0.828664	0.916711
ENSG00000272089	AC244669.1	8.06674	-0.177017	0.425106	0.240706	0.43909
ENSG00000263962	AC245100.1	147.991	-0.293655	0.184002	0.0722999	0.184664
ENSG00000272246	AC245177.2	8.04285	-0.0107255	0.338607	0.952417	0.977687
ENSG00000270650	AC245389.1	24.3335	0.301096	0.366326	0.190744	0.372594
ENSG00000270671	AC245884.2	46.8141	-0.0364052	0.397686	0.668779	0.824981
ENSG00000270985	AC245884.3	120.915	-0.039705	0.305279	0.840693	0.923666
ENSG00000272497	AC247039.1	8.06674	-0.177017	0.425106	0.240706	0.43909
ENSG00000273136	AC253572.1	11.5991	-0.0440695	0.403973	0.475108	0.679644
ENSG00000273429	AC253572.2	109.054	-0.432549	0.238531	0.0298954	0.0952223
ENSG00000060971	ACAA1	310.193	-0.231309	0.171862	0.135737	0.293951
ENSG00000167315	ACAA2	951.008	0.874851	0.288145	0.000319	0.00246563
ENSG00000132142	ACACA	506.426	0.284245	0.20209	0.107189	0.248987
ENSG00000076555	ACACB	152.138	-0.477448	0.340727	0.0497641	0.139485
ENSG00000111271	ACAD10	182.898	-0.161053	0.218062	0.379728	0.592521
ENSG00000240303	ACAD11	139.535	-0.341282	0.223089	0.07064	0.181317
ENSG00000151498	ACAD8	237.092	-0.122208	0.152884	0.385689	0.598052
ENSG00000177646	ACAD9	282.229	0.0941638	0.143093	0.481085	0.684329
ENSG00000115361	ACADL	6.08936	-0.0876974	0.363874	0.607272	0.781111
ENSG00000117054	ACADM	344.903	0.286714	0.182281	0.0778494	0.195273
ENSG00000122971	ACADS	176.233	0.0376758	0.146063	0.783307	0.89351
ENSG00000196177	ACADSB	392.329	-0.127906	0.18044	0.426429	0.635849
ENSG00000072778	ACADVL	1806.95	0.646358	0.241727	0.00184019	0.0102997
ENSG00000072818	ACAP1	1011.84	-0.155567	0.124184	0.185938	0.36623
ENSG00000114331	ACAP2	1922.1	-0.364269	0.135364	0.00416818	0.0200028
ENSG00000131584	ACAP3	159.444	-0.272831	0.229044	0.150737	0.317104
ENSG00000075239	ACAT1	139.3	0.140304	0.166303	0.355852	0.569405
ENSG00000120437	ACAT2	312.679	1.27621	0.225628	1.52e-09	6.94e-08
ENSG00000182827	ACBD3	483.08	0.225378	0.176863	0.154165	0.321813
ENSG00000181513	ACBD4	79.6499	-0.217786	0.25121	0.275622	0.482968
ENSG00000107897	ACBD5	524.075	-0.347476	0.137679	0.00708939	0.0307743
ENSG00000135847	ACBD6	191.439	-0.00902067	0.161366	0.948994	0.975931
ENSG00000176244	ACBD7	22.5488	-0.551692	0.419641	0.040576	0.119939
ENSG00000110455	ACCS	45.251	-1.07107	0.40449	0.000728	0.00483455
ENSG00000102977	ACD	257.511	0.402566	0.206144	0.0249802	0.0829545
ENSG00000159640	ACE	7.3129	-0.137193	0.369095	0.462984	0.669023
ENSG00000177076	ACER2	18.919	-0.914269	0.463303	0.00516213	0.0237863
ENSG00000078124	ACER3	131.569	0.520252	0.239892	0.0100177	0.0406827
ENSG00000262970	ACER3	128.032	0.463543	0.241746	0.0220129	0.0751643
ENSG00000100813	ACIN1	1421.61	-0.20887	0.140942	0.113887	0.260163
ENSG00000144648	ACKR2	40.4819	0.765769	0.537188	0.0172173	0.0617246
ENSG00000144476	ACKR3	41.5656	-1.56403	0.462575	4.65e-05	0.000474
ENSG00000131473	ACLY	1309.51	0.439923	0.157209	0.00248169	0.0130501
ENSG00000260245	ACLY	638.79	0.387503	0.20915	0.0325	0.10132
ENSG00000196636	ACN9	46.2075	-0.0164743	0.285802	0.932631	0.968578
ENSG00000122729	ACO1	214.571	-0.15337	0.179817	0.338804	0.551828
ENSG00000100412	ACO2	741.443	0.293849	0.152638	0.0378071	0.113337
ENSG00000184227	ACOT1	14.7715	0.0735906	0.325969	0.710492	0.85056
ENSG00000162390	ACOT11	204.766	-0.167274	0.198321	0.331358	0.544567
ENSG00000112304	ACOT13	139.801	0.198382	0.282198	0.344915	0.558386
ENSG00000119673	ACOT2	66.2335	-0.258256	0.218069	0.160149	0.330234
ENSG00000177465	ACOT4	74.4882	0.809987	0.265875	0.000387	0.00290717
ENSG00000097021	ACOT7	116.461	0.577091	0.205043	0.0015695	0.00900071
ENSG00000101473	ACOT8	163.952	-0.180288	0.172073	0.245207	0.444139
ENSG00000123130	ACOT9	275.719	0.410107	0.168699	0.00767696	0.0327477
ENSG00000161533	ACOX1	734.006	0.0925913	0.16082	0.526344	0.72134
ENSG00000087008	ACOX3	201.254	0.116661	0.188869	0.48791	0.689616
ENSG00000153093	ACOXL	39.0653	0.98486	0.456392	0.00275782	0.0142187
ENSG00000143727	ACP1	638.135	-0.000972	0.168966	0.993265	0.997481
ENSG00000134575	ACP2	205.735	0.303663	0.267641	0.145659	0.309479
ENSG00000102575	ACP5	76.8971	-0.0755876	0.248904	0.702162	0.845665
ENSG00000162836	ACP6	75.4395	-0.401414	0.352079	0.0940609	0.224991
ENSG00000265277	ACP6	49.2398	-0.162329	0.290728	0.436391	0.644609
ENSG00000155893	ACPL2	164.834	-0.532796	0.223167	0.00560692	0.0254036
ENSG00000014257	ACPP	5.98109	-0.0837183	0.367638	0.622614	0.791666
ENSG00000111644	ACRBP	21.6051	-0.424024	0.540764	0.0797063	0.198784
ENSG00000147174	ACRC	77.7406	-0.528049	0.311419	0.025987	0.0856358
ENSG00000103740	ACSBG1	24.2417	-0.0967563	0.34746	0.609124	0.782242
ENSG00000167107	ACSF2	96.8019	-1.16867	0.2169	7.07e-09	2.54e-07
ENSG00000176715	ACSF3	546.479	-0.233742	0.115859	0.0344699	0.105979
ENSG00000151726	ACSL1	375.374	0.266648	0.180979	0.100184	0.236601
ENSG00000123983	ACSL3	595.371	0.0568459	0.164349	0.703026	0.846156
ENSG00000068366	ACSL4	730.512	0.103974	0.138943	0.424329	0.634129
ENSG00000197142	ACSL5	1141.19	0.432817	0.122697	0.000187	0.00157045
ENSG00000164398	ACSL6	25.4539	0.674523	0.616057	0.0304229	0.0963922
ENSG00000183747	ACSM2A	29.6781	-0.496762	0.441747	0.0599854	0.160955
ENSG00000066813	ACSM2B	30.9234	0.106013	0.341025	0.594359	0.771784
ENSG00000005187	ACSM3	44.7017	-0.258103	0.248902	0.198212	0.383272
ENSG00000154930	ACSS1	838.792	-0.67672	0.183628	5.59e-05	0.00056
ENSG00000131069	ACSS2	47.9324	-0.206874	0.302742	0.329801	0.543062
ENSG00000107796	ACTA2	106.797	-0.659833	0.234473	0.00116406	0.0070794
ENSG00000075624	ACTB	45871.9	2.0932	0.291388	4.48e-14	7.43e-12
ENSG00000184009	ACTG1	8036.01	1.7137	0.240847	7.18e-14	1.1e-11
ENSG00000267807	ACTG1	8036.01	1.7137	0.240847	7.18e-14	1.1e-11
ENSG00000215388	ACTG1P3	28.8874	-0.16435	0.3176	0.434697	0.643228
ENSG00000229349	ACTG1P9	17.4721	0.0214186	0.287221	0.918671	0.961905
ENSG00000182584	ACTL10	40.1364	-0.425019	0.294847	0.0605964	0.162045
ENSG00000136518	ACTL6A	252.358	0.584894	0.267671	0.00784331	0.0333247
ENSG00000072110	ACTN1	187.34	0.720798	0.405568	0.0118632	0.0464649
ENSG00000130402	ACTN4	4346.2	0.615695	0.152171	1.8e-05	0.000209
ENSG00000131966	ACTR10	397.909	-0.0079336	0.16181	0.95593	0.97962
ENSG00000138107	ACTR1A	1187.92	0.0712674	0.0935971	0.437227	0.645244
ENSG00000115073	ACTR1B	548.278	-0.0208604	0.150231	0.879698	0.945006
ENSG00000138071	ACTR2	4047.97	0.311794	0.149042	0.0241244	0.0808299
ENSG00000115091	ACTR3	4807.96	0.860275	0.176719	2.81e-07	6.05e-06
ENSG00000133627	ACTR3B	91.9901	-0.316604	0.25281	0.119521	0.269099
ENSG00000106526	ACTR3C	84.138	-0.141521	0.204937	0.423654	0.63359
ENSG00000101442	ACTR5	156.123	0.427263	0.179972	0.00863799	0.0360349
ENSG00000075089	ACTR6	235.878	0.00963712	0.157156	0.947692	0.975648
ENSG00000113812	ACTR8	549.495	0.0259839	0.133352	0.837872	0.92233
ENSG00000184378	ACTRT3	10.4169	0.948176	0.688554	0.01239	0.0480371
ENSG00000115170	ACVR1	85.4044	-0.0514341	0.278706	0.798005	0.902015
ENSG00000135503	ACVR1B	159.424	0.397335	0.224036	0.0370211	0.111688
ENSG00000121989	ACVR2A	219.759	-0.474577	0.229339	0.0148245	0.0551472
ENSG00000114739	ACVR2B	229.835	-0.824887	0.214124	1.99e-05	0.000228
ENSG00000139567	ACVRL1	6.94194	-0.411931	0.718852	0.0138132	0.0522821
ENSG00000243989	ACY1	79.0445	0.235571	0.245402	0.233309	0.430346
ENSG00000119640	ACYP1	36.1137	0.0840953	0.256449	0.673575	0.827677
ENSG00000170634	ACYP2	120.466	-0.277258	0.148185	0.0436934	0.126321
ENSG00000240616	AD000092.3	8.46422	0.300958	0.431168	0.163131	0.33424
ENSG00000267120	AD000671.6	89.7375	0.826845	0.434074	0.00651812	0.0287419
ENSG00000196839	ADA	203.267	-0.547799	0.172973	0.000534	0.00376989
ENSG00000168803	ADAL	95.2283	-0.0877447	0.236605	0.64416	0.806567
ENSG00000137845	ADAM10	3204.6	-0.112919	0.189562	0.494779	0.695414
ENSG00000148848	ADAM12	12.748	-1.08476	0.929488	0.0107754	0.0430855
ENSG00000143537	ADAM15	256.194	0.252874	0.208519	0.157347	0.326109
ENSG00000151694	ADAM17	997.904	0.889252	0.189115	4.13e-07	8.48e-06
ENSG00000135074	ADAM19	549.055	1.9745	0.933645	0.00118176	0.00715832
ENSG00000229186	ADAM1A	74.3846	-0.194739	0.223641	0.296852	0.507211
ENSG00000134007	ADAM20	18.8054	-1.08276	0.649794	0.00621203	0.0276576
ENSG00000008277	ADAM22	72.9312	-0.534659	0.397419	0.0416419	0.122102
ENSG00000042980	ADAM28	187.151	-1.22146	0.443677	0.000443	0.00323677
ENSG00000197140	ADAM32	545.04	-0.207571	0.248592	0.295448	0.505665
ENSG00000149451	ADAM33	7.62164	0.288031	0.447147	0.166517	0.33932
ENSG00000197475	ADAM3A	6.45274	0.0830156	0.350777	0.651177	0.812255
ENSG00000151651	ADAM8	3486.49	-0.505167	0.139575	0.000121	0.00107851
ENSG00000168615	ADAM9	83.2091	-0.113802	0.292238	0.580149	0.761569
ENSG00000154734	ADAMTS1	661.8	0.586657	0.444703	0.0339353	0.104727
ENSG00000142303	ADAMTS10	141.158	-0.432471	0.423581	0.085762	0.210364
ENSG00000261964	ADAMTS10	167.083	-0.572976	0.467452	0.0400762	0.118679
ENSG00000138316	ADAMTS14	26.2483	1.98941	0.429626	1.68e-07	3.83e-06
ENSG00000145536	ADAMTS16	8.601	-0.526471	0.619955	0.0504574	0.141081
ENSG00000140470	ADAMTS17	36.6875	-0.346945	0.353384	0.134703	0.292222
ENSG00000087116	ADAMTS2	10.8131	0.147781	0.353404	0.458483	0.664539
ENSG00000158859	ADAMTS4	59.6079	-0.152094	0.245636	0.436897	0.645091
ENSG00000049192	ADAMTS6	12.0235	-0.177947	0.40713	0.300466	0.51092
ENSG00000218052	ADAMTS7P4	6.79571	-0.270065	0.470217	0.138174	0.297348
ENSG00000197859	ADAMTSL2	7.76329	0.0955055	0.347553	0.61648	0.787435
ENSG00000156218	ADAMTSL3	323.56	-0.41331	0.210809	0.0230773	0.0780369
ENSG00000203804	ADAMTSL4-AS1	20.946	0.0132728	0.271333	0.948017	0.975726
ENSG00000185761	ADAMTSL5	7.75639	0.104687	0.338211	0.59525	0.772412
ENSG00000105963	ADAP1	855.384	1.14659	0.221165	2.5e-08	7.39e-07
ENSG00000184060	ADAP2	8.92111	-0.0146199	0.362483	0.924842	0.964349
ENSG00000160710	ADAR	8540.23	0.184458	0.167071	0.212537	0.402598
ENSG00000197381	ADARB1	299.844	0.444397	0.332706	0.0626893	0.166351
ENSG00000185736	ADARB2	40.1368	-0.239231	0.485351	0.080214	0.199709
ENSG00000065457	ADAT1	290.671	-0.0330638	0.115174	0.765143	0.884202
ENSG00000189007	ADAT2	91.1105	-0.118391	0.231568	0.535169	0.728011
ENSG00000213638	ADAT3	29.2554	0.08334	0.322209	0.680148	0.831399
ENSG00000142920	ADC	25.2338	0.72094	0.499936	0.0196914	0.0687403
ENSG00000063761	ADCK1	45.3193	-0.0828929	0.239334	0.664834	0.821644
ENSG00000133597	ADCK2	217.016	-0.148686	0.16551	0.323527	0.535858
ENSG00000163050	ADCK3	522.524	-1.13163	0.289083	9.27e-06	0.000118
ENSG00000123815	ADCK4	256.858	0.0152489	0.130173	0.90235	0.955073
ENSG00000173137	ADCK5	19.6885	0.0273364	0.376907	0.850583	0.929516
ENSG00000261694	ADCK5	18.5342	0.00759651	0.388995	0.949469	0.976191
ENSG00000143199	ADCY10	5.43928	0.0583868	0.364403	0.725758	0.860299
ENSG00000161912	ADCY10P1	102.702	-0.487327	0.290342	0.0306331	0.0969626
ENSG00000078295	ADCY2	44.3615	-0.0303105	0.286652	0.878685	0.944811
ENSG00000138031	ADCY3	135.861	0.628884	0.397975	0.0216757	0.0741863
ENSG00000129467	ADCY4	50.4825	-0.5883	0.300236	0.012709	0.0490376
ENSG00000174233	ADCY6	12.5429	-0.0457891	0.344151	0.800756	0.903293
ENSG00000121281	ADCY7	3569.56	-0.597784	0.14299	9.12e-06	0.000117
ENSG00000162104	ADCY9	549.812	-0.749848	0.284085	0.00150325	0.00869207
ENSG00000087274	ADD1	3195.9	-0.116507	0.0963166	0.208517	0.397229
ENSG00000075340	ADD2	8.51956	0.0910948	0.375236	0.566293	0.751537
ENSG00000271760	ADD2	8.51956	0.0910948	0.375236	0.566293	0.751537
ENSG00000148700	ADD3	1884.93	-0.461128	0.157558	0.00149708	0.00866259
ENSG00000118492	ADGB	14.2637	-0.0936778	0.33136	0.632269	0.798264
ENSG00000196616	ADH1B	6.34353	0.116755	0.36856	0.5194	0.716067
ENSG00000198099	ADH4	17.0687	-0.102931	0.298069	0.615431	0.786762
ENSG00000197894	ADH5	645.677	-0.187821	0.139817	0.151089	0.317619
ENSG00000196344	ADH7	36.0548	-0.532046	0.355208	0.034814	0.106813
ENSG00000147576	ADHFE1	70.0965	-0.68832	0.252761	0.00135111	0.00796702
ENSG00000182551	ADI1	345.706	-0.157238	0.148362	0.253333	0.455066
ENSG00000181092	ADIPOQ	13.4588	0.157225	0.351536	0.435876	0.644084
ENSG00000159346	ADIPOR1	747.216	0.268069	0.132406	0.0315078	0.0991265
ENSG00000006831	ADIPOR2	1056.36	0.144955	0.14478	0.287663	0.497404
ENSG00000156110	ADK	142.859	-0.386867	0.166993	0.0107188	0.0429234
ENSG00000128165	ADM2	57.1901	2.52588	0.438748	5.72e-10	2.9e-08
ENSG00000224420	ADM5	8.63092	0.352267	0.407902	0.137033	0.295896
ENSG00000101126	ADNP	1521.24	-0.174423	0.159472	0.238755	0.436853
ENSG00000101544	ADNP2	527.744	-0.11867	0.282021	0.559983	0.746848
ENSG00000181915	ADO	706.615	1.34447	0.222636	1.4e-10	8.58e-09
ENSG00000128271	ADORA2A	25.316	0.00572663	0.331295	0.978723	0.990314
ENSG00000170425	ADORA2B	7.55255	-0.0126303	0.338606	0.946005	0.974819
ENSG00000159322	ADPGK	1055.58	-0.104024	0.121028	0.367263	0.580903
ENSG00000144843	ADPRH	163.605	0.814232	0.218286	3.51e-05	0.000373
ENSG00000153531	ADPRHL1	7.53688	0.0319365	0.335861	0.865608	0.93749
ENSG00000116863	ADPRHL2	250.483	0.226549	0.201362	0.195894	0.380206
ENSG00000170222	ADPRM	79.1562	-0.205325	0.198734	0.234816	0.431982
ENSG00000043591	ADRB1	8.45303	0.0865513	0.367364	0.612006	0.784621
ENSG00000169252	ADRB2	923.465	-0.839928	0.186834	1.2e-06	2.1e-05
ENSG00000188778	ADRB3	6.5099	-0.168377	0.389691	0.355004	0.568444
ENSG00000173020	ADRBK1	3417.94	-0.0572461	0.111974	0.586198	0.765842
ENSG00000100077	ADRBK2	87.6851	0.436741	0.375939	0.0778186	0.195226
ENSG00000130706	ADRM1	715.37	0.918012	0.186254	1.32e-07	3.13e-06
ENSG00000239900	ADSL	420.375	0.929066	0.198906	5.3e-07	1.05e-05
ENSG00000035687	ADSS	777.723	-0.00497148	0.147804	0.96884	0.984956
ENSG00000185100	ADSSL1	16.9154	-0.656823	0.447467	0.02339	0.0788128
ENSG00000111863	ADTRP	11.4551	0.0117235	0.332527	0.951342	0.977194
ENSG00000259003	AE000662.92	21.8158	0.188034	0.271387	0.362303	0.575541
ENSG00000106624	AEBP1	91.4786	1.67818	0.333445	3.93e-08	1.12e-06
ENSG00000139154	AEBP2	529.054	0.0133443	0.137138	0.917211	0.961172
ENSG00000181026	AEN	298.978	1.04222	0.22785	6.2e-07	1.2e-05
ENSG00000104964	AES	3290.07	-0.379331	0.0812794	1.78e-06	2.93e-05
ENSG00000251563	AF121898.1	5.44267	-0.481269	0.588999	0.0647447	0.17026
ENSG00000215346	AF131215.5	47.1075	-0.062415	0.292092	0.75674	0.879145
ENSG00000196526	AFAP1	204.732	0.222515	0.210593	0.218136	0.410258
ENSG00000157510	AFAP1L1	5.67768	-0.171853	0.402176	0.308917	0.520312
ENSG00000169129	AFAP1L2	99.7866	1.69585	0.675095	0.000573	0.0039844
ENSG00000172493	AFF1	1784.05	-0.283523	0.219447	0.125387	0.278707
ENSG00000155966	AFF2	23.2431	-0.168194	0.371707	0.388002	0.600076
ENSG00000269754	AFF2	23.2431	-0.168194	0.371707	0.388002	0.600076
ENSG00000144218	AFF3	47.0519	-0.463215	0.445055	0.0734621	0.18695
ENSG00000072364	AFF4	2059.5	-0.0955761	0.113646	0.374819	0.587998
ENSG00000223959	AFG3L1P	178.986	0.0508171	0.181966	0.755447	0.878391
ENSG00000141385	AFG3L2	635.223	0.342672	0.167748	0.0247557	0.0824317
ENSG00000183077	AFMID	28.1937	0.0957732	0.248536	0.628198	0.794996
ENSG00000119844	AFTPH	1100.3	-0.0347375	0.13805	0.786969	0.895845
ENSG00000038002	AGA	145.774	0.0503993	0.161297	0.734955	0.865549
ENSG00000157985	AGAP1	169.77	-0.826895	0.398727	0.00488089	0.0227116
ENSG00000204172	AGAP10	99.4955	0.139826	0.219084	0.449991	0.656499
ENSG00000135439	AGAP2	958.686	-0.327436	0.108348	0.00162599	0.00927506
ENSG00000133612	AGAP3	206.405	-0.415603	0.249898	0.0418097	0.122393
ENSG00000188234	AGAP4	19.9754	-0.103489	0.288398	0.615194	0.786584
ENSG00000264842	AGAP4	19.9754	-0.103489	0.288398	0.615194	0.786584
ENSG00000172650	AGAP5	73.4745	-0.010924	0.233547	0.95294	0.977784
ENSG00000204149	AGAP6	46.1044	0.267372	0.238205	0.171505	0.346975
ENSG00000271962	AGAP6	46.1044	0.267372	0.238205	0.171505	0.346975
ENSG00000174194	AGAP8	41.6162	-0.124201	0.295496	0.547356	0.737295
ENSG00000198035	AGAP9	9.37844	-0.437448	0.654581	0.0490584	0.137867
ENSG00000264561	AGAP9	9.37844	-0.437448	0.654581	0.0490584	0.137867
ENSG00000165923	AGBL2	20.6982	-1.09388	0.502298	0.00223387	0.0120496
ENSG00000146856	AGBL3	37.5313	-0.160389	0.290729	0.43886	0.646784
ENSG00000186094	AGBL4	7.60689	-0.158424	0.379545	0.39105	0.603283
ENSG00000084693	AGBL5	125.999	-0.139258	0.174675	0.372056	0.585492
ENSG00000206320	AGER	5.78412	-0.0661626	0.351665	0.712569	0.851325
ENSG00000229058	AGER	5.78412	-0.0661626	0.351665	0.712569	0.851325
ENSG00000234729	AGER	6.83049	-0.195585	0.375559	0.330986	0.544234
ENSG00000237405	AGER	5.78412	-0.0661626	0.351665	0.712569	0.851325
ENSG00000173744	AGFG1	1044.71	0.333361	0.15833	0.0222358	0.0757325
ENSG00000106351	AGFG2	372.896	0.18385	0.164769	0.21989	0.412641
ENSG00000164252	AGGF1	562.54	0.11444	0.128552	0.347629	0.560979
ENSG00000214273	AGGF1P1	10.4609	-1.39426	0.524566	0.000512	0.00364479
ENSG00000233435	AGGF1P2	8.65461	-0.676998	0.640167	0.0293774	0.0939679
ENSG00000006530	AGK	433.005	1.37023	0.205533	2.46e-12	2.45e-10
ENSG00000262327	AGK	433.005	1.37023	0.205533	2.46e-12	2.45e-10
ENSG00000162688	AGL	527.88	0.0844165	0.135601	0.508774	0.707591
ENSG00000116771	AGMAT	37.9184	1.90078	0.500658	8.89e-06	0.000114
ENSG00000187546	AGMO	7.54574	-0.247037	0.421025	0.219051	0.411464
ENSG00000092847	AGO1	1068.05	-0.253265	0.109247	0.0156303	0.0574696
ENSG00000123908	AGO2	918.544	0.281066	0.172414	0.0714254	0.182866
ENSG00000126070	AGO3	1006.13	0.0435101	0.160307	0.767935	0.885837
ENSG00000134698	AGO4	989.862	-0.826037	0.198369	5.55e-06	7.74e-05
ENSG00000204310	AGPAT1	218.19	0.0319722	0.273889	0.877725	0.944483
ENSG00000206324	AGPAT1	15.9517	0.00687529	0.395966	0.942823	0.973661
ENSG00000226467	AGPAT1	15.9517	0.00687529	0.395966	0.942823	0.973661
ENSG00000228892	AGPAT1	5.51991	0.0110647	0.401571	0.84589	0.92712
ENSG00000235758	AGPAT1	15.9517	0.00687529	0.395966	0.942823	0.973661
ENSG00000236873	AGPAT1	5.51991	0.0110647	0.401571	0.84589	0.92712
ENSG00000169692	AGPAT2	135.311	0.2627	0.244287	0.187135	0.367643
ENSG00000160216	AGPAT3	533.064	0.467406	0.176519	0.00352469	0.0174368
ENSG00000026652	AGPAT4	516.313	-1.56796	0.270949	5.39e-10	2.76e-08
ENSG00000155189	AGPAT5	293.617	0.657398	0.224337	0.000835	0.00540949
ENSG00000158669	AGPAT6	802.665	0.517635	0.155278	0.000331	0.0025507
ENSG00000138678	AGPAT9	129.262	0.792603	0.576457	0.0170012	0.0612226
ENSG00000018510	AGPS	814.332	0.648082	0.174523	5.65e-05	0.000564
ENSG00000188157	AGRN	244.297	0.231198	0.332678	0.291784	0.501456
ENSG00000135049	AGTPBP1	1828.79	-0.807815	0.179627	1.27e-06	2.21e-05
ENSG00000177674	AGTRAP	394.134	0.520883	0.198661	0.00315222	0.0158323
ENSG00000172482	AGXT	7.14979	-0.181891	0.384672	0.341491	0.554703
ENSG00000153207	AHCTF1	1527.79	-0.028164	0.137318	0.816238	0.911039
ENSG00000226121	AHCTF1P1	10.6324	-0.104439	0.362382	0.556767	0.744361
ENSG00000101444	AHCY	259.456	1.16801	0.255569	4.82e-07	9.71e-06
ENSG00000168710	AHCYL1	677.451	0.0711779	0.128252	0.55947	0.74661
ENSG00000158467	AHCYL2	193.411	-0.742213	0.214845	0.000115	0.00103308
ENSG00000126705	AHDC1	405.517	0.298751	0.204598	0.0920014	0.221348
ENSG00000135541	AHI1	431.847	0.215293	0.212869	0.237284	0.435278
ENSG00000124942	AHNAK	20024	-1.38865	0.323935	1.44e-06	2.43e-05
ENSG00000106546	AHR	1196.45	2.14616	0.356183	1.07e-10	6.9e-09
ENSG00000063438	AHRR	32.2688	0.453329	0.473824	0.0789892	0.197424
ENSG00000100591	AHSA1	712.69	0.892851	0.197795	1.01e-06	1.81e-05
ENSG00000173209	AHSA2	394.776	-0.315169	0.181696	0.0516558	0.143661
ENSG00000111732	AICDA	9.47766	-0.258775	0.411222	0.220916	0.4136
ENSG00000186063	AIDA	689.974	-0.0310699	0.125069	0.795169	0.900537
ENSG00000156709	AIFM1	215.909	0.255216	0.15756	0.0779664	0.195505
ENSG00000042286	AIFM2	152.422	1.38272	0.209838	4.09e-12	3.9e-10
ENSG00000146416	AIG1	66.4577	0.136428	0.228534	0.473456	0.678306
ENSG00000112297	AIM1	658.086	0.458837	0.146753	0.000808	0.0052766
ENSG00000176092	AIM1L	5.41309	-0.219256	0.442245	0.186913	0.367401
ENSG00000163568	AIM2	10.2775	-0.178676	0.398293	0.319878	0.531676
ENSG00000164022	AIMP1	293.149	0.540976	0.275499	0.0150398	0.055783
ENSG00000106305	AIMP2	145.631	1.6975	0.318872	8.05e-09	2.83e-07
ENSG00000110711	AIP	484.938	0.0411549	0.174103	0.788258	0.896107
ENSG00000196581	AJAP1	5.75769	-0.345831	0.482335	0.119544	0.269099
ENSG00000129474	AJUBA	14.8131	-0.0509657	0.34667	0.77581	0.890198
ENSG00000106992	AK1	67.1292	-1.21449	0.305128	6.12e-06	8.42e-05
ENSG00000004455	AK2	1132.2	0.790143	0.211544	3.57e-05	0.000379
ENSG00000147853	AK3	327.62	-0.194824	0.134223	0.122025	0.273383
ENSG00000230042	AK3P3	10.3113	-0.276772	0.395709	0.209923	0.398915
ENSG00000162433	AK4	36.8932	-0.355527	0.361846	0.129802	0.284814
ENSG00000223621	AK4P4	6.52823	-0.39975	0.575689	0.0697055	0.179516
ENSG00000154027	AK5	85.6834	0.0504569	0.363679	0.763046	0.882984
ENSG00000140057	AK7	9.64103	-0.120984	0.368782	0.502076	0.701703
ENSG00000155085	AK9	186.432	-0.532972	0.266755	0.0140073	0.0528304
ENSG00000121057	AKAP1	155.062	0.407466	0.239545	0.0414384	0.121644
ENSG00000108599	AKAP10	650.47	-0.29086	0.120625	0.0110833	0.0440973
ENSG00000023516	AKAP11	1331.13	-0.201889	0.14876	0.142531	0.304119
ENSG00000131016	AKAP12	220.101	0.0646739	0.365118	0.70338	0.846299
ENSG00000170776	AKAP13	8060.04	-0.163737	0.1196	0.142935	0.304657
ENSG00000197976	AKAP17A	639.346	0.223181	0.183859	0.173631	0.350004
ENSG00000241978	AKAP2	205.797	-0.040852	0.238803	0.831839	0.918707
ENSG00000111254	AKAP3	7.44459	0.00929561	0.362775	0.956213	0.979723
ENSG00000179841	AKAP5	1085.99	0.0601459	0.17558	0.702197	0.845665
ENSG00000151320	AKAP6	11.7305	-0.184322	0.386473	0.335371	0.548584
ENSG00000118507	AKAP7	159.839	-0.373545	0.212836	0.0409017	0.120481
ENSG00000105127	AKAP8	374.138	0.154041	0.172075	0.326301	0.539066
ENSG00000011243	AKAP8L	457.329	-0.364656	0.14948	0.00840352	0.0352579
ENSG00000127914	AKAP9	1930.41	-0.599248	0.153618	2.93e-05	0.000319
ENSG00000166452	AKIP1	57.6994	-0.0518969	0.23018	0.783693	0.893804
ENSG00000174574	AKIRIN1	596.408	0.24486	0.167734	0.108259	0.25041
ENSG00000135334	AKIRIN2	249.856	-0.103183	0.14688	0.452856	0.659629
ENSG00000106948	AKNA	10775.8	-0.688662	0.106732	2.67e-11	1.93e-09
ENSG00000117448	AKR1A1	345.859	1.09925	0.235047	3.47e-07	7.33e-06
ENSG00000085662	AKR1B1	465.334	0.195958	0.133883	0.121941	0.273309
ENSG00000227471	AKR1B15	81.703	-0.201227	0.237895	0.298435	0.508595
ENSG00000187134	AKR1C1	9.84137	0.0227338	0.342714	0.901992	0.954947
ENSG00000266592	AKR1C1	9.84137	0.0227338	0.342714	0.901992	0.954947
ENSG00000196139	AKR1C3	957.6	1.43842	0.259036	2.44e-09	1.03e-07
ENSG00000265685	AKR1C3	186.706	0.848338	0.332328	0.00152993	0.0088178
ENSG00000225418	AKR1C5P	7.33789	0.269075	0.416992	0.207905	0.396344
ENSG00000263428	AKR1C5P	7.33789	0.269075	0.416992	0.207905	0.396344
ENSG00000215267	AKR1C7P	36.8393	2.15261	0.590097	1.27e-05	0.000156
ENSG00000263758	AKR1C7P	30.5397	0.31297	0.443313	0.152999	0.320044
ENSG00000196326	AKR1CL1	23.9506	1.75693	0.897801	0.00182027	0.0102166
ENSG00000264006	AKR1CL1	8.93738	1.0091	0.984228	0.0148042	0.0551238
ENSG00000165568	AKR1E2	10.0498	0.0393753	0.356454	0.819949	0.91307
ENSG00000053371	AKR7A2	213.336	-0.248397	0.146285	0.0675974	0.175895
ENSG00000211454	AKR7L	13.8448	-0.235543	0.407259	0.240782	0.43909
ENSG00000142208	AKT1	1538.98	0.475546	0.122363	4.6e-05	0.00047
ENSG00000204673	AKT1S1	105.304	-0.0670544	0.179346	0.675227	0.828643
ENSG00000105221	AKT2	1268.68	-0.0409834	0.131952	0.741522	0.870033
ENSG00000117020	AKT3	1674.83	-0.573943	0.206146	0.00163221	0.00930727
ENSG00000166971	AKTIP	268.58	-0.113093	0.151199	0.41897	0.629117
ENSG00000223474	AL020996.1	5.59726	-0.0361613	0.36053	0.829171	0.917083
ENSG00000213062	AL021068.1	5.59473	0.0971394	0.361807	0.58508	0.76486
ENSG00000203518	AL023807.1	8.88191	0.36959	0.516756	0.0987244	0.233816
ENSG00000269549	AL031663.2	16.1013	-0.5068	0.424016	0.0557038	0.151873
ENSG00000247315	AL034548.1	184.027	0.262838	0.237045	0.177676	0.355264
ENSG00000256323	AL049542.1	6.07465	0.0867874	0.395143	0.495532	0.695783
ENSG00000224997	AL049840.1	8.42801	0.0217857	0.352309	0.902716	0.955332
ENSG00000268466	AL132989.1	10.1135	-0.0666029	0.349841	0.712559	0.851325
ENSG00000268657	AL133373.1	7.96607	-0.170568	0.396532	0.337765	0.551043
ENSG00000197146	AL133458.1	22.9343	-0.402357	0.400262	0.101799	0.239511
ENSG00000203630	AL136531.1	9.99149	-0.0223703	0.352192	0.896779	0.952875
ENSG00000203602	AL137059.1	6.77727	-0.129607	0.372611	0.469119	0.674494
ENSG00000253459	AL139099.1	13.3321	-0.0686639	0.308005	0.731916	0.863991
ENSG00000248458	AL139147.1	85.7335	-0.373055	0.297386	0.0930698	0.223402
ENSG00000256545	AL139819.1	6.63149	-0.0165778	0.402228	0.745863	0.872261
ENSG00000212670	AL161915.1	44.0829	-0.764973	0.347266	0.00444144	0.0210628
ENSG00000214645	AL162389.1	82.7354	0.201438	0.31349	0.34775	0.561018
ENSG00000213622	AL163952.1	39.8298	-0.53379	0.318399	0.0264644	0.086861
ENSG00000228537	AL353608.1	5.79545	-0.311247	0.444657	0.153384	0.320517
ENSG00000265385	AL353608.2	5.79545	-0.311247	0.444657	0.153384	0.320517
ENSG00000203512	AL353662.2	7.03279	0.127559	0.383316	0.456713	0.662879
ENSG00000203513	AL353662.3	13.0798	-0.0765775	0.350915	0.675397	0.828643
ENSG00000203542	AL353671.1	9.87104	0.0900118	0.344463	0.635017	0.800195
ENSG00000214006	AL353671.4	6.17724	-0.0798035	0.353948	0.656057	0.815685
ENSG00000197015	AL353898.1	7.16479	0.0426995	0.34855	0.814225	0.910959
ENSG00000203276	AL353898.2	47.3591	-0.0926835	0.262286	0.642101	0.80518
ENSG00000237611	AL353898.3	5.9446	-0.0331553	0.388464	0.770118	0.886829
ENSG00000257110	AL354808.1	5.31213	-0.343496	0.483139	0.123217	0.275364
ENSG00000215615	AL354822.1	15.1028	-0.0224593	0.326444	0.905073	0.956641
ENSG00000224474	AL355490.1	9.93169	0.0894478	0.345458	0.642777	0.805713
ENSG00000225996	AL356356.1	6.32442	0.0932638	0.356714	0.613363	0.785121
ENSG00000203260	AL356475.1	11.8818	-0.0168837	0.326936	0.927264	0.965436
ENSG00000176082	AL357153.1	7.38036	-0.298876	0.451436	0.155978	0.324367
ENSG00000248835	AL357673.1	30.5757	-0.115171	0.260364	0.562902	0.749069
ENSG00000197844	AL358813.1	19.0385	-0.422105	0.448267	0.0930774	0.223402
ENSG00000268211	AL359091.2	10.4758	0.00923994	0.349615	0.960817	0.981934
ENSG00000204038	AL359195.1	17.837	0.252309	0.361493	0.259659	0.46271
ENSG00000205740	AL359878.1	12.2253	-0.122351	0.325905	0.545722	0.736018
ENSG00000203286	AL365202.1	15.9751	-0.224447	0.350106	0.299372	0.509652
ENSG00000257033	AL391357.1	9.3405	0.160181	0.357505	0.424274	0.634118
ENSG00000234086	AL391994.1	10.0709	-0.0751963	0.350921	0.675694	0.828643
ENSG00000266766	AL512503.1	229.895	0.274804	0.219087	0.140016	0.299906
ENSG00000187461	AL583828.1	26.3735	-0.00171559	0.399103	0.966852	0.984193
ENSG00000268172	AL590452.1	36.2726	0.0215047	0.354485	0.906172	0.956823
ENSG00000203281	AL590489.1	7.37714	-0.110489	0.3584	0.555053	0.743334
ENSG00000268276	AL590523.1	8.17737	-0.0398032	0.353198	0.819365	0.91307
ENSG00000269554	AL590822.2	11.8752	-0.316517	0.41289	0.160968	0.331031
ENSG00000213121	AL590867.1	242.496	-0.405616	0.294998	0.0700048	0.180118
ENSG00000269337	AL591479.1	77.6251	-0.365375	0.28562	0.0932029	0.223637
ENSG00000203284	AL591516.1	9.82447	0.0738702	0.326548	0.711166	0.850758
ENSG00000203285	AL591516.2	5.31538	0.0197099	0.36719	0.900906	0.954676
ENSG00000213167	AL591516.4	7.55735	0.0661742	0.369218	0.685629	0.834853
ENSG00000268154	AL591806.1	13.2176	0.0349274	0.320357	0.862092	0.935234
ENSG00000220023	AL592183.1	192.1	-0.852246	0.392481	0.00368259	0.0180494
ENSG00000231360	AL592284.1	42.7608	-0.0724208	0.225063	0.697546	0.842827
ENSG00000230036	AL596137.1	14.3279	-0.176081	0.330855	0.401566	0.612691
ENSG00000229631	AL603926.1	12.4545	-0.13916	0.399989	0.369432	0.583187
ENSG00000269832	AL627171.2	14.8494	0.245599	0.35342	0.26379	0.46769
ENSG00000237683	AL627309.1	68.1797	-0.189104	0.3152	0.371766	0.58541
ENSG00000215014	AL645728.1	9.12999	0.103957	0.319399	0.612187	0.784621
ENSG00000215791	AL645728.2	14.739	0.0196744	0.381211	0.884033	0.947027
ENSG00000227839	AL645730.2	17.495	-0.0934915	0.320078	0.643135	0.806099
ENSG00000257916	AL662822.10	14.4586	-0.0187684	0.308808	0.924433	0.964349
ENSG00000258238	AL662867.3	13.5705	0.157387	0.355837	0.433556	0.64244
ENSG00000269831	AL669831.1	10.5499	-0.0510221	0.340623	0.784046	0.894092
ENSG00000258208	AL805909.3	5.90136	-0.0915689	0.376977	0.564595	0.750337
ENSG00000257892	AL844213.6	14.4586	-0.0187684	0.308808	0.924433	0.964349
ENSG00000257944	AL844853.2	16.6785	-0.0694583	0.326963	0.723337	0.85846
ENSG00000258164	AL845454.1	7.27076	-0.347694	0.471948	0.124222	0.277185
ENSG00000236029	AL953854.2	12.8952	-0.237394	0.381256	0.262045	0.465877
ENSG00000148218	ALAD	181.917	-0.682018	0.28549	0.00345058	0.0171212
ENSG00000023330	ALAS1	481.984	0.621694	0.191034	0.000316	0.00244593
ENSG00000170017	ALCAM	27.9881	0.871876	0.340365	0.00153401	0.00883497
ENSG00000161618	ALDH16A1	336.571	0.229571	0.154877	0.107463	0.249301
ENSG00000059573	ALDH18A1	573.521	0.77509	0.21796	7.26e-05	0.000702
ENSG00000137124	ALDH1B1	150.348	1.11	0.274455	5.78e-06	8e-05
ENSG00000144908	ALDH1L1	7.43818	-0.00261059	0.378791	0.981419	0.991712
ENSG00000136010	ALDH1L2	11.8049	0.128883	0.348859	0.515448	0.713125
ENSG00000111275	ALDH2	5.5347	-0.234945	0.437894	0.201234	0.386882
ENSG00000072210	ALDH3A2	307.076	-0.131308	0.214215	0.469347	0.674762
ENSG00000006534	ALDH3B1	28.0162	-0.317713	0.383552	0.1686	0.342481
ENSG00000159423	ALDH4A1	46.6275	0.99443	0.334331	0.00034	0.00260381
ENSG00000112294	ALDH5A1	287.813	-0.579827	0.21759	0.00226554	0.0121681
ENSG00000119711	ALDH6A1	287.845	-0.391131	0.189743	0.0201161	0.0698222
ENSG00000164904	ALDH7A1	14.6721	-0.328882	0.47196	0.130368	0.285591
ENSG00000118514	ALDH8A1	23.5776	0.0443233	0.330239	0.822721	0.914246
ENSG00000143149	ALDH9A1	624.909	0.175846	0.205529	0.323322	0.535597
ENSG00000149925	ALDOA	3817.09	1.24687	0.191968	1.05e-11	8.54e-10
ENSG00000109107	ALDOC	142.556	-0.0163747	0.189422	0.920491	0.962808
ENSG00000033011	ALG1	246.329	0.268288	0.12626	0.0247602	0.0824317
ENSG00000139133	ALG10	134.874	0.236208	0.200863	0.174882	0.351354
ENSG00000175548	ALG10B	115.73	0.0303068	0.22907	0.87478	0.942386
ENSG00000253710	ALG11	207.841	-0.0291276	0.153085	0.836289	0.921371
ENSG00000182858	ALG12	338.826	0.489558	0.202627	0.00600586	0.0269034
ENSG00000101901	ALG13	295.367	-0.253053	0.161955	0.0865966	0.211894
ENSG00000172339	ALG14	99.8829	1.4291	0.477175	0.000178	0.00150353
ENSG00000189366	ALG1L	6.82815	-0.710144	0.674722	0.0295068	0.0943256
ENSG00000251287	ALG1L2	9.51198	-0.537678	0.565641	0.0518032	0.143946
ENSG00000119523	ALG2	470.002	0.748263	0.212663	8.2e-05	0.000775
ENSG00000214160	ALG3	144.28	0.583079	0.199114	0.000965	0.00608756
ENSG00000120697	ALG5	204.868	0.849826	0.258436	0.000156	0.00133122
ENSG00000088035	ALG6	230.094	0.0225948	0.17343	0.885017	0.947261
ENSG00000159063	ALG8	182.506	0.740188	0.225937	0.000221	0.00181389
ENSG00000086848	ALG9	86.4298	-0.296191	0.200649	0.0882746	0.214879
ENSG00000262577	ALG9	193.064	0.0950058	0.129569	0.439362	0.647096
ENSG00000100601	ALKBH1	148.25	-0.000803	0.161798	0.994479	0.997932
ENSG00000189046	ALKBH2	47.1256	0.732237	0.369145	0.00765152	0.0326875
ENSG00000166199	ALKBH3	215.573	-0.078873	0.165709	0.595216	0.772412
ENSG00000160993	ALKBH4	128.418	-0.233812	0.168177	0.125117	0.278449
ENSG00000091542	ALKBH5	1206.08	-0.0423144	0.102902	0.663797	0.82093
ENSG00000239382	ALKBH6	118.297	0.0881914	0.229925	0.644338	0.806633
ENSG00000125652	ALKBH7	131.286	-0.501693	0.181342	0.00219061	0.0118727
ENSG00000137760	ALKBH8	201.399	0.0887042	0.212798	0.625978	0.793747
ENSG00000116127	ALMS1	1574.7	-0.305545	0.172883	0.0491399	0.138065
ENSG00000163016	ALMS1P	6.85533	0.00427995	0.353047	0.97949	0.990574
ENSG00000262943	ALOX12P2	42.5156	-0.0243787	0.282634	0.901717	0.954947
ENSG00000161905	ALOX15	5.38418	-0.149615	0.396157	0.36875	0.582454
ENSG00000012779	ALOX5	25.738	0.357594	0.522479	0.0980456	0.23262
ENSG00000262552	ALOX5	13.0119	0.139456	0.401323	0.364375	0.577928
ENSG00000132965	ALOX5AP	1025.86	-0.248249	0.202235	0.157208	0.325883
ENSG00000073331	ALPK1	105.707	-0.328683	0.331945	0.150349	0.316807
ENSG00000136383	ALPK3	15.8878	0.0481839	0.364433	0.764551	0.884025
ENSG00000003393	ALS2	383.753	-0.178352	0.186984	0.280426	0.488354
ENSG00000178038	ALS2CL	6.63566	-0.0354161	0.368122	0.815896	0.910979
ENSG00000155749	ALS2CR12	60.2746	-0.0426111	0.235063	0.821641	0.913766
ENSG00000183684	ALYREF	401.108	1.09993	0.225588	1.25e-07	3e-06
ENSG00000242110	AMACR	127.121	-0.0504137	0.241671	0.792562	0.898714
ENSG00000110497	AMBRA1	842.622	-0.00127712	0.142708	0.991299	0.996315
ENSG00000123505	AMD1	1129.61	0.284572	0.163603	0.0567748	0.154192
ENSG00000139344	AMDHD1	22.9298	-0.13452	0.353122	0.491405	0.691942
ENSG00000162066	AMDHD2	152.883	-0.277396	0.194269	0.103186	0.242006
ENSG00000184675	AMER1	239.496	0.155404	0.137905	0.229423	0.425075
ENSG00000165566	AMER2	6.7945	0.356354	0.483406	0.116941	0.264982
ENSG00000178171	AMER3	14.8274	0.0830169	0.319087	0.684714	0.83413
ENSG00000159461	AMFR	1080.67	0.087681	0.127942	0.477896	0.682115
ENSG00000104899	AMH	12.8862	0.106432	0.353172	0.573176	0.756702
ENSG00000160593	AMICA1	432.471	-3.02337	0.685644	4.36e-07	8.89e-06
ENSG00000181754	AMIGO1	141.722	-1.70939	0.361979	1.53e-07	3.55e-06
ENSG00000139211	AMIGO2	178.691	-0.0439333	0.170315	0.77309	0.88886
ENSG00000176020	AMIGO3	62.5786	-0.03665	0.381602	0.779724	0.892715
ENSG00000101935	AMMECR1	261.36	-0.656033	0.224037	0.000826	0.0053573
ENSG00000144233	AMMECR1L	507.451	0.435673	0.123137	0.000197	0.00164197
ENSG00000166126	AMN	6.99929	-0.000575	0.362848	0.994837	0.997932
ENSG00000151743	AMN1	105.123	-0.373955	0.216463	0.0429491	0.124752
ENSG00000126016	AMOT	108.391	-1.18469	0.506466	0.00135757	0.00799335
ENSG00000166025	AMOTL1	320.752	0.510875	0.260597	0.016504	0.0598317
ENSG00000116337	AMPD2	265.98	-0.0683043	0.147172	0.615945	0.787094
ENSG00000133805	AMPD3	52.4857	0.191645	0.320129	0.371003	0.584936
ENSG00000145020	AMT	22.3364	-0.326734	0.328742	0.152022	0.318871
ENSG00000240038	AMY2B	175.701	-1.34713	0.357594	1.31e-05	0.000159
ENSG00000174945	AMZ1	13.8393	-0.21402	0.347057	0.319709	0.531449
ENSG00000196704	AMZ2	262.385	-0.173654	0.188497	0.297058	0.507321
ENSG00000262747	AMZ2	262.385	-0.173654	0.188497	0.297058	0.507321
ENSG00000214174	AMZ2P1	77.1143	-0.900783	0.258929	6.65e-05	0.000651
ENSG00000153107	ANAPC1	1033.36	0.0330111	0.14007	0.801111	0.903293
ENSG00000164162	ANAPC10	129.064	0.10899	0.168804	0.478883	0.683039
ENSG00000141552	ANAPC11	173.716	0.716896	0.234647	0.000474	0.0034207
ENSG00000129055	ANAPC13	145.697	-0.334307	0.198499	0.0540643	0.148328
ENSG00000110200	ANAPC15	99.4911	0.108578	0.196035	0.527778	0.72209
ENSG00000166295	ANAPC16	811.358	0.146063	0.197363	0.402787	0.614145
ENSG00000176248	ANAPC2	270.782	-0.0506145	0.156572	0.730717	0.863407
ENSG00000053900	ANAPC4	359.193	-0.108748	0.140957	0.409662	0.620044
ENSG00000089053	ANAPC5	581.754	-0.109353	0.129118	0.370132	0.583835
ENSG00000272204	ANAPC5	581.754	-0.109353	0.129118	0.370132	0.583835
ENSG00000196510	ANAPC7	468.423	0.215992	0.130251	0.0790372	0.197513
ENSG00000013523	ANGEL1	254.519	-0.207929	0.195559	0.223644	0.417105
ENSG00000174606	ANGEL2	678.114	-0.255263	0.114738	0.0196878	0.0687403
ENSG00000154188	ANGPT1	9.4416	-0.115969	0.345518	0.54996	0.739254
ENSG00000091879	ANGPT2	14.7199	-0.378666	0.41277	0.119476	0.269059
ENSG00000130812	ANGPTL6	12.1886	-0.0190237	0.32193	0.918288	0.961705
ENSG00000029534	ANK1	17.2787	-0.1425	0.369629	0.445341	0.652912
ENSG00000151150	ANK3	230.375	-1.07206	0.43372	0.00117539	0.00713754
ENSG00000151687	ANKAR	163.081	-0.694707	0.217144	0.000308	0.00239152
ENSG00000166839	ANKDD1A	24.1102	-0.193396	0.325723	0.364223	0.5778
ENSG00000189045	ANKDD1B	7.15012	0.12399	0.35857	0.516257	0.713776
ENSG00000132623	ANKEF1	98.5806	-0.232368	0.225265	0.215678	0.407063
ENSG00000185722	ANKFY1	1276.83	-0.196202	0.160934	0.181873	0.360875
ENSG00000154122	ANKH	397.094	-0.495586	0.320006	0.0379538	0.113692
ENSG00000131503	ANKHD1	2082.1	-0.146095	0.142913	0.26702	0.471802
ENSG00000254996	ANKHD1-EIF4EBP3	209.801	-0.269342	0.322872	0.224707	0.418628
ENSG00000001629	ANKIB1	1092.73	-0.219655	0.172925	0.15796	0.327188
ENSG00000170209	ANKK1	6.0019	-1.21236	0.826732	0.00605548	0.0270805
ENSG00000160117	ANKLE1	60.4762	-0.228767	0.254579	0.257417	0.459835
ENSG00000176915	ANKLE2	1214.32	0.325996	0.12705	0.00706361	0.0306929
ENSG00000144504	ANKMY1	305.32	-0.221364	0.206742	0.212995	0.403323
ENSG00000106524	ANKMY2	232.118	-0.374866	0.144729	0.00549794	0.0250309
ENSG00000164331	ANKRA2	202.272	-0.72887	0.207395	9.1e-05	0.000847
ENSG00000088448	ANKRD10	785.349	-0.286014	0.235878	0.141225	0.301852
ENSG00000167522	ANKRD11	1424.07	0.0291078	0.181799	0.884734	0.947233
ENSG00000101745	ANKRD12	2855.77	-0.321636	0.160386	0.0278082	0.090277
ENSG00000076513	ANKRD13A	1024.72	-0.310398	0.118548	0.00601568	0.0269325
ENSG00000198720	ANKRD13B	9.66847	0.149428	0.395046	0.367233	0.580903
ENSG00000118454	ANKRD13C	520.857	0.00218012	0.136682	0.987392	0.994914
ENSG00000172932	ANKRD13D	592.061	-0.141825	0.158563	0.329385	0.542603
ENSG00000134461	ANKRD16	41.0145	-0.606204	0.278439	0.00745084	0.0319696
ENSG00000132466	ANKRD17	2260.02	-0.103363	0.0905822	0.23147	0.427931
ENSG00000180071	ANKRD18A	10.0975	0.0825554	0.382223	0.573398	0.756723
ENSG00000159712	ANKRD18CP	9.94096	0.0834651	0.344054	0.664295	0.82142
ENSG00000215559	ANKRD20A11P	64.0703	-0.119169	0.389751	0.446778	0.654089
ENSG00000196593	ANKRD20A19P	20.0051	-0.552957	0.454669	0.0445856	0.128118
ENSG00000172014	ANKRD20A4	17.3934	-0.107761	0.393486	0.453443	0.660158
ENSG00000186481	ANKRD20A5P	76.2393	-0.215828	0.30342	0.312536	0.523647
ENSG00000229089	ANKRD20A8P	12.7516	-0.202883	0.375019	0.320861	0.532704
ENSG00000152766	ANKRD22	7.5227	-0.116468	0.363674	0.52208	0.717977
ENSG00000163126	ANKRD23	35.6184	-0.00632776	0.275895	0.97259	0.987321
ENSG00000089847	ANKRD24	5.60128	-0.0192037	0.379747	0.88644	0.947838
ENSG00000107890	ANKRD26	189.95	-0.708885	0.194423	5.86e-05	0.000583
ENSG00000229427	ANKRD26P4	6.08377	0.0069661	0.33238	0.973891	0.98807
ENSG00000105186	ANKRD27	826.304	0.126838	0.130895	0.308396	0.519626
ENSG00000206560	ANKRD28	812.573	-0.408554	0.184836	0.0136327	0.0517429
ENSG00000180777	ANKRD30B	23.0392	-0.110965	0.2609	0.579083	0.760792
ENSG00000163046	ANKRD30BL	6687.89	-0.00252609	0.367232	0.978074	0.990076
ENSG00000224309	ANKRD30BP2	12.5688	-0.597214	0.453009	0.0328532	0.10222
ENSG00000133302	ANKRD32	319.968	0.20953	0.190639	0.213399	0.403662
ENSG00000164236	ANKRD33B	18.7894	0.902936	0.512905	0.00741836	0.0318558
ENSG00000181039	ANKRD34A	5.77092	0.0571823	0.393276	0.620657	0.790089
ENSG00000272031	ANKRD34A	8.43804	-0.156935	0.419186	0.258727	0.461526
ENSG00000135976	ANKRD36	838.371	-0.444031	0.213725	0.0156974	0.0576504
ENSG00000196912	ANKRD36B	412.788	-0.58804	0.178408	0.000301	0.00234679
ENSG00000230006	ANKRD36BP2	82.7744	-0.273728	0.245979	0.166823	0.339642
ENSG00000174501	ANKRD36C	785.468	-0.395341	0.199878	0.0238932	0.0801889
ENSG00000186352	ANKRD37	29.2743	0.217381	0.305695	0.315918	0.527382
ENSG00000213337	ANKRD39	84.9519	0.216665	0.209589	0.228672	0.424022
ENSG00000154945	ANKRD40	671.929	0.267169	0.159668	0.0673997	0.175573
ENSG00000137494	ANKRD42	104.771	-0.388912	0.277689	0.0727191	0.185529
ENSG00000065413	ANKRD44	3273.87	0.273827	0.120528	0.0174058	0.0623123
ENSG00000183831	ANKRD45	13.7111	0.0218634	0.317961	0.912671	0.958743
ENSG00000186106	ANKRD46	251.952	-0.36625	0.229529	0.0570392	0.154623
ENSG00000168876	ANKRD49	228.789	-0.199703	0.215114	0.273051	0.479484
ENSG00000151458	ANKRD50	74.0719	-1.03027	0.363294	0.00048	0.00345312
ENSG00000139645	ANKRD52	810.75	0.0752183	0.170742	0.626506	0.793853
ENSG00000100124	ANKRD54	168.701	-0.339934	0.176714	0.0319909	0.100228
ENSG00000135299	ANKRD6	64.0427	-0.0208906	0.239386	0.91216	0.958547
ENSG00000235098	ANKRD65	5.51788	0.0643163	0.363459	0.708788	0.849089
ENSG00000156381	ANKRD9	20.706	0.0698949	0.283874	0.735116	0.865608
ENSG00000064999	ANKS1A	322.175	-0.0686601	0.178857	0.667408	0.823875
ENSG00000185046	ANKS1B	7.23931	0.0105992	0.340141	0.956695	0.980029
ENSG00000168096	ANKS3	117.998	-0.124711	0.181753	0.439404	0.647098
ENSG00000175311	ANKS4B	18.9924	-0.0169341	0.31718	0.929699	0.96687
ENSG00000165138	ANKS6	126.333	0.0109373	0.214264	0.953572	0.977984
ENSG00000206199	ANKUB1	12.8844	-0.150227	0.381481	0.399453	0.611483
ENSG00000163516	ANKZF1	356.162	-0.799603	0.160832	1.24e-07	2.99e-06
ENSG00000011426	ANLN	21.535	0.883117	1.01878	0.0171171	0.0615159
ENSG00000160746	ANO10	146.92	-0.219412	0.169674	0.151746	0.318578
ENSG00000177119	ANO6	816.429	0.00635894	0.110428	0.952671	0.977687
ENSG00000146205	ANO7	9.43972	0.0503642	0.329207	0.794581	0.900241
ENSG00000237276	ANO7P1	5.5583	-0.187989	0.435564	0.196729	0.381322
ENSG00000074855	ANO8	84.9476	-1.126	0.42134	0.000619	0.00423694
ENSG00000185101	ANO9	12.2944	0.136839	0.311489	0.510219	0.708676
ENSG00000140350	ANP32A	1248.01	0.720708	0.284676	0.00214095	0.0116388
ENSG00000136938	ANP32B	301.001	0.646114	0.204515	0.000414	0.00306197
ENSG00000143401	ANP32E	790.772	0.656192	0.31169	0.00720742	0.0311663
ENSG00000265346	ANP32E	42.761	0.0294052	0.405424	0.399537	0.611483
ENSG00000166825	ANPEP	28.9275	-0.137675	0.390538	0.40561	0.616637
ENSG00000163297	ANTXR2	231.349	0.162416	0.311595	0.441661	0.64947
ENSG00000135046	ANXA1	2326.07	-0.395458	0.184711	0.0162783	0.0591757
ENSG00000122359	ANXA11	1738.56	0.292205	0.119115	0.0101366	0.0410745
ENSG00000104537	ANXA13	29.8943	-0.0945271	0.286504	0.642664	0.805696
ENSG00000182718	ANXA2	1311.31	1.42927	0.359998	5.23e-06	7.36e-05
ENSG00000177721	ANXA2R	122.387	-0.877216	0.207171	3.68e-06	5.46e-05
ENSG00000138772	ANXA3	8.64204	0.0313544	0.3496	0.861643	0.93506
ENSG00000196975	ANXA4	319.923	-0.159885	0.223711	0.391452	0.603555
ENSG00000164111	ANXA5	169.387	0.23543	0.278479	0.26431	0.468454
ENSG00000197043	ANXA6	3394.73	0.368428	0.173757	0.0164765	0.0597613
ENSG00000138279	ANXA7	997.632	0.633622	0.192488	0.000273	0.00216341
ENSG00000165390	ANXA8	5.91594	0.0734557	0.349987	0.689356	0.837537
ENSG00000265190	ANXA8	5.91594	0.0734557	0.349987	0.689356	0.837537
ENSG00000136250	AOAH	4141.29	-1.0348	0.184488	2.34e-09	9.88e-08
ENSG00000131480	AOC2	16.2742	-0.0657708	0.290804	0.74472	0.871655
ENSG00000243478	AOX2P	7.76321	0.0191707	0.348376	0.917373	0.961172
ENSG00000272578	AP000347.2	382.698	-0.492477	0.275503	0.0250167	0.0830416
ENSG00000234353	AP000347.4	23.7833	-0.329712	0.365317	0.154211	0.321827
ENSG00000218537	AP000350.4	16.3566	-0.096739	0.331184	0.625869	0.793672
ENSG00000235231	AP000351.10	14.2834	-0.138393	0.368397	0.455981	0.662175
ENSG00000240906	AP000356.1	7.92265	-0.1604	0.379367	0.391301	0.603439
ENSG00000232775	AP000525.10	20.7637	-0.54821	0.438372	0.0439319	0.126783
ENSG00000219529	AP000580.1	7.58087	-0.0118506	0.345443	0.946261	0.974819
ENSG00000176984	AP000679.2	9.16581	-0.138668	0.349182	0.482647	0.685671
ENSG00000267976	AP000695.1	8.36344	-0.795667	0.753393	0.0221967	0.0756476
ENSG00000255537	AP000708.1	47.4563	-0.171542	0.250782	0.388629	0.600757
ENSG00000254667	AP000783.1	18.8067	0.285677	0.296891	0.193766	0.377076
ENSG00000187811	AP000867.1	28.0033	-0.100718	0.292282	0.621987	0.790994
ENSG00000215504	AP000974.1	106.307	-0.305953	0.284174	0.154373	0.32204
ENSG00000203306	AP001007.1	51.8115	-0.271804	0.255601	0.182196	0.361249
ENSG00000214305	AP001024.1	5.81405	-0.767856	0.666988	0.0233821	0.0788027
ENSG00000214306	AP001024.2	11.5047	0.189203	0.377415	0.347421	0.560835
ENSG00000268046	AP001094.1	5.82959	-0.133352	0.396517	0.390459	0.60266
ENSG00000203400	AP001187.1	14.2015	-0.342815	0.441103	0.137077	0.295896
ENSG00000175827	AP001266.1	16.8439	0.0198298	0.366717	0.899188	0.953924
ENSG00000235878	AP001468.1	5.77616	-0.0427859	0.365237	0.787819	0.896107
ENSG00000254531	AP001816.1	14.7827	0.0459939	0.315493	0.821134	0.913695
ENSG00000268472	AP002884.2	5.71012	-0.441817	0.617742	0.06068	0.162223
ENSG00000215565	AP003041.1	6.92742	0.0123793	0.349204	0.947625	0.975648
ENSG00000267981	AP003041.2	10.9733	0.037832	0.334457	0.845639	0.92701
ENSG00000255200	AP003068.18	15.5582	-0.0331198	0.290748	0.8686	0.938935
ENSG00000254614	AP003068.23	18.1515	0.0413913	0.334581	0.830859	0.918254
ENSG00000269089	AP003733.1	8.07979	0.0882621	0.349793	0.641066	0.804697
ENSG00000177236	AP006621.1	22.4929	-0.031107	0.283949	0.877825	0.944527
ENSG00000255284	AP006621.5	17.8855	-0.436069	0.380007	0.0788106	0.197069
ENSG00000138660	AP1AR	213.605	0.19476	0.21242	0.28224	0.490824
ENSG00000100280	AP1B1	872.439	0.633265	0.176302	9.21e-05	0.000857
ENSG00000166747	AP1G1	1957.59	-0.124224	0.0659134	0.0560291	0.15254
ENSG00000213983	AP1G2	553.403	0.294148	0.152041	0.0357332	0.108844
ENSG00000072958	AP1M1	785.69	0.153253	0.140214	0.242729	0.441313
ENSG00000106367	AP1S1	43.2333	0.438896	0.308377	0.0573404	0.155256
ENSG00000182287	AP1S2	423.202	0.551044	0.200967	0.00204657	0.0112282
ENSG00000152056	AP1S3	55.6047	0.741916	0.34854	0.00558049	0.0253197
ENSG00000196961	AP2A1	1013.31	0.0831789	0.107607	0.425778	0.635055
ENSG00000183020	AP2A2	441.605	-0.089388	0.192817	0.598618	0.774874
ENSG00000006125	AP2B1	1510.86	0.471105	0.130465	0.000139	0.00120786
ENSG00000270478	AP2B1	1510.86	0.471105	0.130465	0.000139	0.00120786
ENSG00000161203	AP2M1	1338.72	0.134169	0.0986105	0.157673	0.326678
ENSG00000042753	AP2S1	255.782	0.553025	0.194266	0.00144268	0.00841135
ENSG00000132842	AP3B1	1122.88	0.0163763	0.164813	0.919652	0.962409
ENSG00000103723	AP3B2	30.6915	0.122741	0.283424	0.554011	0.742714
ENSG00000065000	AP3D1	1281.3	0.297089	0.146267	0.0297889	0.0949819
ENSG00000185009	AP3M1	878.284	0.394635	0.160823	0.00750034	0.0321221
ENSG00000070718	AP3M2	262.453	0.355245	0.118409	0.00161632	0.00922646
ENSG00000177879	AP3S1	274.73	0.158914	0.197027	0.354282	0.567709
ENSG00000157823	AP3S2	400.37	0.089932	0.142029	0.500186	0.700434
ENSG00000134262	AP4B1	440.493	-0.271505	0.120359	0.0176565	0.0630601
ENSG00000081014	AP4E1	594.673	0.133902	0.102875	0.170724	0.345834
ENSG00000221838	AP4M1	112.136	0.0663549	0.206589	0.712193	0.851325
ENSG00000100478	AP4S1	96.5256	0.389193	0.218537	0.0375882	0.112889
ENSG00000254470	AP5B1	379.522	0.0198268	0.13262	0.875345	0.942759
ENSG00000053770	AP5M1	557.086	0.0213939	0.13681	0.868861	0.93915
ENSG00000125843	AP5S1	105.592	0.246582	0.183866	0.131655	0.287432
ENSG00000242802	AP5Z1	617.39	0.0291828	0.14621	0.83673	0.921514
ENSG00000120868	APAF1	802.091	-0.391364	0.137331	0.00241516	0.0127923
ENSG00000034053	APBA2	530.542	-0.67123	0.187855	8.72e-05	0.000815
ENSG00000011132	APBA3	306.473	0.523144	0.176111	0.00106683	0.0066182
ENSG00000166313	APBB1	313.135	-0.486957	0.215875	0.00916601	0.0378181
ENSG00000077420	APBB1IP	949.366	-0.573907	0.172387	0.000279	0.00220543
ENSG00000163697	APBB2	45.5575	3.21497	0.698464	1.15e-07	2.8e-06
ENSG00000113108	APBB3	76.6797	-0.52772	0.29276	0.0213028	0.0732059
ENSG00000134982	APC	1291.9	-0.323657	0.187236	0.0512118	0.142796
ENSG00000164062	APEH	725.865	0.0451642	0.155149	0.752072	0.876083
ENSG00000100823	APEX1	385.416	0.834579	0.256192	0.000185	0.00155386
ENSG00000169188	APEX2	214.149	0.368927	0.170923	0.0172297	0.0617551
ENSG00000117362	APH1A	630.865	0.270045	0.127818	0.0251192	0.0833166
ENSG00000266334	APH1A	630.865	0.270045	0.127818	0.0251192	0.0833166
ENSG00000138613	APH1B	136.563	-0.0673964	0.231852	0.721875	0.858061
ENSG00000166181	API5	1425.46	0.339396	0.171423	0.0289737	0.0932329
ENSG00000149089	APIP	158.382	-0.0105892	0.188716	0.94837	0.975726
ENSG00000175279	APITD1	26.2143	0.259028	0.35872	0.24229	0.440941
ENSG00000169621	APLF	191.72	-0.156509	0.164138	0.294885	0.504953
ENSG00000084234	APLP2	1317.34	0.0958444	0.0930887	0.279412	0.487169
ENSG00000101474	APMAP	3575.73	-0.453292	0.155164	0.00151371	0.00874311
ENSG00000163382	APOA1BP	220.067	0.547433	0.17467	0.000587	0.00406628
ENSG00000128383	APOBEC3A	10.9587	-0.00494259	0.351652	0.97549	0.98858
ENSG00000179750	APOBEC3B	8.92878	0.333128	0.502657	0.108439	0.250661
ENSG00000244509	APOBEC3C	1075.62	0.438904	0.20477	0.0139572	0.0527271
ENSG00000243811	APOBEC3D	320.513	0.853556	0.193328	1.66e-06	2.75e-05
ENSG00000128394	APOBEC3F	325.921	0.345355	0.171436	0.0260949	0.0858587
ENSG00000239713	APOBEC3G	3266.74	1.05161	0.192583	6.43e-09	2.36e-07
ENSG00000100298	APOBEC3H	33.9805	0.148584	0.272422	0.472836	0.677748
ENSG00000184730	APOBR	316.545	0.120868	0.235351	0.530094	0.7238
ENSG00000267467	APOC4	5.9654	-0.209178	0.393994	0.291733	0.501422
ENSG00000130203	APOE	13.4024	-0.406036	0.452509	0.0993701	0.234965
ENSG00000100342	APOL1	658.815	-0.0227836	0.198054	0.887559	0.948189
ENSG00000128335	APOL2	1015.28	-0.134684	0.136539	0.291217	0.50077
ENSG00000128284	APOL3	1039.43	-0.352421	0.187222	0.0340658	0.105038
ENSG00000100336	APOL4	160.202	-0.161281	0.213775	0.374626	0.587904
ENSG00000221963	APOL6	8807.97	0.845853	0.141062	4.21e-10	2.22e-08
ENSG00000178878	APOLD1	67.9274	-1.03157	0.317754	0.00012	0.00107549
ENSG00000184831	APOO	55.8661	1.88024	0.485321	6.17e-06	8.47e-05
ENSG00000155008	APOOL	49.8985	0.0472625	0.241501	0.808162	0.907122
ENSG00000256053	APOPT1	167.305	-0.0775993	0.192197	0.645281	0.807342
ENSG00000142192	APP	59.6726	0.583969	0.272788	0.00894032	0.0370758
ENSG00000062725	APPBP2	732.771	-0.0342072	0.13946	0.791642	0.898183
ENSG00000157500	APPL1	852.85	-0.340343	0.147591	0.0128017	0.0493226
ENSG00000136044	APPL2	389.096	-0.981087	0.201958	1.61e-07	3.7e-06
ENSG00000198931	APRT	567.882	0.816848	0.16628	1.75e-07	3.95e-06
ENSG00000137074	APTX	206.398	0.301919	0.17163	0.0516816	0.143683
ENSG00000178301	AQP11	7.8378	-0.33442	0.452828	0.139567	0.299161
ENSG00000165272	AQP3	22.8417	-0.319002	0.395124	0.166179	0.338802
ENSG00000103569	AQP9	7.22627	-0.156409	0.437024	0.130441	0.285639
ENSG00000021776	AQR	1182.93	-0.0230991	0.0862129	0.783272	0.89351
ENSG00000078061	ARAF	572.815	0.109395	0.166534	0.473507	0.678318
ENSG00000186635	ARAP1	1945.28	-0.425133	0.153052	0.00265645	0.0137711
ENSG00000047365	ARAP2	5658.4	-0.302071	0.152286	0.0303905	0.0963463
ENSG00000120318	ARAP3	337.608	-0.800141	0.26713	0.00045	0.0032767
ENSG00000198576	ARC	17.9589	-0.0403126	0.371604	0.784635	0.894264
ENSG00000095139	ARCN1	1185.16	0.498012	0.172199	0.00161066	0.00920068
ENSG00000269382	ARCN1	1185.16	0.498012	0.172199	0.00161066	0.00920068
ENSG00000109321	AREG	130.246	0.508533	0.345998	0.0410938	0.120914
ENSG00000119682	AREL1	1120.48	-0.0331711	0.117895	0.783194	0.893508
ENSG00000143761	ARF1	2782.87	0.41173	0.133654	0.00108447	0.00669922
ENSG00000213137	ARF1P2	6.61588	-0.0721465	0.381126	0.619195	0.789163
ENSG00000134287	ARF3	1042.16	0.447237	0.226885	0.020984	0.0723576
ENSG00000168374	ARF4	736.929	0.756038	0.17879	4.6e-06	6.59e-05
ENSG00000004059	ARF5	525.329	0.287847	0.186747	0.0822537	0.203622
ENSG00000165527	ARF6	1740.88	0.937188	0.197443	3.23e-07	6.89e-06
ENSG00000101199	ARFGAP1	531.824	0.13465	0.122898	0.244569	0.443582
ENSG00000149182	ARFGAP2	1131.03	-0.161823	0.103481	0.105259	0.24568
ENSG00000242247	ARFGAP3	958.454	0.0961486	0.173279	0.540461	0.73193
ENSG00000066777	ARFGEF1	2353.38	-0.311875	0.108289	0.00265817	0.0137755
ENSG00000124198	ARFGEF2	1509.82	0.114631	0.131873	0.359058	0.572334
ENSG00000164144	ARFIP1	440.874	0.158149	0.186215	0.338829	0.551828
ENSG00000132254	ARFIP2	276.327	0.166894	0.146082	0.219812	0.412542
ENSG00000101246	ARFRP1	446.343	-0.0486005	0.165278	0.74841	0.874032
ENSG00000081181	ARG2	12.6436	0.113657	0.333587	0.569389	0.754091
ENSG00000240058	ARGFXP1	5.70922	-0.150492	0.381525	0.404591	0.615813
ENSG00000265293	ARGFXP2	9.57345	0.0628163	0.33567	0.741967	0.870276
ENSG00000134884	ARGLU1	517.389	-0.107264	0.257056	0.584953	0.764818
ENSG00000175220	ARHGAP1	731.253	-0.14064	0.133853	0.264454	0.468555
ENSG00000071205	ARHGAP10	212.769	-0.195162	0.234705	0.311053	0.522623
ENSG00000198826	ARHGAP11A	154.642	1.32178	0.350232	1.31e-05	0.000159
ENSG00000187951	ARHGAP11B	96.5171	0.201679	0.297174	0.343311	0.556887
ENSG00000165322	ARHGAP12	567.253	-1.22613	0.248892	8.23e-08	2.13e-06
ENSG00000075884	ARHGAP15	1020.25	-0.3951	0.176529	0.0129212	0.0496418
ENSG00000140750	ARHGAP17	524.545	-0.113595	0.1972	0.505274	0.704379
ENSG00000146376	ARHGAP18	314.72	0.386581	0.167122	0.0108436	0.0432938
ENSG00000213390	ARHGAP19	386.267	-0.198875	0.177389	0.211403	0.400829
ENSG00000269891	ARHGAP19-SLIT1	66.3641	-0.0800668	0.33379	0.677407	0.829977
ENSG00000107863	ARHGAP21	532.393	-0.0890541	0.144757	0.507882	0.706851
ENSG00000128805	ARHGAP22	19.3187	-0.25134	0.320161	0.251932	0.45324
ENSG00000225485	ARHGAP23	6.31153	0.370371	0.636992	0.0269566	0.0879918
ENSG00000260374	ARHGAP23	6.31153	0.370371	0.636992	0.0269566	0.0879918
ENSG00000163219	ARHGAP25	2559.93	-0.66201	0.119085	7.38e-09	2.63e-07
ENSG00000145819	ARHGAP26	2067.13	-0.325878	0.156848	0.0264272	0.0867566
ENSG00000159314	ARHGAP27	861.363	-0.274076	0.150267	0.0524838	0.145208
ENSG00000088756	ARHGAP28	68.2896	-0.0960204	0.272798	0.634015	0.799464
ENSG00000137962	ARHGAP29	41.6568	0.0745206	0.294105	0.716981	0.854576
ENSG00000186517	ARHGAP30	3144.16	0.0947854	0.133674	0.458518	0.664539
ENSG00000031081	ARHGAP31	723.6	2.16916	0.382217	8.23e-10	3.99e-08
ENSG00000134909	ARHGAP32	88.7047	-0.0795438	0.28899	0.697155	0.842816
ENSG00000004777	ARHGAP33	24.6965	-0.0275386	0.330687	0.882235	0.946194
ENSG00000160007	ARHGAP35	1269.89	-0.445441	0.160031	0.00245885	0.0129675
ENSG00000089820	ARHGAP4	300.195	-0.510105	0.160652	0.000572	0.00397778
ENSG00000268876	ARHGAP4	300.195	-0.510105	0.160652	0.000572	0.00397778
ENSG00000165895	ARHGAP42	65.6987	0.0888707	0.291036	0.66379	0.82093
ENSG00000100852	ARHGAP5	1092.07	-0.544895	0.201311	0.00224087	0.0120679
ENSG00000047648	ARHGAP6	5.545	-0.223236	0.431802	0.213478	0.403763
ENSG00000241484	ARHGAP8	38.6257	-0.623938	0.438912	0.026733	0.0875106
ENSG00000123329	ARHGAP9	2153.03	-0.256003	0.131817	0.0391907	0.116594
ENSG00000141522	ARHGDIA	2034.33	0.845215	0.186249	9.75e-07	1.77e-05
ENSG00000111348	ARHGDIB	3395.58	-0.163029	0.176523	0.303528	0.514602
ENSG00000076928	ARHGEF1	1903	-0.0562244	0.145998	0.676238	0.829185
ENSG00000272879	ARHGEF1	970.495	-0.331782	0.227542	0.0822833	0.203632
ENSG00000104728	ARHGEF10	86.0967	-0.0286583	0.314654	0.882489	0.946194
ENSG00000132694	ARHGEF11	30.0585	-0.00231676	0.338272	0.987261	0.994868
ENSG00000196914	ARHGEF12	1678.71	-0.000733	0.122241	0.991864	0.996635
ENSG00000104880	ARHGEF18	747.595	-0.139467	0.138284	0.282092	0.490672
ENSG00000142632	ARHGEF19	79.7449	-0.0596259	0.23025	0.751109	0.875723
ENSG00000116584	ARHGEF2	1786.64	0.456531	0.143755	0.000679	0.00457861
ENSG00000240771	ARHGEF25	19.0959	-0.82831	0.524043	0.0113947	0.0450576
ENSG00000114790	ARHGEF26	15.0957	-0.215369	0.381781	0.296461	0.506788
ENSG00000214944	ARHGEF28	65.8548	-0.5877	0.457518	0.0356378	0.108594
ENSG00000163947	ARHGEF3	4473.01	-0.0231522	0.0855742	0.781122	0.893298
ENSG00000204959	ARHGEF34P	13.247	0.491713	0.520115	0.0645566	0.169957
ENSG00000137135	ARHGEF39	20.2041	0.0337096	0.340329	0.854982	0.931412
ENSG00000136002	ARHGEF4	6.92787	0.224531	0.401222	0.268086	0.472958
ENSG00000165801	ARHGEF40	14.871	-0.0158806	0.324151	0.932852	0.968696
ENSG00000050327	ARHGEF5	17.8811	0.105131	0.345301	0.585064	0.76486
ENSG00000129675	ARHGEF6	1431.76	-0.35467	0.155987	0.0133538	0.0508786
ENSG00000102606	ARHGEF7	855.62	-0.177276	0.126896	0.139462	0.298998
ENSG00000131089	ARHGEF9	263.487	-0.738805	0.193537	2.83e-05	0.000309
ENSG00000268229	ARHGEF9	263.487	-0.738805	0.193537	2.83e-05	0.000309
ENSG00000117713	ARID1A	2942.06	-0.0189211	0.156059	0.881216	0.945647
ENSG00000049618	ARID1B	1506.61	-0.412167	0.170575	0.00777796	0.0331083
ENSG00000189079	ARID2	1808.65	-0.03754	0.117131	0.746655	0.87287
ENSG00000116017	ARID3A	177.563	-0.435252	0.268466	0.0415233	0.121821
ENSG00000179361	ARID3B	631.274	0.750842	0.210318	7.28e-05	0.000704
ENSG00000032219	ARID4A	567.939	-0.889521	0.243423	3.81e-05	0.000401
ENSG00000054267	ARID4B	1703.31	-0.260678	0.145601	0.0540808	0.148328
ENSG00000196843	ARID5A	1070.26	-0.456991	0.168987	0.00305043	0.0153822
ENSG00000150347	ARID5B	1708.37	0.133255	0.148562	0.335172	0.548427
ENSG00000166233	ARIH1	1277.2	-0.211815	0.117309	0.0584351	0.157637
ENSG00000177479	ARIH2	1045	0.0140421	0.0850448	0.872858	0.941388
ENSG00000221883	ARIH2OS	34.8204	-0.451935	0.285541	0.042679	0.124147
ENSG00000120805	ARL1	494.61	0.298662	0.219568	0.119947	0.269856
ENSG00000175414	ARL10	242.665	0.0793317	0.251352	0.692244	0.839713
ENSG00000152213	ARL11	18.0768	0.172732	0.390036	0.340892	0.554009
ENSG00000169379	ARL13B	173.285	-0.309079	0.228312	0.10539	0.245838
ENSG00000152219	ARL14EP	378.77	-0.140345	0.233047	0.462419	0.668511
ENSG00000185305	ARL15	162.376	-0.56504	0.213383	0.00250942	0.0131659
ENSG00000214087	ARL16	107.4	0.0531458	0.181258	0.743016	0.871059
ENSG00000185829	ARL17A	265.458	-0.163904	0.216764	0.37037	0.584095
ENSG00000258372	ARL17A	165.361	-0.189414	0.303072	0.371012	0.584936
ENSG00000228696	ARL17B	96.3006	-0.0188924	0.230517	0.918412	0.961758
ENSG00000213465	ARL2	147.272	0.38005	0.185855	0.0217661	0.0744164
ENSG00000102931	ARL2BP	696.053	0.0322307	0.173384	0.839848	0.923115
ENSG00000138175	ARL3	48.7539	-0.0174891	0.237356	0.926032	0.965214
ENSG00000122644	ARL4A	96.2544	0.879636	0.371917	0.00227531	0.0122165
ENSG00000188042	ARL4C	4997.89	0.0889724	0.161935	0.550033	0.739256
ENSG00000175906	ARL4D	9.84187	-0.328674	0.416054	0.156136	0.324497
ENSG00000162980	ARL5A	802.244	0.0489218	0.1714	0.75983	0.881284
ENSG00000165997	ARL5B	664.001	0.215633	0.126449	0.0702334	0.180583
ENSG00000113966	ARL6	41.2383	-0.369551	0.260247	0.073581	0.187194
ENSG00000170540	ARL6IP1	2316.25	0.0888333	0.153061	0.534101	0.727296
ENSG00000182196	ARL6IP4	495.236	0.259326	0.18511	0.115695	0.262788
ENSG00000144746	ARL6IP5	2261.63	0.291758	0.179057	0.0659762	0.172905
ENSG00000177917	ARL6IP6	279.917	0.28081	0.203342	0.106258	0.247396
ENSG00000143862	ARL8A	292.328	0.0122355	0.168635	0.961541	0.981934
ENSG00000134108	ARL8B	974.211	0.451641	0.156757	0.00177031	0.00998497
ENSG00000104442	ARMC1	374.678	0.2189	0.160894	0.136918	0.295876
ENSG00000170632	ARMC10	297.569	0.485689	0.218758	0.0100074	0.0406514
ENSG00000118690	ARMC2	60.9864	-0.352554	0.303817	0.114624	0.261279
ENSG00000165309	ARMC3	13.694	-0.110098	0.350373	0.562943	0.749069
ENSG00000140691	ARMC5	269.121	0.299462	0.154211	0.0357966	0.108913
ENSG00000105676	ARMC6	216.603	0.449299	0.187016	0.00739239	0.0317697
ENSG00000125449	ARMC7	124.748	-0.416733	0.176008	0.00861559	0.0359692
ENSG00000114098	ARMC8	835.103	-0.0557312	0.135596	0.657637	0.816955
ENSG00000135931	ARMC9	31.8234	0.327838	0.47352	0.126063	0.279781
ENSG00000184867	ARMCX2	17.8465	0.116959	0.304441	0.575907	0.75853
ENSG00000268151	ARMCX2	15.5706	-0.951882	0.644397	0.0120233	0.0469661
ENSG00000102401	ARMCX3	166.997	0.228984	0.165524	0.128306	0.282537
ENSG00000269173	ARMCX3	166.997	0.228984	0.165524	0.128306	0.282537
ENSG00000196440	ARMCX4	29.6453	-0.184143	0.285314	0.376313	0.589481
ENSG00000268722	ARMCX4	29.6453	-0.184143	0.285314	0.376313	0.589481
ENSG00000125962	ARMCX5	150.292	0.130205	0.224064	0.485807	0.687882
ENSG00000198960	ARMCX6	85.2873	-0.241471	0.233639	0.211271	0.400625
ENSG00000268213	ARMCX6	85.2873	-0.241471	0.233639	0.211271	0.400625
ENSG00000143437	ARNT	667.566	-0.215562	0.124448	0.0677368	0.175971
ENSG00000172379	ARNT2	19.4646	-0.0700956	0.264149	0.724002	0.858808
ENSG00000133794	ARNTL	1182.49	-0.392532	0.154174	0.00581158	0.026179
ENSG00000029153	ARNTL2	66.5136	4.33141	0.708153	2.73e-11	1.96e-09
ENSG00000241685	ARPC1A	320.815	0.514606	0.137473	7.47e-05	0.00072
ENSG00000130429	ARPC1B	1895.43	0.931624	0.185704	8.11e-08	2.11e-06
ENSG00000163466	ARPC2	3780.24	0.378176	0.13217	0.00246575	0.0129845
ENSG00000111229	ARPC3	1471.94	0.572304	0.199223	0.00125949	0.00754287
ENSG00000241553	ARPC4	1744.22	0.603294	0.144137	9.14e-06	0.000117
ENSG00000250151	ARPC4-TTLL3	41.5033	0.202885	0.340053	0.345685	0.55909
ENSG00000162704	ARPC5	1755.35	0.347637	0.159202	0.017377	0.0622277
ENSG00000136950	ARPC5L	565.414	1.3565	0.187624	4.97e-14	8.07e-12
ENSG00000128989	ARPP19	2429.9	0.299997	0.16672	0.0468655	0.13303
ENSG00000137486	ARRB1	805.514	-0.62058	0.193763	0.00038	0.00286249
ENSG00000141480	ARRB2	845.326	-0.230328	0.11515	0.0362581	0.110005
ENSG00000197070	ARRDC1	268.219	-0.119217	0.182614	0.464726	0.670516
ENSG00000105643	ARRDC2	773.394	-0.666998	0.259858	0.00230361	0.0123191
ENSG00000113369	ARRDC3	3850.85	-0.776432	0.289502	0.00127422	0.00761973
ENSG00000140450	ARRDC4	39.6193	0.302526	0.27655	0.152378	0.319344
ENSG00000205784	ARRDC5	29.4111	-0.717698	0.431769	0.0141025	0.0531396
ENSG00000100299	ARSA	134.62	0.0390351	0.23855	0.841523	0.924212
ENSG00000113273	ARSB	377.843	1.547	0.2975	1.62e-08	5.14e-07
ENSG00000006756	ARSD	474.519	0.190413	0.216801	0.300035	0.510482
ENSG00000141337	ARSG	106.113	-0.153678	0.239529	0.429497	0.638651
ENSG00000263074	ARSG	106.113	-0.153678	0.239529	0.429497	0.638651
ENSG00000180801	ARSJ	30.5816	0.323584	0.304391	0.146201	0.310343
ENSG00000164291	ARSK	90.7805	-0.91796	0.299545	0.000282	0.00221824
ENSG00000156219	ART3	7.64573	-0.235525	0.439732	0.189513	0.370933
ENSG00000111339	ART4	5.91215	-0.0429456	0.368609	0.780161	0.893024
ENSG00000173409	ARV1	89.1801	0.216828	0.228241	0.254594	0.456465
ENSG00000099889	ARVCF	92.3902	-1.55381	0.306324	2.78e-08	8.19e-07
ENSG00000214435	AS3MT	31.3715	-0.0687682	0.392609	0.566185	0.751518
ENSG00000104763	ASAH1	609.317	-0.439393	0.180489	0.00676558	0.0296866
ENSG00000188611	ASAH2	35.374	0.203608	0.43155	0.217981	0.410111
ENSG00000204147	ASAH2B	54.445	0.237115	0.31908	0.278	0.4852
ENSG00000153317	ASAP1	444.107	-0.159834	0.167696	0.293989	0.50399
ENSG00000088280	ASAP3	20.0691	-0.01928	0.293275	0.923468	0.964114
ENSG00000065802	ASB1	573.587	0.0322155	0.13575	0.797961	0.902015
ENSG00000196372	ASB13	13.0897	-0.657762	0.573352	0.0299204	0.0952556
ENSG00000182177	ASB18	19.4257	0.0162701	0.319367	0.93517	0.969962
ENSG00000100628	ASB2	63.9647	1.44746	0.288713	3.78e-08	1.08e-06
ENSG00000270898	ASB3	13.0291	-0.0582861	0.38336	0.661438	0.819843
ENSG00000005981	ASB4	13.1984	-0.0853537	0.30437	0.673901	0.827891
ENSG00000148331	ASB6	312.847	0.054829	0.110875	0.594761	0.772198
ENSG00000183475	ASB7	433.133	-0.100588	0.131255	0.414447	0.624525
ENSG00000177981	ASB8	504.873	-0.472874	0.156577	0.00106985	0.00663073
ENSG00000138303	ASCC1	268.723	0.0459594	0.126033	0.702117	0.845665
ENSG00000100325	ASCC2	425.29	0.0948273	0.149163	0.49246	0.692951
ENSG00000112249	ASCC3	1661.06	0.493066	0.174632	0.00193738	0.0107464
ENSG00000183734	ASCL2	86.3358	-1.14928	0.313325	2.44e-05	0.000272
ENSG00000111875	ASF1A	329.455	-0.462635	0.254625	0.026179	0.0860647
ENSG00000105011	ASF1B	92.7148	1.26304	0.371737	4.86e-05	0.000495
ENSG00000141505	ASGR1	11.8042	-0.000896	0.333375	0.993604	0.99776
ENSG00000116539	ASH1L	2599.85	-0.289605	0.133918	0.021117	0.072676
ENSG00000129691	ASH2L	519.352	-0.0485466	0.147131	0.722049	0.858061
ENSG00000072182	ASIC4	10.0582	-0.177143	0.343545	0.396629	0.60893
ENSG00000126522	ASL	275.995	0.225772	0.166045	0.135554	0.293712
ENSG00000244723	ASLP1	11.4827	-0.160696	0.373037	0.405853	0.616832
ENSG00000169093	ASMTL	235.003	0.20005	0.148657	0.147798	0.312866
ENSG00000198356	ASNA1	324.554	0.556568	0.237678	0.00594378	0.0266997
ENSG00000070669	ASNS	354.747	1.54577	0.25064	4.81e-11	3.3e-09
ENSG00000138381	ASNSD1	549.945	-0.102375	0.196654	0.54967	0.739111
ENSG00000108381	ASPA	121.035	-0.30076	0.249606	0.134146	0.291446
ENSG00000198363	ASPH	115.114	-0.983774	0.30632	0.000159	0.001356
ENSG00000128203	ASPHD2	88.4386	0.677302	0.297474	0.00484286	0.0225607
ENSG00000066279	ASPM	44.3684	0.314981	0.440835	0.15446	0.322173
ENSG00000244617	ASPRV1	19.5438	-0.905512	0.345762	0.00105856	0.00657452
ENSG00000169696	ASPSCR1	194.761	0.187985	0.175154	0.233568	0.430648
ENSG00000162174	ASRGL1	45.8474	-0.0757527	0.230549	0.6867	0.835508
ENSG00000220517	ASS1P1	37.6281	-0.162792	0.295806	0.437481	0.645507
ENSG00000034533	ASTE1	249.136	-0.514251	0.177022	0.0013548	0.00797996
ENSG00000188886	ASTL	21.0609	-1.02788	0.469952	0.00251261	0.013174
ENSG00000148219	ASTN2	607.561	-0.364591	0.232644	0.0601024	0.161188
ENSG00000064102	ASUN	255.858	0.0757575	0.208042	0.671821	0.826848
ENSG00000171456	ASXL1	1076.34	-0.245542	0.187511	0.136594	0.295409
ENSG00000143970	ASXL2	1569.88	0.230267	0.160141	0.116115	0.26352
ENSG00000154438	ASZ1	11.7367	-0.179948	0.348553	0.386429	0.598507
ENSG00000138138	ATAD1	658.241	0.338159	0.151266	0.0156664	0.0575588
ENSG00000156802	ATAD2	548.258	0.634475	0.189125	0.000213	0.0017565
ENSG00000119778	ATAD2B	1060.27	-0.173603	0.13147	0.156101	0.324467
ENSG00000197785	ATAD3A	213.399	1.3619	0.248614	3.74e-09	1.47e-07
ENSG00000160072	ATAD3B	336.249	0.918966	0.187552	1.47e-07	3.43e-06
ENSG00000215915	ATAD3C	32.0221	-0.0177355	0.336372	0.921749	0.963443
ENSG00000176208	ATAD5	256.808	1.0303	0.215187	2.39e-07	5.24e-06
ENSG00000167654	ATCAY	17.6834	0.22929	0.351746	0.292839	0.502464
ENSG00000107669	ATE1	765.003	-0.433851	0.17104	0.00525215	0.024117
ENSG00000123268	ATF1	281.847	0.207316	0.190482	0.217697	0.409672
ENSG00000115966	ATF2	1070.15	-0.134326	0.127957	0.267181	0.471982
ENSG00000162772	ATF3	75.5964	0.721658	0.32296	0.00516613	0.0237951
ENSG00000128272	ATF4	2302.11	1.37344	0.260927	1.21e-08	4.02e-07
ENSG00000169136	ATF5	56.7207	0.648972	0.35334	0.0133006	0.0507314
ENSG00000118217	ATF6	955.832	0.34291	0.186408	0.0402983	0.119249
ENSG00000168468	ATF6B	81.8619	0.169503	0.358143	0.402222	0.6134
ENSG00000213676	ATF6B	238.065	0.022954	0.276506	0.911884	0.958542
ENSG00000228628	ATF6B	30.5218	-0.121273	0.37407	0.491487	0.691997
ENSG00000234539	ATF6B	180.732	-0.34533	0.329786	0.134096	0.291403
ENSG00000170653	ATF7	414.639	-0.0810335	0.197942	0.637056	0.801665
ENSG00000171681	ATF7IP	2038	-0.586703	0.193788	0.000757	0.00500099
ENSG00000166669	ATF7IP2	335.657	0.0746129	0.164572	0.619164	0.789163
ENSG00000152348	ATG10	93.1009	0.0363676	0.19754	0.836578	0.92141
ENSG00000145782	ATG12	633.14	-0.0766716	0.171292	0.620686	0.790089
ENSG00000175224	ATG13	971.429	-0.392918	0.113374	0.000292	0.00228303
ENSG00000126775	ATG14	304.991	-0.292569	0.144494	0.0296765	0.0947364
ENSG00000085978	ATG16L1	634.533	-0.376568	0.139056	0.00385769	0.018725
ENSG00000168010	ATG16L2	491.333	0.0149734	0.147752	0.914486	0.959559
ENSG00000110046	ATG2A	781.027	-0.619691	0.200698	0.000561	0.00391666
ENSG00000066739	ATG2B	1142.62	-0.536239	0.193922	0.00196179	0.0108519
ENSG00000144848	ATG3	373.346	0.115983	0.174738	0.460239	0.666373
ENSG00000101844	ATG4A	180.7	-0.0125621	0.187618	0.937908	0.971111
ENSG00000168397	ATG4B	532.152	-0.0229192	0.107633	0.823401	0.914662
ENSG00000125703	ATG4C	107.233	-0.341954	0.238416	0.081826	0.202886
ENSG00000130734	ATG4D	367.559	-0.0797715	0.159833	0.585413	0.765157
ENSG00000057663	ATG5	508.832	0.240251	0.189208	0.151726	0.318578
ENSG00000197548	ATG7	457.649	-0.0744741	0.152935	0.598382	0.774696
ENSG00000198925	ATG9A	495.465	-0.203109	0.176451	0.201393	0.387065
ENSG00000181652	ATG9B	8.50538	-1.12157	1.20661	0.00883942	0.0367418
ENSG00000142102	ATHL1	333.698	-0.347939	0.2468	0.0829407	0.204755
ENSG00000138363	ATIC	247.498	0.730541	0.388514	0.00946977	0.03885
ENSG00000198513	ATL1	12.2922	-0.161947	0.356756	0.420024	0.630271
ENSG00000119787	ATL2	414.272	0.0504497	0.13197	0.686756	0.835514
ENSG00000184743	ATL3	2539.74	0.421461	0.15142	0.00279681	0.0143691
ENSG00000149311	ATM	6900.35	-1.14073	0.212105	8.3e-09	2.9e-07
ENSG00000166454	ATMIN	1057.11	-0.0955076	0.164011	0.530404	0.724044
ENSG00000111676	ATN1	97.0379	0.149018	0.30513	0.474641	0.679277
ENSG00000268872	ATN1	97.0379	0.149018	0.30513	0.474641	0.679277
ENSG00000177556	ATOX1	269.37	0.434766	0.200515	0.0137184	0.0519845
ENSG00000206190	ATP10A	1027.23	-0.652494	0.236477	0.00141987	0.00829943
ENSG00000118322	ATP10B	62.6126	-0.154269	0.284152	0.456934	0.662931
ENSG00000145246	ATP10D	1228.38	-0.1191	0.301124	0.557731	0.745216
ENSG00000068650	ATP11A	544.49	-0.00606878	0.205156	0.968577	0.984956
ENSG00000058063	ATP11B	2928.35	-0.249001	0.11239	0.0204297	0.0706888
ENSG00000101974	ATP11C	613.641	0.10041	0.167898	0.508123	0.706942
ENSG00000105726	ATP13A1	485.756	0.233782	0.169981	0.128102	0.282353
ENSG00000159363	ATP13A2	488.225	0.564047	0.174702	0.000397	0.00296989
ENSG00000133657	ATP13A3	1655.45	0.36462	0.201718	0.0384505	0.114923
ENSG00000127249	ATP13A4	25.4073	-0.124094	0.331407	0.53924	0.73083
ENSG00000163399	ATP1A1	2061.06	0.579571	0.177168	0.000347	0.00264526
ENSG00000105409	ATP1A3	35.3008	-0.579684	0.387292	0.0289953	0.0932552
ENSG00000272584	ATP1A3	35.3008	-0.579684	0.387292	0.0289953	0.0932552
ENSG00000132681	ATP1A4	12.8867	-0.0173395	0.350294	0.918837	0.962016
ENSG00000143153	ATP1B1	86.1848	-0.200961	0.319629	0.34617	0.559591
ENSG00000249212	ATP1B1P1	15.773	-0.09348	0.342412	0.628571	0.79528
ENSG00000129244	ATP1B2	10.4772	-0.224526	0.399682	0.263343	0.467256
ENSG00000069849	ATP1B3	714.154	1.51935	0.210203	4.01e-14	6.79e-12
ENSG00000174437	ATP2A2	2704.75	1.03263	0.193022	1.16e-08	3.89e-07
ENSG00000074370	ATP2A3	2042.5	-0.0926096	0.185886	0.571246	0.75564
ENSG00000070961	ATP2B1	1037.36	-0.37465	0.103398	0.000176	0.00148683
ENSG00000058668	ATP2B4	4896.41	-0.772545	0.128946	4.65e-10	2.43e-08
ENSG00000017260	ATP2C1	770.161	-0.0627089	0.113892	0.561108	0.747679
ENSG00000152234	ATP5A1	2675.71	0.211595	0.189055	0.20515	0.392395
ENSG00000110955	ATP5B	2761.6	0.585267	0.190835	0.00076	0.00501709
ENSG00000165629	ATP5C1	825.596	0.185319	0.200474	0.288906	0.498534
ENSG00000099624	ATP5D	192.699	0.74974	0.190997	1.77e-05	0.000206
ENSG00000124172	ATP5E	1212.53	0.596838	0.269924	0.00717263	0.0310492
ENSG00000116459	ATP5F1	1024.93	0.428968	0.220836	0.0231038	0.0780773
ENSG00000224451	ATP5F1P1	8.16462	0.26855	0.432715	0.192188	0.374641
ENSG00000159199	ATP5G1	177.613	1.3232	0.336997	7.07e-06	9.48e-05
ENSG00000135390	ATP5G2	894.997	0.172119	0.208875	0.327689	0.540581
ENSG00000154518	ATP5G3	593.053	0.939417	0.270126	6.95e-05	0.000675
ENSG00000167863	ATP5H	414.17	0.61582	0.20985	0.000936	0.00594139
ENSG00000169020	ATP5I	255.895	0.227678	0.234736	0.239318	0.437611
ENSG00000154723	ATP5J	175.753	0.737246	0.268328	0.00113906	0.00695629
ENSG00000241468	ATP5J2	280.466	0.721277	0.304423	0.00338581	0.0168463
ENSG00000248919	ATP5J2-PTCD1	27.399	0.310108	0.3083	0.165431	0.337619
ENSG00000167283	ATP5L	318.191	0.374785	0.247895	0.0640159	0.168792
ENSG00000268551	ATP5L	318.191	0.374785	0.247895	0.0640159	0.168792
ENSG00000249222	ATP5L2	10.853	-0.116961	0.35276	0.542519	0.733297
ENSG00000241837	ATP5O	465.321	0.384762	0.201413	0.0291489	0.0934975
ENSG00000125375	ATP5S	154.891	0.126815	0.159037	0.387108	0.59927
ENSG00000105341	ATP5SL	102.078	0.349445	0.210129	0.0550764	0.150596
ENSG00000272997	ATP5SL	102.078	0.349445	0.210129	0.0550764	0.150596
ENSG00000071553	ATP6AP1	58.0343	-0.18295	0.432463	0.206555	0.394405
ENSG00000269668	ATP6AP1	553.818	0.314461	0.230428	0.103123	0.241918
ENSG00000205464	ATP6AP1L	21.1668	-0.670695	0.356998	0.0112088	0.0444915
ENSG00000182220	ATP6AP2	945.869	0.147019	0.159605	0.323887	0.536244
ENSG00000259784	ATP6C	8.21384	-0.0910319	0.385865	0.527159	0.721692
ENSG00000033627	ATP6V0A1	37.5583	0.0295263	0.313149	0.884492	0.94721
ENSG00000185344	ATP6V0A2	774.452	0.274696	0.180326	0.0886463	0.215435
ENSG00000117410	ATP6V0B	533.929	0.629647	0.192298	0.000291	0.0022786
ENSG00000185883	ATP6V0C	301.889	0.200488	0.147355	0.142508	0.304119
ENSG00000159720	ATP6V0D1	707.045	0.157069	0.0912653	0.0777942	0.195195
ENSG00000147614	ATP6V0D2	16.2228	-0.000401	0.335211	0.997143	0.998509
ENSG00000113732	ATP6V0E1	788.994	0.273983	0.148668	0.0466835	0.132724
ENSG00000171130	ATP6V0E2	197.086	0.0902651	0.198717	0.603269	0.778126
ENSG00000114573	ATP6V1A	859.715	0.0910513	0.134568	0.474839	0.679372
ENSG00000147416	ATP6V1B2	954.642	0.240148	0.128423	0.0482627	0.136083
ENSG00000155097	ATP6V1C1	656.49	-0.134603	0.182227	0.406293	0.61703
ENSG00000100554	ATP6V1D	339.563	-0.182655	0.135874	0.152706	0.319847
ENSG00000131100	ATP6V1E1	674.694	0.0799453	0.175221	0.616257	0.787317
ENSG00000250565	ATP6V1E2	35.595	-0.161339	0.299334	0.439582	0.647242
ENSG00000128524	ATP6V1F	249.349	0.14927	0.192034	0.386355	0.59845
ENSG00000136888	ATP6V1G1	564.03	0.0481613	0.181113	0.768182	0.885886
ENSG00000233343	ATP6V1G1P4	6.07681	0.437428	0.648921	0.0547567	0.149901
ENSG00000047249	ATP6V1H	415.573	-0.0765532	0.143552	0.568342	0.753449
ENSG00000269395	ATP7A	663.666	-0.581529	0.125802	1.27e-06	2.21e-05
ENSG00000123191	ATP7B	16.7657	-0.170739	0.367665	0.377796	0.590596
ENSG00000124406	ATP8A1	2474.04	-1.77897	0.282801	1.94e-11	1.46e-09
ENSG00000132932	ATP8A2	9.88721	-0.163755	0.418307	0.262763	0.466587
ENSG00000081923	ATP8B1	8.60918	0.471922	0.641839	0.0554624	0.151395
ENSG00000143515	ATP8B2	960.583	-0.32629	0.14581	0.0158869	0.0581603
ENSG00000130270	ATP8B3	35.0351	-0.394852	0.249406	0.0524917	0.145208
ENSG00000104043	ATP8B4	1616.04	0.730221	0.227375	0.000281	0.00221497
ENSG00000054793	ATP9A	1705.85	-0.278986	0.161961	0.0551978	0.150877
ENSG00000166377	ATP9B	886.122	-0.355397	0.21882	0.0563167	0.153129
ENSG00000262782	ATP9B	23.0096	-0.0165271	0.392703	0.862327	0.935234
ENSG00000123472	ATPAF1	255.744	0.259537	0.195276	0.129783	0.284814
ENSG00000171953	ATPAF2	119.817	0.127519	0.170067	0.408665	0.619511
ENSG00000130770	ATPIF1	267.543	0.152234	0.220236	0.412002	0.622021
ENSG00000175054	ATR	1063.92	-0.113742	0.123553	0.331788	0.545107
ENSG00000138085	ATRAID	383.27	0.0946579	0.190832	0.575477	0.758407
ENSG00000164053	ATRIP	135.963	0.342857	0.223616	0.0696606	0.179462
ENSG00000088812	ATRN	571.037	-0.177645	0.10924	0.0903683	0.21853
ENSG00000085224	ATRX	1900.19	-0.287381	0.137715	0.0237747	0.0798912
ENSG00000268946	ATRX	18.9164	-0.0865862	0.284982	0.67234	0.827069
ENSG00000124788	ATXN1	1873.76	0.103805	0.217533	0.573099	0.756702
ENSG00000130638	ATXN10	727.793	0.10604	0.154631	0.458727	0.664654
ENSG00000224470	ATXN1L	924.125	-0.216988	0.152239	0.121712	0.272911
ENSG00000204842	ATXN2	470.809	-0.214641	0.173991	0.171512	0.346975
ENSG00000168488	ATXN2L	1168.91	0.590894	0.187018	0.000483	0.0034715
ENSG00000066427	ATXN3	527.732	-0.339204	0.176001	0.0321648	0.100634
ENSG00000163635	ATXN7	1534.93	-0.739528	0.17256	3.91e-06	5.75e-05
ENSG00000146776	ATXN7L1	231.286	-1.0017	0.492555	0.00362145	0.0178149
ENSG00000162650	ATXN7L2	100.499	0.00207495	0.192451	0.991725	0.996558
ENSG00000087152	ATXN7L3	909.373	0.400445	0.146437	0.00330936	0.016517
ENSG00000253719	ATXN7L3B	1495.68	-0.221304	0.140182	0.0906843	0.219129
ENSG00000148090	AUH	171.327	-0.700457	0.160437	3.06e-06	4.63e-05
ENSG00000127423	AUNIP	12.1473	0.370196	0.494623	0.103476	0.242536
ENSG00000115307	AUP1	753.047	0.511237	0.176356	0.00143114	0.0083588
ENSG00000087586	AURKA	65.5359	0.883956	0.358426	0.00180343	0.0101398
ENSG00000175756	AURKAIP1	363.68	0.622817	0.146209	6.28e-06	8.57e-05
ENSG00000213033	AURKAPS1	26.1193	0.218107	0.372475	0.301504	0.512196
ENSG00000178999	AURKB	16.9473	0.300896	0.399742	0.186015	0.366337
ENSG00000158321	AUTS2	914.566	-1.28165	0.407982	0.000128	0.0011289
ENSG00000169857	AVEN	100.137	0.931425	0.264427	6e-05	0.000593
ENSG00000135407	AVIL	49.746	-0.833342	0.498222	0.0101452	0.0410969
ENSG00000105778	AVL9	1017.27	-0.109206	0.100489	0.272172	0.478383
ENSG00000119986	AVPI1	24.462	-1.17951	0.411839	0.000352	0.00267758
ENSG00000103126	AXIN1	1604.01	-0.479097	0.11563	1.47e-05	0.000175
ENSG00000168646	AXIN2	14.125	-0.328448	0.421281	0.15111	0.317621
ENSG00000167601	AXL	11.4293	0.0178928	0.32995	0.932866	0.968696
ENSG00000141577	AZI1	67.3465	-0.15921	0.23166	0.403585	0.614895
ENSG00000163512	AZI2	441.654	0.139318	0.213761	0.449914	0.656489
ENSG00000155096	AZIN1	1619.61	0.186659	0.145614	0.160868	0.330961
ENSG00000166710	B2M	57009.3	0.147582	0.189849	0.378114	0.590806
ENSG00000169255	B3GALNT1	111.338	1.21179	0.296876	4.75e-06	6.78e-05
ENSG00000162885	B3GALNT2	138.376	-0.178249	0.167122	0.240868	0.439148
ENSG00000172318	B3GALT1	13.6217	-0.123842	0.327934	0.543989	0.734605
ENSG00000162630	B3GALT2	6.55454	0.0724784	0.369495	0.663715	0.82093
ENSG00000206285	B3GALT4	33.261	-0.00725943	0.402673	0.854624	0.931412
ENSG00000226936	B3GALT4	56.458	-0.275913	0.26389	0.180482	0.359293
ENSG00000235155	B3GALT4	56.458	-0.275913	0.26389	0.180482	0.359293
ENSG00000235863	B3GALT4	77.6814	-0.714728	0.235934	0.000512	0.00364479
ENSG00000236802	B3GALT4	56.458	-0.275913	0.26389	0.180482	0.359293
ENSG00000183778	B3GALT5	6.52705	-0.140316	0.363785	0.457174	0.663129
ENSG00000176022	B3GALT6	387.245	1.36114	0.178864	2.66e-15	6.3e-13
ENSG00000187676	B3GALTL	339.081	0.173898	0.173253	0.26485	0.469145
ENSG00000109956	B3GAT1	395.932	0.183397	0.284117	0.382845	0.595479
ENSG00000149541	B3GAT3	283.707	0.330139	0.147759	0.0159751	0.0583769
ENSG00000174684	B3GNT1	33.8347	-1.22579	0.331853	1.92e-05	0.000221
ENSG00000170340	B3GNT2	669.411	0.0600168	0.111509	0.575947	0.75853
ENSG00000176383	B3GNT4	6.21436	-0.278602	0.456658	0.161839	0.332356
ENSG00000176597	B3GNT5	35.8645	1.26548	0.351538	3.26e-05	0.000349
ENSG00000156966	B3GNT7	316.927	0.242823	0.271666	0.245784	0.444834
ENSG00000177191	B3GNT8	9.30836	-0.0751287	0.345931	0.685238	0.834495
ENSG00000237172	B3GNT9	10.441	0.146117	0.332995	0.482145	0.685371
ENSG00000175711	B3GNTL1	73.0093	-0.197587	0.331973	0.352013	0.565269
ENSG00000139044	B4GALNT3	28.4144	0.0326016	0.392935	0.755095	0.878333
ENSG00000086062	B4GALT1	1766.73	-0.424968	0.211939	0.0203349	0.0704518
ENSG00000117411	B4GALT2	66.2077	2.38063	0.482416	4.29e-08	1.2e-06
ENSG00000158850	B4GALT3	478.184	0.202486	0.176622	0.200581	0.385858
ENSG00000121578	B4GALT4	442.422	0.0691852	0.194157	0.686301	0.835348
ENSG00000158470	B4GALT5	935.677	0.815453	0.151741	1.47e-08	4.73e-07
ENSG00000118276	B4GALT6	204.493	0.0823738	0.237834	0.671287	0.826444
ENSG00000027847	B4GALT7	160.259	0.343862	0.192478	0.0434251	0.125726
ENSG00000108641	B9D1	7.88238	-0.305757	0.416101	0.168636	0.34251
ENSG00000123810	B9D2	35.1368	-0.271365	0.278308	0.200161	0.385465
ENSG00000164929	BAALC	55.1529	0.289125	0.387865	0.195777	0.38006
ENSG00000105393	BABAM1	416.536	0.134008	0.128245	0.270459	0.475996
ENSG00000186318	BACE1	9.27686	-0.067293	0.349917	0.711095	0.850758
ENSG00000182240	BACE2	34.7603	0.353575	0.382164	0.138538	0.297755
ENSG00000156273	BACH1	1337.74	-0.50038	0.192537	0.00354972	0.0175263
ENSG00000112182	BACH2	905.717	0.728302	0.287006	0.00213311	0.0116137
ENSG00000002330	BAD	150.603	-0.164326	0.151676	0.240045	0.43849
ENSG00000107262	BAG1	497.522	0.0028735	0.115517	0.973473	0.987762
ENSG00000112208	BAG2	125.036	0.343038	0.255933	0.0955117	0.227682
ENSG00000151929	BAG3	62.0873	0.127052	0.279563	0.540371	0.731869
ENSG00000156735	BAG4	366.839	0.0465674	0.134787	0.714686	0.852662
ENSG00000166170	BAG5	827.714	0.17286	0.150105	0.213987	0.404489
ENSG00000096155	BAG6	31.807	0.0936032	0.241249	0.630652	0.797223
ENSG00000204463	BAG6	677.316	0.142575	0.301507	0.500869	0.700667
ENSG00000227761	BAG6	154.21	0.239152	0.26922	0.25309	0.454731
ENSG00000228760	BAG6	158.88	0.210202	0.266942	0.311134	0.522701
ENSG00000229524	BAG6	40.3603	0.220315	0.288766	0.299259	0.509579
ENSG00000233348	BAG6	37.2795	0.103089	0.284692	0.615517	0.786809
ENSG00000234651	BAG6	253.034	0.0558828	0.297481	0.787712	0.896107
ENSG00000140320	BAHD1	690.444	0.205202	0.094256	0.0247281	0.0823895
ENSG00000181790	BAI1	7.93901	-0.314829	0.445255	0.153906	0.321398
ENSG00000121753	BAI2	11.8997	-0.0259466	0.335484	0.887208	0.948172
ENSG00000175866	BAIAP2	54.4812	-0.356	0.29331	0.105654	0.246311
ENSG00000128298	BAIAP2L2	5.3428	-0.982082	1.59642	0.0107186	0.0429234
ENSG00000007516	BAIAP3	48.2711	-1.47185	0.773104	0.00232671	0.012422
ENSG00000030110	BAK1	338.044	0.362279	0.172224	0.0202786	0.0702719
ENSG00000175730	BAK1P1	20.8584	0.0321253	0.311858	0.874314	0.9422
ENSG00000175334	BANF1	245.436	1.24631	0.262235	1.85e-07	4.18e-06
ENSG00000153064	BANK1	7.66239	0.0319745	0.375785	0.814458	0.91096
ENSG00000172530	BANP	615.084	-0.804605	0.160096	9.67e-08	2.43e-06
ENSG00000163930	BAP1	749.053	0.0517972	0.131245	0.677205	0.829977
ENSG00000138376	BARD1	372.566	0.352848	0.173296	0.0244708	0.0817352
ENSG00000176788	BASP1	48.8626	-0.207421	0.409525	0.267078	0.471852
ENSG00000156127	BATF	240.47	-0.113859	0.200631	0.509351	0.707978
ENSG00000123685	BATF3	45.5101	2.61722	0.62296	1.66e-06	2.76e-05
ENSG00000087088	BAX	340.105	0.575918	0.215822	0.00229863	0.0122966
ENSG00000198604	BAZ1A	1177.12	0.170193	0.210516	0.35026	0.563907
ENSG00000009954	BAZ1B	907.241	0.275717	0.151356	0.0491546	0.138065
ENSG00000262694	BAZ1B	907.241	0.275717	0.151356	0.0491546	0.138065
ENSG00000076108	BAZ2A	1980.6	-0.295013	0.162056	0.0467389	0.132834
ENSG00000123636	BAZ2B	723.418	-1.02978	0.269764	1.61e-05	0.00019
ENSG00000105327	BBC3	153.15	-0.580028	0.208792	0.00164668	0.0093798
ENSG00000214413	BBIP1	192.178	0.26424	0.173571	0.0915525	0.220631
ENSG00000174483	BBS1	127.18	-0.337224	0.178479	0.0350269	0.107241
ENSG00000179941	BBS10	163.467	-0.442977	0.199091	0.0113694	0.0449798
ENSG00000181004	BBS12	76.6409	-0.12018	0.231191	0.526646	0.72134
ENSG00000125124	BBS2	277.667	-0.73534	0.245565	0.000536	0.00378155
ENSG00000140463	BBS4	167.792	-0.835872	0.190739	2e-06	3.22e-05
ENSG00000163093	BBS5	38.1877	0.0434092	0.229977	0.82181	0.913779
ENSG00000138686	BBS7	118.317	0.671479	0.288703	0.00424109	0.0202885
ENSG00000122507	BBS9	412.663	-0.641994	0.197606	0.000303	0.0023576
ENSG00000114439	BBX	1830.87	-0.524612	0.115833	2.31e-06	3.67e-05
ENSG00000187244	BCAM	5.71128	-0.0124327	0.3516	0.942477	0.973661
ENSG00000075790	BCAP29	300.957	0.460027	0.19131	0.00688992	0.0301118
ENSG00000185825	BCAP31	327.792	0.447703	0.156828	0.00199242	0.0109761
ENSG00000267977	BCAP31	327.792	0.446632	0.156724	0.00202974	0.0111564
ENSG00000137936	BCAR3	32.2244	0.0109003	0.304951	0.958356	0.980696
ENSG00000064787	BCAS1	13.2456	0.0174237	0.350575	0.92044	0.962808
ENSG00000116752	BCAS2	309.969	0.333303	0.19901	0.0562152	0.152956
ENSG00000141376	BCAS3	577.128	-0.897275	0.244647	3.6e-05	0.000381
ENSG00000124243	BCAS4	82.39	-0.381197	0.24176	0.0563165	0.153129
ENSG00000060982	BCAT1	122.417	1.39713	0.337794	3.15e-06	4.75e-05
ENSG00000105552	BCAT2	95.2014	0.755461	0.309021	0.00238302	0.012647
ENSG00000107949	BCCIP	275.172	0.781401	0.265165	0.000557	0.00389677
ENSG00000186666	BCDIN3D	103.246	-0.249545	0.166103	0.0972761	0.231229
ENSG00000248098	BCKDHA	264.767	-0.33788	0.200725	0.0532937	0.146845
ENSG00000083123	BCKDHB	138.234	-0.148691	0.24091	0.442721	0.650316
ENSG00000103507	BCKDK	164.247	0.427289	0.154297	0.002721	0.0140604
ENSG00000142867	BCL10	346.503	0.0171493	0.13761	0.894622	0.952248
ENSG00000119866	BCL11A	14.3424	-0.148379	0.42844	0.138474	0.297714
ENSG00000127152	BCL11B	1262.22	-0.673047	0.144242	7.96e-07	1.49e-05
ENSG00000140379	BCL2A1	138.226	1.70625	0.470657	1.79e-05	0.000208
ENSG00000171552	BCL2L1	1583.34	2.27778	0.235945	2.48e-23	6e-20
ENSG00000153094	BCL2L11	1023.12	0.292221	0.271465	0.166228	0.338861
ENSG00000126453	BCL2L12	64.9121	0.250566	0.269155	0.227964	0.423249
ENSG00000099968	BCL2L13	651.364	0.0988202	0.12639	0.410926	0.621255
ENSG00000121380	BCL2L14	11.1434	-0.164339	0.379314	0.380611	0.593266
ENSG00000188761	BCL2L15	27.6727	-0.227011	0.365755	0.281677	0.490221
ENSG00000129473	BCL2L2	126.882	0.154898	0.158078	0.286144	0.495362
ENSG00000258643	BCL2L2-PABPN1	16.4235	0.0419364	0.369836	0.793394	0.899214
ENSG00000069399	BCL3	236.146	0.597672	0.341299	0.0183446	0.0649693
ENSG00000113916	BCL6	440.651	-1.4246	0.297796	1.35e-07	3.2e-06
ENSG00000110987	BCL7A	45.6221	-0.122939	0.289808	0.546716	0.736988
ENSG00000106635	BCL7B	184.134	0.381535	0.174086	0.0158735	0.058151
ENSG00000263151	BCL7B	184.134	0.381535	0.174086	0.0158735	0.058151
ENSG00000099385	BCL7C	535.814	0.968605	0.17895	8.9e-09	3.09e-07
ENSG00000116128	BCL9	15.6989	-0.0966612	0.384587	0.530523	0.724115
ENSG00000266095	BCL9	100.555	0.148964	0.292703	0.478289	0.682434
ENSG00000186174	BCL9L	1183.23	-0.791326	0.31082	0.00180865	0.0101585
ENSG00000029363	BCLAF1	2258.42	0.0826059	0.162391	0.580755	0.762054
ENSG00000197580	BCO2	29.7313	-0.602641	0.443087	0.0317683	0.0997512
ENSG00000183337	BCOR	867.893	0.161644	0.148516	0.241157	0.439476
ENSG00000085185	BCORL1	145.116	0.110007	0.258108	0.583425	0.763999
ENSG00000215580	BCORP1	31.2162	-0.115826	0.384813	0.470795	0.675808
ENSG00000186716	BCR	1481.07	-0.381577	0.164313	0.0130764	0.0500587
ENSG00000169668	BCRP2	10.2472	-0.13252	0.378348	0.452875	0.659629
ENSG00000074582	BCS1L	73.7514	0.0751515	0.260144	0.707908	0.84854
ENSG00000161267	BDH1	201.148	0.336475	0.215234	0.0679461	0.176401
ENSG00000164039	BDH2	91.9166	-0.551721	0.205335	0.00235274	0.0125318
ENSG00000145734	BDP1	812.646	0.00845783	0.156875	0.959521	0.9813
ENSG00000261932	BDP1	801.054	-0.00720353	0.135051	0.952596	0.977687
ENSG00000166546	BEAN1	14.1235	-0.13171	0.328152	0.523452	0.719127
ENSG00000126581	BECN1	638.607	-0.00359079	0.136039	0.995956	0.998252
ENSG00000177324	BEND2	5.63154	-0.358169	0.528587	0.08715	0.212795
ENSG00000178409	BEND3	56.9905	1.33025	0.33143	5.2e-06	7.34e-05
ENSG00000271753	BEND3	56.9905	1.33025	0.33143	5.2e-06	7.34e-05
ENSG00000224886	BEND3P3	10.3532	-0.23259	0.355667	0.283712	0.492388
ENSG00000188848	BEND4	14.9161	0.00268168	0.343232	0.989864	0.995745
ENSG00000162373	BEND5	8.64532	0.0311586	0.36541	0.844057	0.925654
ENSG00000151917	BEND6	18.3498	-0.635529	0.425234	0.0241063	0.0808031
ENSG00000167995	BEST1	31.5579	-0.360935	0.407331	0.132473	0.288747
ENSG00000127325	BEST3	41.2503	-0.0616299	0.304114	0.757619	0.879615
ENSG00000142959	BEST4	6.63252	-0.157299	0.366217	0.413995	0.624018
ENSG00000105829	BET1	222.56	-0.0453385	0.194571	0.78788	0.896107
ENSG00000177951	BET1L	481.368	-0.122095	0.192193	0.468691	0.674181
ENSG00000133134	BEX2	44.562	-0.24378	0.338091	0.268628	0.473654
ENSG00000102409	BEX4	145.098	-0.362187	0.182448	0.0256182	0.0846015
ENSG00000184515	BEX5	9.4189	0.607321	0.629954	0.0431941	0.125243
ENSG00000269503	BEX5	9.4189	0.607321	0.629954	0.0431941	0.125243
ENSG00000103429	BFAR	647.901	0.280708	0.143794	0.0365861	0.110687
ENSG00000125864	BFSP1	8.68246	-0.0711578	0.356237	0.68742	0.836005
ENSG00000198908	BHLHB9	51.6642	-1.74455	0.450733	6.43e-06	8.74e-05
ENSG00000134107	BHLHE40	6739.05	2.01091	0.265113	1.8e-15	4.6e-13
ENSG00000122870	BICC1	6.71149	0.0907688	0.395036	0.485109	0.687376
ENSG00000151746	BICD1	132.892	0.722957	0.261348	0.00110305	0.00679316
ENSG00000185963	BICD2	758.995	0.0442573	0.129779	0.723211	0.85846
ENSG00000015475	BID	403.985	0.846937	0.234001	4.79e-05	0.000488
ENSG00000136717	BIN1	568.292	-0.411199	0.300212	0.0697385	0.179548
ENSG00000110934	BIN2	2205.08	-0.357631	0.165567	0.016679	0.0602918
ENSG00000147439	BIN3	225.007	0.000781	0.155714	0.996954	0.9985
ENSG00000110330	BIRC2	990.671	-0.116718	0.121795	0.314641	0.525961
ENSG00000023445	BIRC3	2170.77	1.00628	0.375165	0.000737	0.0048849
ENSG00000089685	BIRC5	15.9788	0.645642	0.647379	0.0334334	0.103624
ENSG00000115760	BIRC6	6796.83	-0.230173	0.081383	0.00454357	0.0214828
ENSG00000134897	BIVM	146.845	0.0618916	0.219734	0.739073	0.868425
ENSG00000270181	BIVM-ERCC5	359.661	-0.0226468	0.119826	0.843131	0.925143
ENSG00000166619	BLCAP	433.522	-0.145937	0.135249	0.250003	0.450443
ENSG00000197299	BLM	468.344	1.10081	0.265305	3.93e-06	5.76e-05
ENSG00000108578	BLMH	434.873	0.23645	0.14534	0.0811576	0.201373
ENSG00000135441	BLOC1S1	330.288	0.158439	0.194615	0.35306	0.566065
ENSG00000196072	BLOC1S2	289.987	0.255383	0.191451	0.130309	0.28558
ENSG00000189114	BLOC1S3	169.567	-0.154985	0.163417	0.297101	0.507321
ENSG00000186222	BLOC1S4	191.162	-0.00337582	0.140093	0.979422	0.990567
ENSG00000188428	BLOC1S5	323.132	-0.131893	0.165284	0.37455	0.587863
ENSG00000259040	BLOC1S5-TXNDC5	128.882	0.195497	0.336939	0.359154	0.572355
ENSG00000104164	BLOC1S6	1657.38	-0.332915	0.141349	0.0114573	0.0452609
ENSG00000106605	BLVRA	138.741	0.732847	0.241521	0.000501	0.00358436
ENSG00000090013	BLVRB	68.0731	0.0773601	0.19634	0.65411	0.814485
ENSG00000117475	BLZF1	338.014	-0.0827337	0.140792	0.528917	0.722622
ENSG00000104081	BMF	73.9608	-0.370471	0.40132	0.121846	0.273135
ENSG00000168283	BMI1	648.761	-0.248655	0.181402	0.122701	0.274479
ENSG00000168487	BMP1	57.1856	0.102598	0.228659	0.588547	0.767621
ENSG00000125845	BMP2	26.7631	-0.124835	0.367295	0.495553	0.695783
ENSG00000138756	BMP2K	289.174	-0.113112	0.183037	0.486445	0.688279
ENSG00000153162	BMP6	6.58254	-0.0550399	0.383648	0.677399	0.829977
ENSG00000116985	BMP8B	86.4292	-0.0510573	0.222438	0.781895	0.893496
ENSG00000107779	BMPR1A	260.018	-0.158445	0.242166	0.41554	0.625312
ENSG00000232460	BMPR1APS2	6.34178	-6.77308	2.98126	5.51e-05	0.000554
ENSG00000138696	BMPR1B	12.9904	0.0239744	0.351557	0.894867	0.952335
ENSG00000204217	BMPR2	983.085	-0.550932	0.179163	0.000708	0.0047425
ENSG00000165733	BMS1	614.626	0.532443	0.192042	0.00197369	0.010899
ENSG00000204177	BMS1P1	94.6505	-0.163383	0.23778	0.397327	0.609576
ENSG00000251079	BMS1P2	129.372	-0.19762	0.2065	0.263697	0.467678
ENSG00000242338	BMS1P4	84.8624	-0.245423	0.204857	0.163231	0.334275
ENSG00000204164	BMS1P5	22.4016	-0.440133	0.481581	0.0822667	0.203622
ENSG00000265124	BMS1P5	22.4016	-0.440133	0.481581	0.0822667	0.203622
ENSG00000173068	BNC2	561.531	-0.459536	0.139	0.000431	0.00316021
ENSG00000113734	BNIP1	73.7127	0.725808	0.242348	0.000588	0.00407008
ENSG00000140299	BNIP2	1816.11	0.194949	0.139578	0.134218	0.291485
ENSG00000176171	BNIP3	44.6211	-0.825856	0.257051	0.000219	0.00179779
ENSG00000104765	BNIP3L	560.173	-1.29765	0.257308	4.11e-08	1.16e-06
ENSG00000197358	BNIP3P1	8.41793	-2.10644	0.798889	0.000347	0.00264526
ENSG00000163141	BNIPL	16.6633	-0.258064	0.345179	0.241461	0.439845
ENSG00000144857	BOC	5.3738	-0.152001	0.406204	0.313952	0.5253
ENSG00000145919	BOD1	166.589	0.104652	0.133378	0.407122	0.617827
ENSG00000038219	BOD1L1	1704.76	-0.528766	0.201581	0.00301723	0.0152578
ENSG00000176720	BOK	46.7523	-0.0451195	0.38573	0.714292	0.852533
ENSG00000178096	BOLA1	45.5565	-0.296087	0.235708	0.127309	0.281342
ENSG00000265570	BOLA1	45.5565	-0.296087	0.235708	0.127309	0.281342
ENSG00000183336	BOLA2	37.0731	0.955656	0.403786	0.00195666	0.010831
ENSG00000169627	BOLA2B	195.484	1.34439	0.328034	3.65e-06	5.42e-05
ENSG00000163170	BOLA3	56.763	1.24316	0.524448	0.00121934	0.00734775
ENSG00000170727	BOP1	210.863	1.86529	0.370307	4.76e-08	1.32e-06
ENSG00000261236	BOP1	6.85774	-0.137496	0.386095	0.418416	0.628679
ENSG00000136122	BORA	115.803	0.408279	0.199991	0.0196611	0.0686644
ENSG00000172331	BPGM	622.705	2.0719	0.359006	4.83e-10	2.52e-08
ENSG00000137274	BPHL	60.4155	-0.27159	0.187165	0.101903	0.239652
ENSG00000131059	BPIFA3	13.1733	-0.95591	0.542458	0.00669573	0.0294202
ENSG00000162813	BPNT1	163.003	0.172053	0.209442	0.337131	0.550345
ENSG00000171634	BPTF	1690.05	-0.827309	0.135542	1.96e-10	1.16e-08
ENSG00000262858	BPTF	1690.05	-0.827309	0.135542	1.96e-10	1.16e-08
ENSG00000157764	BRAF	1169.56	-0.276787	0.0837892	0.000711	0.00475749
ENSG00000089234	BRAP	422.046	-0.144569	0.158776	0.320588	0.532413
ENSG00000106009	BRAT1	371.216	0.292124	0.116772	0.00872193	0.0363662
ENSG00000012048	BRCA1	243.712	0.708025	0.213594	0.000202	0.00167992
ENSG00000139618	BRCA2	202.874	0.49852	0.285746	0.0270037	0.0880821
ENSG00000185515	BRCC3	131.832	0.111199	0.155488	0.438909	0.646784
ENSG00000269884	BRCC3	131.832	0.111199	0.155488	0.438909	0.646784
ENSG00000100425	BRD1	1008.91	-0.21234	0.167163	0.16179	0.332339
ENSG00000204256	BRD2	1343.25	0.119941	0.178353	0.454278	0.660839
ENSG00000215077	BRD2	2124.68	0.007735	0.211974	0.968515	0.984956
ENSG00000230678	BRD2	114.92	-0.158599	0.346879	0.434659	0.643228
ENSG00000234507	BRD2	33.1741	-0.0980914	0.257953	0.624102	0.792807
ENSG00000234704	BRD2	234.136	-0.00146058	0.378407	0.987762	0.994931
ENSG00000235307	BRD2	34.6299	-0.0220613	0.243172	0.908475	0.957333
ENSG00000236227	BRD2	44.8598	0.138985	0.375685	0.437718	0.645797
ENSG00000169925	BRD3	508.385	-0.292019	0.237763	0.137121	0.295913
ENSG00000141867	BRD4	983.451	0.120148	0.22395	0.525215	0.720994
ENSG00000166164	BRD7	1024.95	-0.267908	0.146007	0.0484343	0.136447
ENSG00000112983	BRD8	371.74	-0.503706	0.139869	0.000128	0.00113156
ENSG00000028310	BRD9	437.357	0.305174	0.13279	0.0147897	0.0551221
ENSG00000158019	BRE	481.603	-0.0314133	0.142121	0.812661	0.909767
ENSG00000185024	BRF1	638.127	-0.402278	0.151564	0.00418121	0.0200593
ENSG00000104221	BRF2	188.996	-0.0328705	0.159599	0.820961	0.913655
ENSG00000164713	BRI3	147.727	-0.0163824	0.126601	0.889331	0.949119
ENSG00000184992	BRI3BP	277.279	0.544199	0.228695	0.00545858	0.0249008
ENSG00000182685	BRICD5	25.4184	0.00706807	0.280403	0.974643	0.988294
ENSG00000136492	BRIP1	110.068	0.345777	0.294057	0.116243	0.263699
ENSG00000113460	BRIX1	280.332	0.868715	0.212272	6.83e-06	9.2e-05
ENSG00000254999	BRK1	563.274	0.531704	0.191104	0.0019128	0.0106248
ENSG00000174744	BRMS1	363.329	0.169958	0.16328	0.252811	0.454382
ENSG00000100916	BRMS1L	31.7339	0.236786	0.319684	0.276568	0.484153
ENSG00000162819	BROX	948.454	-0.517588	0.153009	0.00027	0.00214582
ENSG00000156983	BRPF1	836.903	0.180879	0.125629	0.129085	0.283707
ENSG00000096070	BRPF3	531.674	0.295966	0.166771	0.051078	0.142522
ENSG00000160469	BRSK1	15.8018	0.19449	0.369754	0.336841	0.550094
ENSG00000185658	BRWD1	2620.95	-0.837189	0.18053	6.22e-07	1.21e-05
ENSG00000165288	BRWD3	1219.14	-0.370919	0.171115	0.0165463	0.0599467
ENSG00000168000	BSCL2	62.3453	-0.707323	0.261424	0.00139723	0.00817908
ENSG00000160058	BSDC1	772.378	-0.386363	0.125499	0.00115372	0.0070325
ENSG00000172270	BSG	1726.88	0.32248	0.144327	0.0168175	0.0606968
ENSG00000164061	BSN	20.326	0.112224	0.357138	0.546369	0.736706
ENSG00000119411	BSPRY	90.5607	1.34926	0.352068	1.06e-05	0.000132
ENSG00000109743	BST1	16.2035	-0.302777	0.419415	0.17261	0.348644
ENSG00000130303	BST2	798.887	0.591016	0.300084	0.0123725	0.0480152
ENSG00000095564	BTAF1	1286.09	0.166263	0.141219	0.206821	0.3947
ENSG00000064726	BTBD1	814.136	0.0266319	0.139252	0.855311	0.931573
ENSG00000148925	BTBD10	377.17	0.0176549	0.156398	0.907075	0.957116
ENSG00000151136	BTBD11	190.93	-0.685063	0.338599	0.00795085	0.0336927
ENSG00000222009	BTBD19	12.696	0.136512	0.386139	0.424986	0.634539
ENSG00000133243	BTBD2	309.444	-0.726831	0.31851	0.00403035	0.0194368
ENSG00000132640	BTBD3	55.2482	0.259942	0.318649	0.236011	0.433437
ENSG00000184887	BTBD6	346.782	0.178358	0.148352	0.197717	0.382686
ENSG00000011114	BTBD7	672.04	0.147661	0.166023	0.327808	0.540666
ENSG00000203414	BTBD7P1	11.5809	-0.120136	0.319997	0.554145	0.742748
ENSG00000189195	BTBD8	32.0378	-1.34259	0.52562	0.000683	0.00459806
ENSG00000183826	BTBD9	587.801	-0.277049	0.144445	0.0387414	0.115642
ENSG00000169814	BTD	161.146	-0.857843	0.181631	3.78e-07	7.89e-06
ENSG00000145741	BTF3	1683.87	0.11865	0.191254	0.478794	0.682973
ENSG00000134717	BTF3L4	291.168	0.327199	0.236346	0.0942393	0.225351
ENSG00000213189	BTF3L4P2	24.2081	0.175105	0.358298	0.393361	0.605339
ENSG00000133639	BTG1	5571.28	-1.17377	0.241642	1.23e-07	2.95e-06
ENSG00000159388	BTG2	2573.5	1.29666	0.179277	4.4e-14	7.38e-12
ENSG00000154640	BTG3	145.586	0.54791	0.176918	0.000688	0.00462876
ENSG00000010671	BTK	30.8834	0.0208645	0.357155	0.904645	0.956432
ENSG00000268897	BTK	30.8834	0.0208645	0.357155	0.904645	0.956432
ENSG00000186265	BTLA	5.33793	-0.101187	0.378344	0.515716	0.713372
ENSG00000112763	BTN2A1	523.69	-0.269817	0.155471	0.0573722	0.155316
ENSG00000124508	BTN2A2	331.645	0.155955	0.191699	0.351184	0.564464
ENSG00000124549	BTN2A3P	64.6995	-0.177369	0.216538	0.331457	0.544674
ENSG00000026950	BTN3A1	2426.13	-1.24016	0.231647	8.43e-09	2.94e-07
ENSG00000186470	BTN3A2	3202.92	-0.764915	0.2958	0.0017159	0.00970872
ENSG00000111801	BTN3A3	1575.93	-1.02353	0.262057	1.12e-05	0.000139
ENSG00000165810	BTNL9	12.1418	-0.051562	0.307231	0.797078	0.901707
ENSG00000166167	BTRC	349.9	-0.18075	0.178784	0.25829	0.460932
ENSG00000169679	BUB1	122.871	1.90162	0.48584	3.73e-06	5.5e-05
ENSG00000156970	BUB1B	22.4069	0.499477	0.534237	0.0590943	0.158973
ENSG00000154473	BUB3	1534.58	0.254656	0.17471	0.105214	0.245641
ENSG00000137656	BUD13	252.758	0.185136	0.186181	0.262454	0.466294
ENSG00000106245	BUD31	434.719	0.467534	0.165104	0.00207167	0.011335
ENSG00000112276	BVES	15.5734	-0.296712	0.378996	0.195029	0.378985
ENSG00000257188	BX005432.1	25.5583	-0.232991	0.282798	0.270489	0.475996
ENSG00000257701	BX247900.3	8.38681	0.0475465	0.36076	0.77853	0.891983
ENSG00000258200	BX247900.4	5.76784	0.0996073	0.380797	0.535429	0.728303
ENSG00000258291	BX248321.1	6.72394	-0.0459846	0.375003	0.758481	0.880457
ENSG00000257212	BX248419.1	6.80286	-0.0418126	0.336795	0.825039	0.915209
ENSG00000196400	BX255923.1	8.4148	0.0599121	0.363233	0.725648	0.860254
ENSG00000257805	BX908738.1	25.5583	-0.232991	0.282798	0.270489	0.475996
ENSG00000257123	BX927168.1	9.23559	0.0554602	0.396847	0.583549	0.764101
ENSG00000258145	BX927168.3	21.6994	-0.201102	0.354829	0.338961	0.551875
ENSG00000257457	BX936369.3	14.4586	-0.0187684	0.308808	0.924433	0.964349
ENSG00000112578	BYSL	167.077	3.70209	0.430337	7.09e-19	3.36e-16
ENSG00000005379	BZRAP1	850.645	-0.845289	0.210272	9.67e-06	0.000123
ENSG00000082153	BZW1	3603.79	0.723929	0.15875	1.18e-06	2.06e-05
ENSG00000198406	BZW1P2	365.574	1.15634	0.328546	4.39e-05	0.000453
ENSG00000136261	BZW2	275.161	1.31908	0.305704	1.45e-06	2.44e-05
ENSG00000148655	C10orf11	18.7412	-0.0291122	0.362547	0.853381	0.930867
ENSG00000165813	C10orf118	803.013	-0.479262	0.242047	0.0176926	0.0631539
ENSG00000155640	C10orf12	628.039	0.0302177	0.105637	0.764795	0.884181
ENSG00000204161	C10orf128	92.5826	0.902586	0.424902	0.00358541	0.01767
ENSG00000173088	C10orf131	13.2072	-0.0175748	0.381027	0.887594	0.948189
ENSG00000107815	C10orf2	153.705	1.63433	0.294192	1.86e-09	8.06e-08
ENSG00000165511	C10orf25	16.8862	-0.253899	0.320503	0.245009	0.44398
ENSG00000166275	C10orf32	195.905	0.134773	0.261736	0.505369	0.704451
ENSG00000270316	C10orf32-ASMT	14.6979	-0.0598223	0.403677	0.451119	0.657664
ENSG00000235931	C10orf40	6.44611	-0.0081352	0.34819	0.956148	0.979718
ENSG00000107738	C10orf54	745.848	0.167692	0.153755	0.238155	0.436129
ENSG00000179133	C10orf67	10.2142	0.127527	0.33448	0.528183	0.722308
ENSG00000150076	C10ORF68	110.498	-0.352661	0.351043	0.131309	0.286911
ENSG00000120029	C10orf76	400.431	-0.0731948	0.142564	0.581226	0.762299
ENSG00000119965	C10orf88	144.777	0.0559543	0.188784	0.738174	0.867636
ENSG00000180066	C10orf91	11.7814	-0.157668	0.338435	0.447917	0.65478
ENSG00000137720	C11orf1	27.2858	-0.0991267	0.353597	0.591279	0.769586
ENSG00000262176	C11orf1	29.9745	-0.108165	0.338159	0.577468	0.759475
ENSG00000110665	C11orf21	338.59	-1.75162	0.357979	6.41e-08	1.72e-06
ENSG00000171067	C11orf24	157.379	0.577506	0.24906	0.00597907	0.0268208
ENSG00000158636	C11orf30	694.196	-0.410449	0.125375	0.000562	0.00392128
ENSG00000211450	C11orf31	310.585	0.854883	0.22857	2.97e-05	0.000323
ENSG00000185522	C11orf35	10.8094	-1.2915	0.749733	0.00386844	0.0187716
ENSG00000162194	C11orf48	358.016	0.59932	0.216477	0.00159912	0.00914774
ENSG00000149179	C11orf49	162.762	-0.136288	0.182652	0.401485	0.612624
ENSG00000182919	C11orf54	324.784	-0.182533	0.126144	0.126142	0.279879
ENSG00000150776	C11orf57	208.558	0.122657	0.209598	0.495347	0.695783
ENSG00000262506	C11orf57	208.558	0.122657	0.209598	0.495347	0.695783
ENSG00000110696	C11orf58	1065.22	-0.00908976	0.138842	0.944952	0.974184
ENSG00000109944	C11orf63	53.0373	0.09327	0.244989	0.635572	0.800299
ENSG00000175573	C11orf68	228.799	-0.531561	0.181156	0.00118103	0.00715832
ENSG00000180425	C11orf71	28.3655	-0.0304107	0.286862	0.879788	0.945006
ENSG00000184224	C11orf72	141.216	-0.444954	0.211619	0.0151214	0.0560025
ENSG00000149196	C11orf73	217.373	0.243507	0.22565	0.197342	0.38228
ENSG00000166352	C11orf74	11.1082	-0.0170731	0.348697	0.919405	0.962297
ENSG00000173715	C11orf80	79.4439	-0.00731947	0.204037	0.965497	0.983957
ENSG00000165490	C11orf82	62.293	0.742256	0.432625	0.012491	0.0483702
ENSG00000204922	C11orf83	80.2832	-0.0471997	0.229317	0.801149	0.903293
ENSG00000168005	C11orf84	174.356	0.446034	0.145502	0.00105545	0.00655771
ENSG00000183644	C11orf88	6.85085	0.0989783	0.371387	0.565899	0.751263
ENSG00000187479	C11orf96	7.33572	-0.31038	0.442078	0.162197	0.333006
ENSG00000139637	C12orf10	183.352	0.15203	0.18484	0.355919	0.569456
ENSG00000151135	C12orf23	570.148	0.00944884	0.130412	0.940747	0.972679
ENSG00000133641	C12orf29	209.433	0.331957	0.198253	0.0553799	0.151246
ENSG00000047621	C12orf4	257.012	0.3203	0.131191	0.0097701	0.0397979
ENSG00000180116	C12orf40	8.63582	-0.0254926	0.348552	0.885258	0.947267
ENSG00000157895	C12orf43	196.748	0.321838	0.142963	0.0157852	0.0579068
ENSG00000123395	C12orf44	245.356	0.7565	0.210372	6.49e-05	0.000636
ENSG00000151131	C12orf45	58.1796	0.459419	0.32358	0.0525176	0.145229
ENSG00000111412	C12orf49	571.639	0.251352	0.187042	0.127202	0.281261
ENSG00000078237	C12orf5	100.64	0.131628	0.209502	0.46003	0.66619
ENSG00000165805	C12orf50	177.09	-0.282057	0.25396	0.16443	0.336046
ENSG00000188596	C12orf55	183.195	-0.428102	0.245557	0.0345581	0.106149
ENSG00000111678	C12orf57	172.862	0.427285	0.189917	0.011575	0.0455913
ENSG00000268123	C12orf57	172.862	0.427285	0.189917	0.011575	0.0455913
ENSG00000182993	C12orf60	28.3793	-0.217755	0.269161	0.292819	0.502464
ENSG00000221949	C12orf61	24.5012	0.223732	0.316871	0.30662	0.517826
ENSG00000130921	C12orf65	430.443	-0.0382599	0.101863	0.69764	0.842827
ENSG00000174206	C12orf66	81.6261	0.204959	0.223033	0.274032	0.480864
ENSG00000204954	C12orf73	48.1965	0.0920644	0.290177	0.655183	0.815291
ENSG00000235162	C12orf75	284.573	-0.621517	0.323712	0.0124823	0.0483599
ENSG00000174456	C12orf76	172.477	-0.580269	0.163726	0.000126	0.00111871
ENSG00000226397	C12orf77	38219.7	-0.139144	0.170143	0.399221	0.611483
ENSG00000257242	C12orf79	149.727	-1.04989	0.381738	0.000593	0.00409697
ENSG00000133935	C14orf1	169.516	0.664106	0.191345	0.000136	0.00118906
ENSG00000100557	C14orf105	7.08985	-0.0100598	0.35775	0.949812	0.976398
ENSG00000179933	C14orf119	434.546	-0.0782065	0.208813	0.660308	0.819513
ENSG00000227051	C14orf132	13.3667	0.138228	0.317254	0.501358	0.700987
ENSG00000170270	C14orf142	101.226	0.649564	0.233329	0.00128978	0.00768992
ENSG00000228032	C14orf144	5.65665	-0.165479	0.372512	0.391545	0.603641
ENSG00000133943	C14orf159	458.037	-0.560829	0.158333	0.000134	0.00117599
ENSG00000087302	C14orf166	530.002	0.395068	0.218931	0.0348869	0.106934
ENSG00000197734	C14orf178	7.8515	-0.181325	0.365234	0.365951	0.579684
ENSG00000214900	C14orf182	134.397	0.553507	0.238999	0.0064806	0.0285922
ENSG00000168260	C14orf183	21.2833	-0.0224866	0.291187	0.911398	0.958511
ENSG00000156411	C14orf2	276.837	0.262627	0.24417	0.185364	0.365382
ENSG00000186960	C14orf23	7.98238	-0.184172	0.393427	0.32655	0.539311
ENSG00000179476	C14orf28	84.2414	-0.40649	0.300672	0.0711978	0.182371
ENSG00000139971	C14orf37	119.063	-0.170075	0.181457	0.288533	0.498105
ENSG00000246223	C14orf64	15.6841	-0.104641	0.308936	0.610992	0.78389
ENSG00000140104	C14orf79	22.6253	0.00711898	0.317585	0.972991	0.987479
ENSG00000185347	C14orf80	63.8944	0.389908	0.252636	0.0585167	0.157804
ENSG00000270288	C14orf80	63.8944	0.389908	0.252636	0.0585167	0.157804
ENSG00000100802	C14orf93	89.8287	-0.765179	0.257532	0.000522	0.00370445
ENSG00000169758	C15orf27	12.8307	0.063245	0.320897	0.751609	0.875861
ENSG00000257028	C15ORF37	20.676	0.483954	0.338052	0.0481867	0.136015
ENSG00000242498	C15orf38	6.52602	-0.0724791	0.36252	0.663687	0.82093
ENSG00000250021	C15orf38-AP3S2	46.6114	0.0822728	0.400341	0.462328	0.668495
ENSG00000167173	C15orf39	835.957	0.016654	0.178105	0.921255	0.963168
ENSG00000169609	C15orf40	172.64	-0.197101	0.16907	0.200245	0.385548
ENSG00000186073	C15orf41	80.9983	-0.123226	0.232717	0.519351	0.716067
ENSG00000167014	C15orf43	17.8027	-0.105128	0.326584	0.600411	0.77633
ENSG00000166920	C15orf48	27.8763	1.2352	0.754456	0.00544884	0.0248723
ENSG00000188549	C15orf52	20.2385	-0.210296	0.376141	0.307299	0.518538
ENSG00000128891	C15orf57	306.329	0.0634048	0.197772	0.712427	0.851325
ENSG00000189227	C15orf61	53.0482	-0.284973	0.240952	0.147559	0.312525
ENSG00000188277	C15orf62	11.3383	-2.67358	0.722804	1.1e-05	0.000138
ENSG00000130731	C16orf13	170.336	0.290303	0.213896	0.111462	0.255755
ENSG00000166780	C16orf45	18.7994	0.125001	0.366454	0.499753	0.700189
ENSG00000166455	C16orf46	17.4538	0.561606	0.495448	0.0436859	0.126321
ENSG00000185716	C16orf52	157.823	0.0747947	0.163933	0.618216	0.788755
ENSG00000185905	C16orf54	1181.95	-0.701096	0.153661	1.2e-06	2.1e-05
ENSG00000140688	C16orf58	382.716	-0.038824	0.168586	0.797699	0.901932
ENSG00000162062	C16orf59	13.6905	2.90599	0.953645	0.000112	0.00100961
ENSG00000103544	C16orf62	547.968	0.181006	0.14621	0.184372	0.364212
ENSG00000125149	C16orf70	194.395	-0.207399	0.182239	0.200002	0.38525
ENSG00000182831	C16orf72	1303.2	0.0469652	0.118888	0.680399	0.831433
ENSG00000070761	C16orf80	219.278	0.423884	0.201067	0.0162233	0.0590158
ENSG00000159761	C16orf86	14.2068	-3.07528	0.622918	5.02e-08	1.38e-06
ENSG00000155330	C16orf87	126.831	0.0298045	0.193263	0.858551	0.933341
ENSG00000174109	C16orf91	94.7391	0.491842	0.274519	0.0249756	0.0829545
ENSG00000196118	C16orf93	11.9218	-0.270494	0.367768	0.220228	0.412889
ENSG00000260456	C16orf95	10.1702	-0.193756	0.406656	0.280322	0.488226
ENSG00000205832	C16orf96	8.81946	-0.22384	0.419917	0.233829	0.430862
ENSG00000261359	C16orf98	8.45881	-0.474397	0.484651	0.0700242	0.180139
ENSG00000212734	C17orf100	7.37975	-0.0127449	0.382428	0.915079	0.959921
ENSG00000154035	C17orf103	280.114	-1.43977	0.325797	7.65e-07	1.44e-05
ENSG00000180336	C17orf104	15.1674	-0.0480024	0.309412	0.80991	0.908079
ENSG00000231256	C17orf105	29.9214	-0.0755584	0.287723	0.708476	0.848994
ENSG00000205710	C17orf107	38.4793	0.219931	0.301088	0.30954	0.521007
ENSG00000258315	C17orf49	716.405	1.36721	0.304952	5.97e-07	1.16e-05
ENSG00000212719	C17orf51	47.238	0.0318346	0.289116	0.873167	0.941468
ENSG00000259857	C17orf51	49.5534	0.109073	0.32052	0.595323	0.772412
ENSG00000125319	C17orf53	17.2943	0.32339	0.402362	0.161092	0.331227
ENSG00000186665	C17orf58	27.8811	0.748973	0.507815	0.0166294	0.0601666
ENSG00000263085	C17orf58	27.8811	0.748973	0.507815	0.0166294	0.0601666
ENSG00000196544	C17orf59	279.738	-0.442211	0.142144	0.000893	0.00570867
ENSG00000178927	C17orf62	1050.19	-0.112545	0.129325	0.352581	0.565669
ENSG00000172653	C17orf66	19.3312	-1.15859	0.512836	0.00154777	0.00889512
ENSG00000270379	C17orf66	19.3312	-1.15859	0.512836	0.00154777	0.00889512
ENSG00000214226	C17orf67	44.0387	-0.0533652	0.264187	0.790362	0.897236
ENSG00000185504	C17orf70	389.885	0.397585	0.163047	0.00765766	0.0327001
ENSG00000224383	C17orf72	19.5787	0.32797	0.350256	0.1588	0.328237
ENSG00000108666	C17orf75	112.195	0.418824	0.254848	0.0427923	0.124454
ENSG00000182352	C17orf77	16.9504	-0.131323	0.310224	0.525191	0.720994
ENSG00000141219	C17orf80	276.836	-0.275268	0.194791	0.106946	0.248568
ENSG00000074356	C17orf85	617.302	0.0703337	0.153139	0.619086	0.789163
ENSG00000224877	C17orf89	102.621	0.84964	0.25396	0.000128	0.00113052
ENSG00000179294	C17orf96	197.597	2.89951	0.457884	1.41e-11	1.13e-09
ENSG00000141428	C18orf21	134.95	-0.0980594	0.180238	0.541175	0.732509
ENSG00000152242	C18orf25	690.565	0.240397	0.126035	0.0440083	0.126913
ENSG00000177576	C18orf32	221.761	0.311562	0.213025	0.087122	0.212772
ENSG00000166845	C18orf54	112.506	-0.278831	0.242729	0.157208	0.325883
ENSG00000141452	C18orf8	450.027	0.00871568	0.147191	0.943324	0.974021
ENSG00000074842	C19orf10	561.735	1.73409	0.293063	2.15e-10	1.23e-08
ENSG00000131943	C19orf12	401.33	0.422365	0.151007	0.00253259	0.0132572
ENSG00000228300	C19orf24	165.052	0.404359	0.264023	0.0556359	0.151739
ENSG00000119559	C19orf25	350.303	-0.215127	0.13437	0.0882471	0.214854
ENSG00000188305	C19orf35	41.8025	-0.473352	0.454271	0.0691711	0.178515
ENSG00000214212	C19orf38	15.9782	0.0760877	0.318399	0.704401	0.84663
ENSG00000131944	C19orf40	51.693	-0.36906	0.374368	0.118338	0.267095
ENSG00000123144	C19orf43	778.719	-0.0851933	0.149812	0.545514	0.7358
ENSG00000105072	C19orf44	32.9761	-0.138183	0.289526	0.499803	0.700189
ENSG00000198723	C19orf45	7.67183	0.780692	0.68144	0.0238402	0.0800614
ENSG00000160392	C19orf47	110.89	0.0150031	0.168616	0.923115	0.964047
ENSG00000167747	C19orf48	203.071	0.775035	0.282264	0.00104863	0.00652715
ENSG00000142444	C19orf52	181.604	-0.0741992	0.172347	0.632576	0.798384
ENSG00000104979	C19orf53	236.476	0.277855	0.249076	0.168039	0.341599
ENSG00000188493	C19orf54	41.4616	0.0013323	0.229228	0.996492	0.998447
ENSG00000167595	C19orf55	120.13	0.0119387	0.187217	0.944042	0.974184
ENSG00000132016	C19orf57	12.7262	0.0615889	0.321625	0.759187	0.880982
ENSG00000006015	C19orf60	192.538	0.261108	0.195571	0.12823	0.282537
ENSG00000130813	C19orf66	505.88	0.0639893	0.209632	0.722572	0.858061
ENSG00000185453	C19orf68	22.4408	-0.0760051	0.328779	0.69683	0.842788
ENSG00000174917	C19orf70	153.233	0.958114	0.187434	4.88e-08	1.35e-06
ENSG00000183397	C19orf71	7.99322	-0.675808	0.657524	0.0309625	0.0978504
ENSG00000267106	C19orf82	47.4305	0.310413	0.260102	0.133461	0.290273
ENSG00000267757	C19orf83	23.7965	0.350412	0.420759	0.136722	0.295526
ENSG00000262874	C19orf84	5.56185	0.0433196	0.349414	0.809069	0.907453
ENSG00000197223	C1D	155.976	0.0760808	0.200832	0.661656	0.819858
ENSG00000231245	C1DP1	8.10892	0.0222951	0.404011	0.584045	0.764501
ENSG00000106392	C1GALT1	975.756	-0.132446	0.166916	0.381082	0.593443
ENSG00000171155	C1GALT1C1	235.7	0.641083	0.228374	0.00127729	0.00762965
ENSG00000179397	C1orf101	8.09607	-0.325234	0.44757	0.140751	0.301111
ENSG00000163362	C1orf106	18.0767	-0.178509	0.325659	0.39183	0.603791
ENSG00000116922	C1orf109	173.474	0.303307	0.147571	0.02691	0.0879615
ENSG00000000460	C1orf112	121.905	0.346431	0.214585	0.0603545	0.161577
ENSG00000162817	C1orf115	6.85598	0.11739	0.359614	0.529693	0.723437
ENSG00000197982	C1orf122	90.5107	0.394197	0.253623	0.0566664	0.154002
ENSG00000162384	C1orf123	236.355	-0.0133355	0.14322	0.919005	0.962092
ENSG00000175262	C1orf127	8.61582	-0.267692	0.39879	0.215963	0.407409
ENSG00000143633	C1orf131	137.919	0.0321348	0.224906	0.862636	0.935319
ENSG00000203963	C1orf141	7.23684	0.0208443	0.364523	0.898761	0.953699
ENSG00000162913	C1orf145	15.8591	-0.463055	0.381831	0.0674487	0.175648
ENSG00000157330	C1orf158	13.783	0.0764766	0.333478	0.695004	0.841412
ENSG00000131591	C1orf159	107.703	0.0922987	0.234504	0.633227	0.798846
ENSG00000143110	C1orf162	253.624	-1.06632	0.252617	2.82e-06	4.33e-05
ENSG00000215910	C1orf167	6.58682	0.042053	0.349724	0.817731	0.912017
ENSG00000178965	C1orf173	11.5725	0.145774	0.401947	0.352197	0.565359
ENSG00000198912	C1orf174	396.973	-0.0591503	0.147958	0.669098	0.825052
ENSG00000162398	C1orf177	24.3622	-1.3323	0.447121	0.0002	0.00166549
ENSG00000196533	C1orf186	16.1826	-0.150165	0.323666	0.470745	0.675808
ENSG00000263961	C1orf186	30.8949	-0.673341	0.38344	0.0146021	0.0545999
ENSG00000119280	C1orf198	142.477	0.408703	0.231697	0.0363734	0.110272
ENSG00000116667	C1orf21	1293.53	-1.52976	0.262471	3.9e-10	2.09e-08
ENSG00000249087	C1orf213	16.738	-0.261466	0.389215	0.227599	0.422815
ENSG00000142686	C1orf216	235.54	1.11401	0.23914	3.64e-07	7.64e-06
ENSG00000184909	C1ORF220	17.1387	0.282306	0.429785	0.17815	0.355945
ENSG00000213057	C1orf220	11.6789	-0.270993	0.476018	0.131157	0.286695
ENSG00000142609	C1orf222	26.9345	0.122017	0.374325	0.489108	0.690581
ENSG00000198520	C1orf228	12.5643	-0.509157	0.572709	0.0546846	0.149729
ENSG00000221953	C1orf229	6.35512	0.00164141	0.335036	0.995177	0.997932
ENSG00000228594	C1orf233	14.6268	0.178811	0.343737	0.396616	0.60893
ENSG00000157181	C1orf27	194.703	0.0265921	0.211286	0.88304	0.946593
ENSG00000143793	C1orf35	83.9841	-0.015872	0.185761	0.922233	0.963752
ENSG00000143612	C1orf43	874.466	0.373711	0.142589	0.0051319	0.0236674
ENSG00000164008	C1orf50	102.465	-0.217708	0.194042	0.199886	0.385166
ENSG00000162642	C1orf52	190.446	0.161527	0.169942	0.29465	0.504657
ENSG00000143443	C1orf56	41.6303	-0.793166	0.392611	0.00555229	0.0252371
ENSG00000125462	C1orf61	36.1159	-0.00546182	0.319032	0.983009	0.992698
ENSG00000117616	C1orf63	1229.72	-0.530264	0.167119	0.000548	0.0038468
ENSG00000183888	C1orf64	11.4238	-0.155717	0.347752	0.447524	0.654512
ENSG00000162757	C1orf74	41.0307	0.234878	0.281814	0.266787	0.471546
ENSG00000198715	C1orf85	113.528	-0.647178	0.256125	0.0026557	0.0137711
ENSG00000162585	C1orf86	189.852	0.36047	0.207593	0.044799	0.128464
ENSG00000203685	C1orf95	27.7726	0.0416685	0.397008	0.646305	0.808162
ENSG00000108561	C1QBP	470.394	1.40332	0.319676	9.35e-07	1.71e-05
[truncated: 14,087 more rows]

## Sheet: HODHBt vs Unstimulated
ENSG ID	Gene name	baseMean	log2FoldChange	lfcSE	pvalue	padj
ENSG00000121410	A1BG	69.5877	5.22546e-06	0.00144268	0.133144	0.999928
ENSG00000148584	A1CF	5.09763	-3.71198e-07	0.00144269	0.766406	0.999928
ENSG00000166535	A2ML1	16.9068	-2.50955e-07	0.00144269	0.894121	0.999928
ENSG00000128274	A4GALT	1.09112	-1.10631e-07	0.00144269	0.977075	0.999928
ENSG00000094914	AAAS	187.112	3.7423e-06	0.00144266	0.732965	0.999928
ENSG00000081760	AACS	397.785	-3.11306e-06	0.00144267	0.897377	0.999928
ENSG00000250420	AACSP1	5.42095	-7.67168e-07	0.00144269	0.60579	0.999928
ENSG00000197953	AADACL2	5.50249	7.29311e-07	0.00144269	0.561118	0.999928
ENSG00000261846	AADACL2	5.50249	7.29311e-07	0.00144269	0.561118	0.999928
ENSG00000188984	AADACL3	0.546256	-4.19693e-07	0.00144269	0.379132	0.999928
ENSG00000109576	AADAT	2.80572	1.0198e-06	0.00144269	0.168826	0.999928
ENSG00000158122	AAED1	246.483	-4.72301e-07	0.00144266	0.475262	0.999928
ENSG00000103591	AAGAB	558.294	-6.24436e-07	0.00144266	0.900207	0.999928
ENSG00000115977	AAK1	1024.3	-3.28973e-06	0.00144265	0.543193	0.999928
ENSG00000087884	AAMDC	33.9339	-1.08503e-06	0.00144269	0.695696	0.999928
ENSG00000127837	AAMP	582.91	2.76879e-06	0.00144263	0.238537	0.999928
ENSG00000129673	AANAT	2.89807	-6.5431e-08	0.00144269	0.919468	0.999928
ENSG00000131043	AAR2	415.291	6.97857e-06	0.00144266	0.215511	0.999928
ENSG00000205002	AARD	14.6446	-1.68505e-06	0.00144269	0.330162	0.999928
ENSG00000090861	AARS	1295.56	-8.07857e-06	0.00144268	0.0901296	0.999928
ENSG00000124608	AARS2	303.892	2.88814e-06	0.00144265	0.63579	0.999928
ENSG00000266967	AARSD1	90.3451	5.82953e-06	0.00144268	0.131408	0.999928
ENSG00000157426	AASDH	186.847	9.99185e-07	0.00144264	0.467942	0.999928
ENSG00000149313	AASDHPPT	577.135	1.73795e-06	0.00144266	0.756219	0.999928
ENSG00000008311	AASS	58.2221	-6.67821e-07	0.00144269	0.708768	0.999928
ENSG00000108270	AATF	506.009	1.31518e-05	0.00144265	0.0726562	0.999928
ENSG00000181409	AATK	67.0248	3.20208e-06	0.00144269	0.0726872	0.999928
ENSG00000183044	ABAT	320.769	-1.1601e-05	0.00144263	0.314529	0.999928
ENSG00000226210	ABC7-42389800N19.1	29.3417	1.90958e-06	0.00144269	0.621525	0.999928
ENSG00000261605	ABC7-42389800N19.1	29.3417	1.90958e-06	0.00144269	0.621525	0.999928
ENSG00000262435	ABC7-42389800N19.1	29.3417	1.90958e-06	0.00144269	0.621525	0.999928
ENSG00000165029	ABCA1	26.9563	9.46885e-08	0.00144269	0.963086	0.999928
ENSG00000154263	ABCA10	37.96	-5.9453e-06	0.00144269	0.00115769	0.516404
ENSG00000251595	ABCA11P	18.4157	1.46952e-06	0.00144269	0.558716	0.999928
ENSG00000273195	ABCA11P	18.4157	1.46952e-06	0.00144269	0.558716	0.999928
ENSG00000179869	ABCA13	12.535	-1.75334e-06	0.00144269	0.390365	0.999928
ENSG00000238098	ABCA17P	4.61862	7.768e-07	0.00144269	0.508776	0.999928
ENSG00000107331	ABCA2	1160.04	-1.98395e-06	0.00144268	0.571361	0.999928
ENSG00000167972	ABCA3	163.123	8.00197e-09	0.00144266	0.999713	0.999928
ENSG00000154265	ABCA5	376.407	-5.92378e-06	0.00144267	0.189201	0.999928
ENSG00000154262	ABCA6	43.3931	-3.17269e-06	0.00144269	0.181125	0.999928
ENSG00000064687	ABCA7	456.789	-7.08983e-06	0.00144267	0.138599	0.999928
ENSG00000141338	ABCA8	12.6627	-1.90596e-06	0.00144269	0.256449	0.999928
ENSG00000154258	ABCA9	50.8319	-3.89333e-06	0.00144268	0.198727	0.999928
ENSG00000085563	ABCB1	1361.74	1.14249e-06	0.00144267	0.770931	0.999928
ENSG00000135776	ABCB10	287.262	-1.48742e-06	0.00144264	0.717732	0.999928
ENSG00000005471	ABCB4	6.97639	-2.88953e-06	0.00144269	0.0153461	0.999928
ENSG00000004846	ABCB5	9.52415	-9.61181e-07	0.00144269	0.609164	0.999928
ENSG00000115657	ABCB6	94.618	-2.02283e-06	0.00144268	0.681632	0.999928
ENSG00000131269	ABCB7	225.585	-6.85931e-06	0.00144266	0.393897	0.999928
ENSG00000197150	ABCB8	326.774	-8.08238e-07	0.00144265	0.879735	0.999928
ENSG00000150967	ABCB9	61.0862	-2.78528e-06	0.00144269	0.327493	0.999928
ENSG00000103222	ABCC1	861.86	7.87733e-06	0.00144266	0.148798	0.999928
ENSG00000124574	ABCC10	405.069	-9.82313e-07	0.00144265	0.855848	0.999928
ENSG00000121270	ABCC11	2.57308	2.68887e-07	0.00144269	0.749791	0.999928
ENSG00000243064	ABCC13	2.73748	-3.46899e-07	0.00144269	0.703007	0.999928
ENSG00000023839	ABCC2	37.548	2.68894e-07	0.00144269	0.898218	0.999928
ENSG00000108846	ABCC3	19.4352	-1.11164e-06	0.00144269	0.5772	0.999928
ENSG00000125257	ABCC4	174.939	2.14251e-06	0.00144267	0.624724	0.999928
ENSG00000114770	ABCC5	353.549	-2.68902e-06	0.00144267	0.537258	0.999928
ENSG00000091262	ABCC6	19.3503	-2.6676e-06	0.00144269	0.237048	0.999928
ENSG00000069431	ABCC9	189.465	-2.29282e-06	0.00144268	0.381031	0.999928
ENSG00000101986	ABCD1	58.3657	7.22428e-07	0.00144268	0.845876	0.999928
ENSG00000268757	ABCD1	58.3657	7.22428e-07	0.00144268	0.845876	0.999928
ENSG00000173208	ABCD2	46.6992	-1.28725e-06	0.00144269	0.592886	0.999928
ENSG00000117528	ABCD3	471.488	-5.89871e-06	0.00144266	0.260303	0.999928
ENSG00000119688	ABCD4	346.516	2.32233e-06	0.00144265	0.439315	0.999928
ENSG00000164163	ABCE1	941.239	4.01808e-06	0.00144267	0.347509	0.999928
ENSG00000204574	ABCF1	136.858	2.0175e-07	0.00144269	0.939693	0.999928
ENSG00000206490	ABCF1	243.119	1.39666e-05	0.00144267	0.0259538	0.999928
ENSG00000225989	ABCF1	226.221	-1.00349e-06	0.00144267	0.799313	0.999928
ENSG00000231129	ABCF1	2.6814	1.96907e-07	0.00144269	0.827237	0.999928
ENSG00000232169	ABCF1	243.119	1.39666e-05	0.00144267	0.0259538	0.999928
ENSG00000236149	ABCF1	243.119	1.39666e-05	0.00144267	0.0259538	0.999928
ENSG00000236342	ABCF1	2.6814	1.96907e-07	0.00144269	0.827237	0.999928
ENSG00000033050	ABCF2	621.236	4.65506e-06	0.00144267	0.333603	0.999928
ENSG00000161204	ABCF3	451.605	0.00184067	0.00431032	0.883861	0.999928
ENSG00000160179	ABCG1	37.4325	3.45013e-07	0.00144269	0.90112	0.999928
ENSG00000118777	ABCG2	25.1229	-1.14691e-06	0.00144269	0.305871	0.999928
ENSG00000138075	ABCG5	7.02593	-1.70855e-07	0.00144269	0.893517	0.999928
ENSG00000143994	ABHD1	2.23573	1.87121e-07	0.00144269	0.870929	0.999928
ENSG00000144827	ABHD10	248.096	-1.94546e-06	0.00144267	0.644295	0.999928
ENSG00000106077	ABHD11	29.1206	4.93612e-06	0.00144268	0.579802	0.999928
ENSG00000262947	ABHD11	29.1206	4.93612e-06	0.00144268	0.579802	0.999928
ENSG00000100997	ABHD12	236.696	-2.22563e-06	0.00144262	0.382702	0.999928
ENSG00000131969	ABHD12B	37.6151	-3.58036e-06	0.00144269	0.209923	0.999928
ENSG00000139826	ABHD13	404.932	4.25564e-07	0.00144266	0.995652	0.999928
ENSG00000248487	ABHD14A	80.2705	-1.01077e-06	0.00144267	0.82197	0.999928
ENSG00000114786	ABHD14A-ACY1	4.03377	5.04771e-07	0.00144269	0.609721	0.999928
ENSG00000114779	ABHD14B	310.885	1.53827e-07	0.00144266	0.97752	0.999928
ENSG00000168792	ABHD15	729.72	4.02701e-06	0.00144266	0.460501	0.999928
ENSG00000204427	ABHD16A	16.1766	-1.0837e-06	0.00144269	0.601035	0.999928
ENSG00000206403	ABHD16A	9.92088	6.58634e-07	0.00144269	0.699226	0.999928
ENSG00000224552	ABHD16A	3.80825	-8.48897e-07	0.00144269	0.521419	0.999928
ENSG00000230475	ABHD16A	9.27487	2.37889e-07	0.00144269	0.88384	0.999928
ENSG00000231488	ABHD16A	117.314	-8.20039e-06	0.00144267	0.993924	0.999928
ENSG00000235676	ABHD16A	117.314	-8.20039e-06	0.00144267	0.993924	0.999928
ENSG00000236063	ABHD16A	117.314	-8.20039e-06	0.00144267	0.993924	0.999928
ENSG00000129968	ABHD17A	1432.89	8.87645e-06	0.00144265	0.402293	0.999928
ENSG00000250536	ABHD17AP3	0.883076	-2.41685e-07	0.00144269	0.619651	0.999928
ENSG00000226981	ABHD17AP6	12.4051	-3.12121e-08	0.00144269	0.98085	0.999928
ENSG00000107362	ABHD17B	458.351	-3.16742e-06	0.00144259	0.755605	0.999928
ENSG00000136379	ABHD17C	42.1057	5.63318e-06	0.00144269	0.0718494	0.999928
ENSG00000140526	ABHD2	4880.81	-1.84675e-05	0.00144272	0.363862	0.999928
ENSG00000158201	ABHD3	355.73	3.34489e-06	0.00144264	0.599598	0.999928
ENSG00000100439	ABHD4	403.068	-6.77281e-06	0.00144264	0.308623	0.999928
ENSG00000011198	ABHD5	204.709	-4.40816e-07	0.00144267	0.922521	0.999928
ENSG00000163686	ABHD6	93.2575	-3.39109e-06	0.00144268	0.37078	0.999928
ENSG00000127220	ABHD8	97.4514	9.52728e-06	0.00144268	0.0584057	0.999928
ENSG00000136754	ABI1	1116.41	-4.10274e-06	0.00144264	0.627625	0.999928
ENSG00000138443	ABI2	599.832	6.19175e-06	0.00144264	0.351305	0.999928
ENSG00000108798	ABI3	890.464	2.35838e-06	0.00144262	0.75043	0.999928
ENSG00000154175	ABI3BP	16.8568	1.21048e-06	0.00144269	0.545922	0.999928
ENSG00000097007	ABL1	691.061	1.20508e-07	0.00144265	0.985296	0.999928
ENSG00000143322	ABL2	580.376	-1.7771e-06	0.00144264	0.797171	0.999928
ENSG00000099204	ABLIM1	1401.24	-1.25766e-06	0.00144269	0.610551	0.999928
ENSG00000163995	ABLIM2	11.5327	6.85726e-07	0.00144269	0.586877	0.999928
ENSG00000256062	ABO	21.5479	3.25214e-05	0.00144287	0.63115	0.999928
ENSG00000159842	ABR	1193.27	-9.76802e-06	0.00144265	0.14666	0.999928
ENSG00000174429	ABRA	3.22529	-1.15335e-06	0.00144269	0.180705	0.999928
ENSG00000146386	ABRACL	304.588	-4.66502e-05	0.00144304	0.586395	0.999928
ENSG00000146109	ABT1	238.518	3.71999e-06	0.00144266	0.660852	0.999928
ENSG00000268612	ABT1	238.518	3.71999e-06	0.00144266	0.660852	0.999928
ENSG00000114626	ABTB1	325.481	-2.05059e-07	0.00144268	0.944504	0.999928
ENSG00000166016	ABTB2	31.8535	-3.38267e-07	0.00144269	0.88308	0.999928
ENSG00000264194	AC000003.2	1.13255	3.41271e-07	0.00144269	0.618852	0.999928
ENSG00000242156	AC000041.8	1.37797	-2.10746e-07	0.00144269	0.584575	0.999928
ENSG00000235776	AC000089.3	2.66108	-9.10089e-08	0.00144269	0.924171	0.999928
ENSG00000270393	AC000095.9	1.43105	2.65034e-07	0.00144269	0.698898	0.999928
ENSG00000224981	AC000367.1	38.4254	-9.66798e-07	0.00144268	0.728124	0.999928
ENSG00000260869	AC002310.13	6.02137	6.54614e-08	0.00144269	0.951267	0.999928
ENSG00000188223	AC002398.9	24.4597	6.35866e-07	0.00144269	0.638552	0.999928
ENSG00000269449	AC002451.1	9.65602	4.25331e-07	0.00144269	0.811155	0.999928
ENSG00000269103	AC002472.1	5.36158	9.96447e-07	0.00144269	0.389184	0.999928
ENSG00000187905	AC002472.13	33.3503	-2.37607e-07	0.00144268	0.930243	0.999928
ENSG00000268193	AC002985.3	2.14994	-9.19018e-07	0.00144269	0.334735	0.999928
ENSG00000269533	AC003002.6	4.27504	3.74282e-07	0.00144269	0.698413	0.999928
ENSG00000268107	AC003005.4	0.861503	-2.95779e-07	0.0014427	0.317502	0.999928
ENSG00000269026	AC003006.7	1.7707	-3.59292e-08	0.00144269	0.881585	0.999928
ENSG00000248594	AC003029.1	64.9372	3.03318e-06	0.00144268	0.355425	0.999928
ENSG00000257961	AC003070.1	50.2565	1.34078e-06	0.0014427	0.0133289	0.999928
ENSG00000203505	AC003079.1	5.79615	1.77239e-07	0.00144269	0.894793	0.999928
ENSG00000228768	AC003101.1	0.431938	-1.81828e-08	0.0014427	0.873255	0.999928
ENSG00000214921	AC003102.1	9.75779	-3.04568e-07	0.00144269	0.837953	0.999928
ENSG00000271095	AC003973.6	9.6463	3.17138e-08	0.00144269	0.985021	0.999928
ENSG00000234999	AC004016.2	5.14571	1.02467e-06	0.00144269	0.260241	0.999928
ENSG00000268948	AC004017.1	3.53054	7.46515e-07	0.00144269	0.475341	0.999928
ENSG00000196656	AC004057.1	1102.45	-1.48677e-06	0.00144269	0.437046	0.999928
ENSG00000268533	AC004076.7	14.0697	2.55756e-07	0.00144269	0.901234	0.999928
ENSG00000268163	AC004076.9	5.93583	-3.43393e-07	0.00144269	0.787682	0.999928
ENSG00000005189	AC004381.6	26.4691	-5.18824e-07	0.00144269	0.828779	0.999928
ENSG00000213269	AC004386.4	1.12711	4.56147e-07	0.00144269	0.541775	0.999928
ENSG00000268069	AC004466.1	2.90201	-1.40292e-06	0.00144269	0.113354	0.999928
ENSG00000256806	AC004706.1	8.76138	3.00313e-07	0.00144269	0.795466	0.999928
ENSG00000203562	AC004771.1	0.769453	7.42478e-08	0.00144269	0.99054	0.999928
ENSG00000229944	AC004797.1	53.3749	4.75946e-07	0.00144269	0.591464	0.999928
ENSG00000269468	AC004824.2	11.9611	5.69395e-07	0.00144269	0.746995	0.999928
ENSG00000203606	AC004832.1	1.9262	8.32726e-07	0.00144269	0.301916	0.999928
ENSG00000198632	AC004878.3	1.24689	1.75338e-07	0.00144269	0.765905	0.999928
ENSG00000256178	AC004889.1	0.574851	-1.33569e-08	0.0014427	0.895832	0.999928
ENSG00000177820	AC004917.1	13.824	1.30225e-06	0.00144269	0.124914	0.999928
ENSG00000239556	AC004951.5	9.33037	-9.88492e-07	0.00144269	0.53377	0.999928
ENSG00000243554	AC004967.7	21.9006	-2.63307e-06	0.00144269	0.30381	0.999928
ENSG00000214243	AC004980.10	6.80963	1.50837e-06	0.00144269	0.299668	0.999928
ENSG00000205485	AC004980.7	81.8229	2.4122e-06	0.00144268	0.665347	0.999928
ENSG00000230305	AC004980.9	1.03685	2.84054e-08	0.00144269	0.835828	0.999928
ENSG00000241057	AC004985.12	8.00665	-5.83074e-07	0.00144269	0.74264	0.999928
ENSG00000213888	AC005003.1	36.7574	1.40279e-06	0.00144268	0.696595	0.999928
ENSG00000255690	AC005013.1	3.83405	3.71484e-07	0.00144269	0.918122	0.999928
ENSG00000224280	AC005014.5	1.07635	-4.17094e-07	0.00144269	0.381172	0.999928
ENSG00000224346	AC005037.1	0.554432	3.21866e-07	0.00144269	0.438165	0.999928
ENSG00000227331	AC005042.2	2.61355	3.26132e-07	0.00144269	0.719326	0.999928
ENSG00000227038	AC005077.12	24.0672	7.31362e-07	0.00144269	0.617888	0.999928
ENSG00000262876	AC005077.12	24.0672	7.31362e-07	0.00144269	0.617888	0.999928
ENSG00000230882	AC005077.14	0.708668	-2.48186e-07	0.00144269	0.722667	0.999928
ENSG00000263227	AC005077.14	0.708668	-2.48186e-07	0.00144269	0.722667	0.999928
ENSG00000213549	AC005077.8	1.08087	1.54486e-07	0.00144269	0.78774	0.999928
ENSG00000261851	AC005077.8	1.08087	1.54486e-07	0.00144269	0.78774	0.999928
ENSG00000214871	AC005082.1	10.5027	6.88488e-07	0.00144269	0.723591	0.999928
ENSG00000230110	AC005086.1	4.06841	2.5847e-07	0.00144269	0.858903	0.999928
ENSG00000256295	AC005086.2	1.41191	2.78189e-07	0.00144269	0.694864	0.999928
ENSG00000258040	AC005086.3	1.53191	-7.98969e-07	0.00144269	0.34057	0.999928
ENSG00000258093	AC005086.4	0.88472	-9.88798e-08	0.00144269	0.925581	0.999928
ENSG00000260297	AC005086.5	1.41191	2.78189e-07	0.00144269	0.694864	0.999928
ENSG00000262398	AC005086.6	1.53191	-7.98969e-07	0.00144269	0.34057	0.999928
ENSG00000262935	AC005086.7	0.88472	-9.88798e-08	0.00144269	0.925581	0.999928
ENSG00000263282	AC005086.8	4.06841	2.5847e-07	0.00144269	0.858903	0.999928
ENSG00000244480	AC005154.7	22.0989	2.57179e-07	0.00144268	0.928226	0.999928
ENSG00000268153	AC005176.2	3.48511	6.13373e-07	0.00144269	0.520631	0.999928
ENSG00000229497	AC005189.6	1.22298	1.59105e-07	0.00144269	0.699839	0.999928
ENSG00000170468	AC005280.1	313.48	7.40228e-06	0.00144262	0.353537	0.999928
ENSG00000231812	AC005326.2	1.11101	7.15963e-08	0.00144269	0.852508	0.999928
ENSG00000255513	AC005363.9	1.91723	-6.41842e-07	0.00144269	0.18825	0.999928
ENSG00000269774	AC005399.1	3.56162	-4.44566e-07	0.00144269	0.626867	0.999928
ENSG00000222012	AC005481.5	0.544288	-4.89308e-07	0.00144269	0.437409	0.999928
ENSG00000223878	AC005517.3	5.06824	-6.72884e-07	0.00144269	0.576212	0.999928
ENSG00000249034	AC005609.1	1.25967	-2.26131e-07	0.00144269	0.793066	0.999928
ENSG00000273029	AC005609.3	1.25967	-2.26131e-07	0.00144269	0.793066	0.999928
ENSG00000255729	AC005618.1	10.5777	-5.05858e-07	0.00144269	0.674288	0.999928
ENSG00000226329	AC005682.6	1.60238	-9.56385e-07	0.00144269	0.193534	0.999928
ENSG00000225157	AC005779.1	9.6098	-1.34404e-07	0.00144269	0.939422	0.999928
ENSG00000267545	AC005779.2	3.50922	-2.45696e-07	0.00144269	0.778607	0.999928
ENSG00000235554	AC005822.1	3.33573	-1.23999e-06	0.00144269	0.22807	0.999928
ENSG00000196138	AC005831.1	118.973	-5.681e-06	0.00144268	0.274312	0.999928
ENSG00000227694	AC005884.1	2.07697	2.63769e-08	0.00144269	0.96161	0.999928
ENSG00000177418	AC006001.1	2.18155	1.06836e-07	0.00144269	0.899848	0.999928
ENSG00000244563	AC006011.4	7.04738	-1.98653e-07	0.00144269	0.822392	0.999928
ENSG00000242073	AC006014.7	4.4947	1.00462e-06	0.00144269	0.387225	0.999928
ENSG00000262760	AC006014.7	4.4947	1.00462e-06	0.00144269	0.387225	0.999928
ENSG00000146722	AC006014.8	0.988221	-3.083e-08	0.00144269	0.970454	0.999928
ENSG00000261875	AC006014.8	1.12319	3.98776e-07	0.00144269	0.562864	0.999928
ENSG00000231916	AC006033.22	10.1829	-1.19159e-06	0.00144269	0.520514	0.999928
ENSG00000233264	AC006042.8	31.8876	-2.53232e-06	0.00144269	0.232616	0.999928
ENSG00000178430	AC006111.1	14.3117	2.67808e-06	0.00144269	0.21061	0.999928
ENSG00000267710	AC006116.20	3.67022	1.17532e-06	0.00144269	0.0697526	0.999928
ENSG00000267459	AC006116.27	1.87425	3.7158e-07	0.00144269	0.678963	0.999928
ENSG00000266958	AC006126.3	1.01066	1.00894e-07	0.00144269	0.854759	0.999928
ENSG00000238090	AC006195.2	4.72627	-1.50347e-06	0.00144269	0.216463	0.999928
ENSG00000242879	AC006335.11	2.14616	2.59631e-09	0.00144269	0.994644	0.999928
ENSG00000205821	AC006435.1	0.599966	-1.59129e-07	0.0014427	0.538934	0.999928
ENSG00000269094	AC006449.1	2.26534	1.21132e-06	0.00144269	0.177127	0.999928
ENSG00000204957	AC006486.1	8.87096	8.10576e-07	0.00144269	0.585365	0.999928
ENSG00000268643	AC006486.9	12.0829	2.21205e-07	0.00144269	0.833569	0.999928
ENSG00000224058	AC006509.7	27.0396	-4.85237e-06	0.00144269	0.027601	0.999928
ENSG00000269446	AC006967.1	6.68125	-5.25169e-07	0.00144269	0.656557	0.999928
ENSG00000235859	AC006978.6	162.889	-2.70241e-06	0.00144267	0.520685	0.999928
ENSG00000231063	AC006994.1	0.978592	-3.10714e-07	0.00144269	0.51121	0.999928
ENSG00000225726	AC007000.10	3.80758	-1.3213e-06	0.00144269	0.204262	0.999928
ENSG00000237815	AC007000.11	0.456691	-2.27698e-07	0.00144269	0.684441	0.999928
ENSG00000205482	AC007000.12	4.89888	-1.37064e-06	0.00144269	0.323513	0.999928
ENSG00000249930	AC007016.3	0.896742	1.95015e-07	0.00144269	0.744742	0.999928
ENSG00000258881	AC007040.11	10.6259	-1.20483e-06	0.00144269	0.324432	0.999928
ENSG00000271961	AC007040.11	10.6259	-1.20483e-06	0.00144269	0.324432	0.999928
ENSG00000235411	AC007041.2	0.659201	-2.47287e-07	0.0014427	0.478622	0.999928
ENSG00000269121	AC007216.2	0.857713	-1.04453e-07	0.00144269	0.972279	0.999928
ENSG00000268036	AC007228.8	1.48823	-1.41353e-06	0.00144269	0.0247033	0.999928
ENSG00000267544	AC007229.3	0.464298	7.74841e-08	0.00144269	0.811372	0.999928
ENSG00000236785	AC007248.7	6.46549	3.23563e-08	0.00144269	0.979854	0.999928
ENSG00000213090	AC007256.5	24.5342	-1.78536e-06	0.00144269	0.505622	0.999928
ENSG00000237078	AC007272.1	1.06709	-8.99319e-08	0.00144269	0.902228	0.999928
ENSG00000224672	AC007272.3	0.695081	-2.66047e-07	0.00144269	0.479419	0.999928
ENSG00000172974	AC007318.5	1.26151	-8.76871e-08	0.00144269	0.876493	0.999928
ENSG00000214696	AC007347.1	24.625	1.2513e-06	0.00144269	0.529757	0.999928
ENSG00000268688	AC007382.1	9.81596	-2.77431e-06	0.00144269	0.149418	0.999928
ENSG00000227394	AC007386.3	1.54048	3.55379e-08	0.00144269	0.980406	0.999928
ENSG00000256845	AC007401.1	19.3984	-3.1983e-06	0.00144269	0.180519	0.999928
ENSG00000217075	AC007401.2	3.65326	-1.04673e-06	0.00144269	0.260897	0.999928
ENSG00000203632	AC007690.1	89.0291	-6.28817e-07	0.00144269	0.46693	0.999928
ENSG00000231859	AC007875.2	0.841657	-3.89171e-07	0.00144269	0.374027	0.999928
ENSG00000235982	AC007875.3	3.55816	7.55292e-07	0.00144269	0.486383	0.999928
ENSG00000228157	AC007952.5	5.9909	-1.67508e-06	0.00144269	0.268492	0.999928
ENSG00000214670	AC007956.1	3.65732	-1.90575e-07	0.00144269	0.719408	0.999928
ENSG00000234061	AC007969.4	0.557043	3.03895e-07	0.00144269	0.486599	0.999928
ENSG00000233762	AC007969.5	1.17843	4.79783e-08	0.00144269	0.888412	0.999928
ENSG00000228681	AC008072.1	42.4559	1.72327e-06	0.00144268	0.627216	0.999928
ENSG00000161103	AC008132.13	5.8938	-5.115e-07	0.00144269	0.685984	0.999928
ENSG00000267941	AC008267.1	1.96123	5.86428e-07	0.00144269	0.454262	0.999928
ENSG00000237510	AC008268.2	8.15082	-1.50071e-07	0.00144269	0.910032	0.999928
ENSG00000231031	AC008271.1	1.1552	-3.15924e-07	0.00144269	0.616014	0.999928
ENSG00000233828	AC008394.1	147.413	-6.64351e-06	0.00144269	0.0534231	0.999928
ENSG00000268397	AC008443.1	19.9708	-7.14406e-07	0.00144269	0.787744	0.999928
ENSG00000203442	AC008555.1	3.84521	6.84651e-08	0.00144269	0.957188	0.999928
ENSG00000213084	AC008555.2	4.68274	1.70353e-06	0.00144269	0.261243	0.999928
ENSG00000251135	AC008565.1	8.15692	-2.99458e-07	0.00144269	0.857461	0.999928
ENSG00000251000	AC008592.3	1.08775	2.13286e-07	0.00144269	0.730223	0.999928
ENSG00000214109	AC008686.1	7.78561	5.13356e-07	0.00144269	0.742262	0.999928
ENSG00000256439	AC008731.1	2.37275	-2.11247e-08	0.00144269	0.961278	0.999928
ENSG00000230259	AC008738.1	48.8164	-3.97915e-07	0.00144269	0.897046	0.999928
ENSG00000227836	AC008850.3	5.81542	8.57153e-07	0.00144269	0.491757	0.999928
ENSG00000268280	AC008914.1	8.71279	-8.67719e-07	0.00144269	0.618301	0.999928
ENSG00000268424	AC008948.1	29.0541	1.72341e-06	0.00144269	0.505599	0.999928
ENSG00000269215	AC008964.1	0.509313	1.75412e-07	0.00144269	0.605625	0.999928
ENSG00000269746	AC009060.1	59.2627	-5.68459e-07	0.00144269	0.818865	0.999928
ENSG00000203401	AC009061.1	6.3261	-4.90519e-07	0.00144269	0.746311	0.999928
ENSG00000196927	AC009093.1	32.2793	-4.50847e-06	0.00144269	0.143766	0.999928
ENSG00000203343	AC009107.1	9.90666	5.83586e-07	0.00144269	0.744102	0.999928
ENSG00000239763	AC009120.3	7.65803	1.43427e-06	0.00144269	0.363383	0.999928
ENSG00000229689	AC009237.8	31.0185	1.26699e-06	0.00144268	0.392589	0.999928
ENSG00000226045	AC009274.6	0.665691	-3.0234e-07	0.00144269	0.685317	0.999928
ENSG00000224967	AC009303.3	6.15591	-1.75642e-06	0.00144269	0.269106	0.999928
ENSG00000216895	AC009403.2	35.0915	3.3516e-07	0.00144268	0.90455	0.999928
ENSG00000176824	AC009951.1	195.662	-4.63045e-06	0.00144269	0.123439	0.999928
ENSG00000213410	AC009951.2	5.63128	4.11706e-07	0.00144269	0.742376	0.999928
ENSG00000230783	AC009961.2	1.26547	-6.84198e-07	0.00144269	0.34516	0.999928
ENSG00000227055	AC009961.5	1.86406	-3.37997e-07	0.00144269	0.643285	0.999928
ENSG00000233494	AC009963.3	0.461319	-6.53118e-08	0.00144269	0.921245	0.999928
ENSG00000214369	AC009967.3	3.31913	-2.75249e-06	0.0014427	0.022155	0.999928
ENSG00000269084	AC009977.1	1.52928	5.99354e-07	0.00144269	0.362914	0.999928
ENSG00000218682	AC010150.1	3.68392	-2.36849e-07	0.00144269	0.819932	0.999928
ENSG00000269808	AC010327.2	0.523503	7.96462e-08	0.00144269	0.789452	0.999928
ENSG00000214248	AC010336.1	23.1334	3.10591e-06	0.00144269	0.262624	0.999928
ENSG00000269636	AC010441.1	89.0092	-1.01053e-06	0.00144267	0.818349	0.999928
ENSG00000214784	AC010468.1	0.694574	1.93538e-08	0.00144269	0.816426	0.999928
ENSG00000203305	AC010525.1	7.12374	-1.02319e-06	0.00144269	0.535156	0.999928
ENSG00000226180	AC010536.1	45.4824	-4.32693e-06	0.00144268	0.222141	0.999928
ENSG00000261611	AC010547.9	4.90693	-1.41587e-07	0.00144269	0.823993	0.999928
ENSG00000272165	AC010614.1	35.196	3.78364e-06	0.00144269	0.495901	0.999928
ENSG00000267216	AC010642.1	397.636	4.04889e-06	0.00144265	0.478936	0.999928
ENSG00000269794	AC010642.2	0.661881	2.91132e-08	0.00144269	0.917848	0.999928
ENSG00000232713	AC010733.5	4.83997	-5.74502e-07	0.00144269	0.652136	0.999928
ENSG00000269291	AC010877.1	2.26704	-4.07742e-07	0.00144269	0.658309	0.999928
ENSG00000225402	AC010878.3	0.577425	-2.33454e-07	0.00144269	0.590826	0.999928
ENSG00000224414	AC010886.2	6.50971	-1.12666e-07	0.00144269	0.933316	0.999928
ENSG00000232479	AC010900.2	10.5891	9.81055e-07	0.00144269	0.627257	0.999928
ENSG00000225840	AC010970.2	2.02077e+06	4.11732e-07	0.00144269	0.368172	0.999928
ENSG00000237732	AC010980.2	12.1965	1.66974e-06	0.00144269	0.405873	0.999928
ENSG00000215781	AC011043.1	80.2604	-4.96525e-08	0.00144269	0.981129	0.999928
ENSG00000233539	AC011294.3	27.6995	1.51219e-06	0.00144269	0.494042	0.999928
ENSG00000249839	AC011330.5	31.9992	7.57912e-07	0.00144269	0.506144	0.999928
ENSG00000197830	AC011385.1	11.53	2.09874e-08	0.00144269	0.99116	0.999928
ENSG00000232129	AC011385.2	4.1447	-1.25568e-06	0.00144269	0.224073	0.999928
ENSG00000226104	AC011475.1	1.10463	4.82593e-07	0.00144269	0.318791	0.999928
ENSG00000204850	AC011484.1	0.737617	2.27891e-07	0.0014427	0.465186	0.999928
ENSG00000220693	AC011498.1	10.0657	-8.19413e-07	0.00144269	0.595443	0.999928
ENSG00000268423	AC011551.3	3.51835	5.63726e-07	0.00144269	0.569618	0.999928
ENSG00000204196	AC011737.2	1.57085	-1.69283e-07	0.00144269	0.449251	0.999928
ENSG00000269686	AC011755.1	1.6091	-7.43564e-07	0.00144269	0.283268	0.999928
ENSG00000234073	AC011816.1	11.1755	3.43899e-08	0.00144269	0.986617	0.999928
ENSG00000212884	AC011841.1	15.6919	-7.20744e-07	0.00144269	0.957579	0.999928
ENSG00000265629	AC011897.1	0.877297	-1.09772e-07	0.00144269	0.866578	0.999928
ENSG00000257073	AC011933.1	9.21885	1.57158e-07	0.00144269	0.731076	0.999928
ENSG00000222017	AC011997.1	4.99849	3.68953e-07	0.00144269	0.788054	0.999928
ENSG00000214070	AC011999.1	3.34878	-1.23897e-06	0.00144269	0.250045	0.999928
ENSG00000233416	AC012065.5	5.55233	2.54296e-07	0.00144269	0.865854	0.999928
ENSG00000179061	AC012074.1	2.54211	-5.95787e-07	0.00144269	0.54147	0.999928
ENSG00000269855	AC012313.1	1.09817	1.56042e-07	0.00144269	0.729352	0.999928
ENSG00000262138	AC012314.1	4.87987	-4.59837e-07	0.00144269	0.618195	0.999928
ENSG00000262630	AC012314.2	1.36609	4.26394e-07	0.00144269	0.362176	0.999928
ENSG00000227799	AC012358.4	3.50699	-2.63508e-07	0.00144269	0.824408	0.999928
ENSG00000235883	AC012379.1	5.39788	-2.58949e-07	0.00144269	0.439494	0.999928
ENSG00000203363	AC012454.4	6.50892	-1.4365e-06	0.00144269	0.270033	0.999928
ENSG00000198683	AC012615.1	3.8735	-1.56394e-07	0.00144269	0.775275	0.999928
ENSG00000237953	AC013267.1	0.804628	7.96884e-08	0.00144269	0.854426	0.999928
ENSG00000184761	AC013269.5	1.31653	-9.01096e-08	0.00144269	0.893944	0.999928
ENSG00000233996	AC013439.4	0.617335	1.08608e-07	0.00144269	0.777893	0.999928
ENSG00000235128	AC013474.4	14.4601	1.91469e-07	0.00144269	0.909478	0.999928
ENSG00000266728	AC015688.3	1.45926	5.17432e-07	0.00144269	0.509169	0.999928
ENSG00000203314	AC015815.1	2.07204	-8.07395e-07	0.00144269	0.330535	0.999928
ENSG00000213135	AC015815.6	1.48	-5.28837e-07	0.00144269	0.478183	0.999928
ENSG00000225646	AC015815.7	1.07701	8.06559e-08	0.00144269	0.827403	0.999928
ENSG00000205215	AC015818.3	8.07717	-2.27225e-06	0.00144269	0.122631	0.999928
ENSG00000267326	AC015849.14	1.58597	-1.77785e-07	0.00144269	0.813126	0.999928
ENSG00000271268	AC015849.14	1.58597	-1.77785e-07	0.00144269	0.813126	0.999928
ENSG00000236338	AC015987.2	0.505105	2.39574e-07	0.0014427	0.438519	0.999928
ENSG00000268012	AC016559.1	0.984833	4.54519e-08	0.00144269	0.730313	0.999928
ENSG00000205147	AC016586.1	54.37	9.27343e-07	0.00144268	0.761428	0.999928
ENSG00000269032	AC016629.7	1.10546	4.22303e-07	0.00144269	0.499588	0.999928
ENSG00000230076	AC016708.2	0.592527	-3.84292e-07	0.00144269	0.551073	0.999928
ENSG00000203531	AC016712.1	8.34557	-1.18873e-06	0.00144269	0.447166	0.999928
ENSG00000203415	AC016734.1	6.27987	3.58234e-07	0.00144269	0.776488	0.999928
ENSG00000238091	AC016745.1	5.79545	-1.62623e-06	0.00144269	0.286395	0.999928
ENSG00000186235	AC016757.3	19.8091	8.86229e-07	0.00144269	0.732864	0.999928
ENSG00000218422	AC016773.1	16.2079	-3.97551e-06	0.00144269	0.131097	0.999928
ENSG00000234624	AC016894.1	3.3517	4.88055e-07	0.00144269	0.555015	0.999928
ENSG00000213828	AC017028.1	1.46009	-1.75701e-07	0.00144269	0.822062	0.999928
ENSG00000224442	AC017035.2	21.9078	-6.14032e-07	0.00144269	0.706676	0.999928
ENSG00000269633	AC017081.1	29.5203	-2.17183e-06	0.00144269	0.193217	0.999928
ENSG00000233538	AC017104.2	10.8693	7.3437e-07	0.00144269	0.742963	0.999928
ENSG00000235683	AC018442.1	8.29956	-2.51519e-07	0.00144269	0.868147	0.999928
ENSG00000242735	AC018462.3	3.03336	-1.55494e-06	0.0014427	0.00502446	0.991773
ENSG00000225314	AC018634.9	6.7059	-5.32034e-07	0.00144269	0.636859	0.999928
ENSG00000203344	AC018696.2	4.02821	-9.8871e-07	0.00144269	0.332665	0.999928
ENSG00000213356	AC018696.6	4.78013	5.59818e-07	0.00144269	0.662274	0.999928
ENSG00000170092	AC018720.10	2.58906	2.55875e-07	0.00144269	0.670123	0.999928
ENSG00000167765	AC018755.1	4.59002	-3.88166e-07	0.00144269	0.784052	0.999928
ENSG00000269388	AC018755.16	4.95183	-6.42948e-07	0.00144269	0.464173	0.999928
ENSG00000273318	AC018755.2	0.499645	-3.2008e-09	0.00144269	0.966256	0.999928
ENSG00000227632	AC018804.6	2.52709	2.33453e-07	0.00144269	0.867338	0.999928
ENSG00000213225	AC018804.7	1.63475	-4.76301e-07	0.00144269	0.502457	0.999928
ENSG00000235978	AC018816.3	20.1343	1.29667e-06	0.00144269	0.547437	0.999928
ENSG00000233428	AC019050.1	0.607393	2.27537e-07	0.00144269	0.614357	0.999928
ENSG00000224826	AC019109.1	4.9846	-1.43334e-06	0.00144269	0.286343	0.999928
ENSG00000257939	AC019319.1	3.53598	-8.78313e-07	0.00144269	0.295936	0.999928
ENSG00000231699	AC020550.7	2.00717	-3.20603e-07	0.00144269	0.680137	0.999928
ENSG00000269367	AC020629.1	10.3806	9.1495e-07	0.00144269	0.645528	0.999928
ENSG00000203403	AC020907.2	7.43168	-1.47045e-06	0.00144269	0.338612	0.999928
ENSG00000256383	AC020910.2	41.1345	3.35804e-06	0.00144268	0.363221	0.999928
ENSG00000267531	AC020922.1	2.56841	-9.52377e-07	0.00144269	0.358012	0.999928
ENSG00000224512	AC021593.1	0.825557	-1.14069e-07	0.0014427	0.672165	0.999928
ENSG00000196355	AC021860.1	121.586	1.04443e-07	0.00144268	0.97529	0.999928
ENSG00000213399	AC022210.2	0.799911	4.577e-07	0.00144269	0.310718	0.999928
ENSG00000224005	AC022400.1	8.46252	2.14605e-07	0.00144269	0.8632	0.999928
ENSG00000267964	AC022400.2	2.57257	-7.03197e-07	0.00144269	0.40961	0.999928
ENSG00000213132	AC022498.1	23.053	-1.36737e-06	0.00144269	0.475798	0.999928
ENSG00000197604	AC022532.1	13.0205	-8.16667e-07	0.00144269	0.613328	0.999928
ENSG00000249214	AC022558.1	10.9143	2.9089e-07	0.00144269	0.878262	0.999928
ENSG00000225885	AC023590.1	1.97378	-4.7496e-07	0.00144269	0.515567	0.999928
ENSG00000212997	AC023632.1	6.53639	-5.65468e-07	0.00144269	0.664477	0.999928
ENSG00000225876	AC024067.1	2.74749	2.32043e-07	0.00144269	0.790759	0.999928
ENSG00000269282	AC024257.1	1.26968	-7.24653e-07	0.00144269	0.279936	0.999928
ENSG00000214135	AC024560.3	174.57	-5.48256e-06	0.00144267	0.243665	0.999928
ENSG00000267740	AC024592.12	4.13121	1.00151e-06	0.00144269	0.159908	0.999928
ENSG00000177340	AC024940.1	2.98566	-7.38812e-07	0.00144269	0.471987	0.999928
ENSG00000258052	AC025263.3	0.528273	-3.00831e-08	0.00144269	0.960913	0.999928
ENSG00000204752	AC025278.1	3.93992	-5.47174e-07	0.00144269	0.617856	0.999928
ENSG00000231645	AC025627.9	0.752661	-2.56628e-08	0.00144269	0.92585	0.999928
ENSG00000260784	AC026150.6	1.0123	6.61842e-07	0.00144269	0.122228	0.999928
ENSG00000268509	AC026202.1	1.31853	4.40152e-07	0.00144269	0.472421	0.999928
ENSG00000268865	AC026310.1	4.47805	-6.96424e-08	0.00144269	0.952268	0.999928
ENSG00000268640	AC026369.1	21.3856	-6.50481e-07	0.00144269	0.759044	0.999928
ENSG00000181495	AC026703.1	0.789637	1.5601e-08	0.00144269	0.941956	0.999928
ENSG00000268885	AC026740.1	15.7718	2.11219e-06	0.00144269	0.341945	0.999928
ENSG00000268838	AC027228.1	0.81127	-5.24493e-07	0.00144269	0.510915	0.999928
ENSG00000268798	AC027307.3	13.7128	1.2796e-06	0.00144269	0.580164	0.999928
ENSG00000230572	AC027612.3	4.96379	-7.09243e-08	0.00144269	0.95216	0.999928
ENSG00000143429	AC027612.6	18.7654	2.26538e-07	0.00144269	0.906392	0.999928
ENSG00000215067	AC027763.2	73.72	1.46295e-06	0.00144267	0.723555	0.999928
ENSG00000197334	AC032027.1	4.74756	-8.38237e-07	0.00144269	0.438265	0.999928
ENSG00000239642	AC034228.7	5.67003	6.12259e-07	0.00144269	0.532907	0.999928
ENSG00000269283	AC036108.1	1.18561	2.69387e-07	0.00144269	0.438128	0.999928
ENSG00000269871	AC040977.1	2.56242	-3.24976e-08	0.00144269	0.970341	0.999928
ENSG00000226359	AC055811.5	1.82261	5.89381e-08	0.00144269	0.936861	0.999928
ENSG00000197825	AC061975.1	2.11761	-3.86347e-07	0.00144269	0.544555	0.999928
ENSG00000268206	AC061975.10	6.26158	2.17954e-07	0.00144269	0.857286	0.999928
ENSG00000203477	AC061975.3	0.79276	-1.63503e-07	0.00144269	0.736207	0.999928
ENSG00000203478	AC061975.4	1.21259	-2.9008e-07	0.00144269	0.649567	0.999928
ENSG00000203479	AC061975.5	2.01564	-1.14904e-07	0.00144269	0.832079	0.999928
ENSG00000203480	AC061975.6	0.722804	-2.03246e-08	0.0014427	0.888786	0.999928
ENSG00000203482	AC061975.7	5.61959	5.37094e-07	0.00144269	0.715003	0.999928
ENSG00000255851	AC061975.9	2.50284	-2.28072e-07	0.00144269	0.801781	0.999928
ENSG00000268965	AC061992.1	7.2789	6.90657e-07	0.00144269	0.539343	0.999928
ENSG00000222020	AC062017.1	7.22299	-1.00767e-06	0.00144269	0.541801	0.999928
ENSG00000224431	AC063976.7	8.30276	-6.85742e-07	0.00144269	0.636969	0.999928
ENSG00000235651	AC064850.4	8.39456	9.60894e-07	0.00144269	0.553939	0.999928
ENSG00000238259	AC067940.1	7.69965	5.03009e-07	0.00144269	0.726259	0.999928
ENSG00000229023	AC067945.3	10.2153	2.02066e-06	0.00144269	0.580356	0.999928
ENSG00000223691	AC068044.1	2.86297	-6.28139e-07	0.00144269	0.539156	0.999928
ENSG00000251485	AC068134.10	11.1975	2.38601e-06	0.00144269	0.187833	0.999928
ENSG00000213375	AC068279.1	2.14934	4.19704e-08	0.00144269	0.845288	0.999928
ENSG00000225049	AC068279.2	1.71313	4.42789e-07	0.00144269	0.59999	0.999928
ENSG00000242970	AC068522.4	1.45518	3.59704e-07	0.00144269	0.610152	0.999928
ENSG00000249319	AC068533.7	29.794	-2.56068e-06	0.00144269	0.224506	0.999928
ENSG00000268171	AC068620.1	1.80947	-7.78382e-07	0.00144269	0.293695	0.999928
ENSG00000203457	AC068896.1	6.90836	2.43736e-07	0.00144269	0.846802	0.999928
ENSG00000260415	AC068987.1	2.40935	-4.79083e-07	0.00144269	0.625283	0.999928
ENSG00000229326	AC069154.4	0.843148	-1.89592e-08	0.00144269	0.893432	0.999928
ENSG00000203615	AC069200.1	5.73584	-1.35795e-06	0.00144269	0.223238	0.999928
ENSG00000224769	AC069213.1	5.44259	-9.60806e-07	0.00144269	0.260405	0.999928
ENSG00000237418	AC069257.6	0.568624	-2.51473e-07	0.00144269	0.639442	0.999928
ENSG00000249240	AC069368.3	2.46681	-4.7016e-07	0.0014427	0.161145	0.999928
ENSG00000228446	AC073052.1	37.7422	-6.99188e-06	0.00144269	0.0446476	0.999928
ENSG00000228335	AC073063.10	2.80687	-2.76297e-07	0.00144269	0.794418	0.999928
ENSG00000229172	AC073065.3	19.8691	1.52874e-07	0.00144269	0.9511	0.999928
ENSG00000237260	AC073069.2	1.9597	-5.38248e-07	0.00144269	0.423069	0.999928
ENSG00000273425	AC073107.1	10.9093	-2.95757e-06	0.00144269	0.13653	0.999928
ENSG00000235920	AC073109.2	0.787157	-9.5784e-08	0.00144269	0.850361	0.999928
ENSG00000235574	AC073150.6	1.69798	-3.86298e-07	0.00144269	0.621037	0.999928
ENSG00000230556	AC073264.6	0.940068	-2.79009e-07	0.00144269	0.68264	0.999928
ENSG00000267906	AC073333.1	63.3533	5.6866e-07	0.00144269	0.829052	0.999928
ENSG00000198580	AC073343.1	9.6606	-1.56425e-06	0.00144269	0.359286	0.999928
ENSG00000236047	AC073410.1	5.08757	8.29972e-07	0.00144269	0.561563	0.999928
ENSG00000227470	AC073415.2	1.10511	-5.49806e-07	0.00144269	0.455969	0.999928
ENSG00000260691	AC073464.10	1.0478	-9.39646e-07	0.00144269	0.0827326	0.999928
ENSG00000235548	AC073551.1	1.02776	2.42251e-07	0.00144269	0.617947	0.999928
ENSG00000268632	AC073657.1	3.17535	-1.03972e-06	0.00144269	0.315482	0.999928
ENSG00000203578	AC073940.1	1.92211	-3.22846e-07	0.00144269	0.710045	0.999928
ENSG00000203387	AC074019.2	2.7701	-6.71342e-07	0.00144269	0.447501	0.999928
ENSG00000205334	AC074091.13	6.12091	-2.37463e-08	0.00144269	0.985077	0.999928
ENSG00000237452	AC074212.3	0.787761	-4.78885e-07	0.00144269	0.238132	0.999928
ENSG00000229054	AC074338.4	4.50737	-7.03873e-07	0.00144269	0.544877	0.999928
ENSG00000233716	AC074367.1	4.40044	-5.85043e-07	0.00144269	0.539283	0.999928
ENSG00000226117	AC079199.2	1.69291	-5.5684e-07	0.00144269	0.429476	0.999928
ENSG00000269657	AC079210.1	88.2878	-1.01356e-05	0.00144269	0.0217967	0.999928
ENSG00000182329	AC079354.1	43.8664	5.69037e-07	0.00144269	0.827392	0.999928
ENSG00000272214	AC079602.1	9.31351	-2.05049e-06	0.00144269	0.247699	0.999928
ENSG00000180152	AC079753.4	5.18579	-2.44654e-06	0.00144269	0.0104262	0.999928
ENSG00000232097	AC079781.8	1.05337	-2.46529e-07	0.00144269	0.732219	0.999928
ENSG00000203644	AC083799.1	47.9467	3.90837e-06	0.00144269	0.136898	0.999928
ENSG00000233671	AC083899.1	5.0898	6.58958e-07	0.00144269	0.602412	0.999928
ENSG00000204745	AC083899.3	52.0092	1.07118e-06	0.00144269	0.452372	0.999928
ENSG00000255681	AC084125.1	0.830199	8.76184e-08	0.00144269	0.950001	0.999928
ENSG00000256822	AC084125.2	3.9647	2.8513e-07	0.00144269	0.372225	0.999928
ENSG00000224295	AC087380.14	4.36924	6.30267e-07	0.00144269	0.594211	0.999928
ENSG00000196737	AC087392.1	15.3378	-2.91957e-07	0.00144269	0.864821	0.999928
ENSG00000248731	AC090103.1	9.84152	-5.09744e-07	0.00144269	0.732396	0.999928
ENSG00000235672	AC090286.2	4.57736	3.80869e-07	0.00144269	0.704002	0.999928
ENSG00000213165	AC090425.1	24.5748	-1.54565e-06	0.00144269	0.465579	0.999928
ENSG00000268550	AC090427.1	1.63414	-6.63122e-07	0.00144269	0.340439	0.999928
ENSG00000196274	AC090519.1	0.794072	-7.29591e-07	0.00144269	0.249038	0.999928
ENSG00000203411	AC090519.2	1.27003	-5.24058e-07	0.00144269	0.339806	0.999928
ENSG00000203572	AC090519.3	2.66004	-1.04943e-06	0.00144269	0.223357	0.999928
ENSG00000203573	AC090519.4	4.04542	-1.52245e-06	0.00144269	0.12638	0.999928
ENSG00000203574	AC090519.5	0.796611	-4.06028e-07	0.00144269	0.504415	0.999928
ENSG00000203575	AC090519.6	3.31908	8.5604e-07	0.00144269	0.109208	0.999928
ENSG00000203576	AC090519.7	1.84697	3.89663e-07	0.00144269	0.518438	0.999928
ENSG00000214708	AC090616.2	1.05518	-3.3212e-07	0.00144269	0.619138	0.999928
ENSG00000267942	AC090673.2	6.79957	-1.37753e-06	0.00144269	0.290171	0.999928
ENSG00000230593	AC090804.1	2.00307	-3.09995e-07	0.00144269	0.690555	0.999928
ENSG00000224728	AC090945.1	2.98896	3.19434e-07	0.00144269	0.669065	0.999928
ENSG00000256586	AC091171.1	4.66968	-6.87578e-08	0.00144269	0.812352	0.999928
ENSG00000272624	AC091390.2	57.3566	-6.52553e-07	0.00144268	0.830024	0.999928
ENSG00000224039	AC091493.1	2.53857	6.80199e-08	0.00144269	0.967774	0.999928
ENSG00000272618	AC091738.3	21.3791	-1.14111e-07	0.00144269	0.840051	0.999928
ENSG00000268126	AC091948.1	2.30994	4.41523e-07	0.00144269	0.527882	0.999928
ENSG00000256390	AC092143.1	3.43614	-6.72229e-08	0.00144269	0.769392	0.999928
ENSG00000198388	AC092291.1	9.69582	-2.9584e-07	0.00144269	0.863009	0.999928
ENSG00000267237	AC092299.6	1.77444	2.09142e-07	0.00144269	0.766052	0.999928
ENSG00000272098	AC092299.8	22.887	6.80612e-08	0.00144269	0.972507	0.999928
ENSG00000230395	AC092651.1	2.63266	3.42732e-08	0.00144269	0.933882	0.999928
ENSG00000213358	AC092933.4	5.54295	4.59829e-07	0.00144269	0.749561	0.999928
ENSG00000203443	AC092964.1	3.85017	-9.592e-08	0.00144269	0.930401	0.999928
ENSG00000267979	AC092964.2	1.20789	-1.01306e-07	0.00144269	0.919335	0.999928
ENSG00000223718	AC093107.7	0.613762	1.1712e-07	0.00144269	0.778736	0.999928
ENSG00000269175	AC093157.1	33.33	-1.58068e-06	0.00144269	0.49143	0.999928
ENSG00000268791	AC093323.1	4.16983	-1.10414e-06	0.00144269	0.299246	0.999928
ENSG00000255647	AC093510.1	5.9258	5.28934e-07	0.00144269	0.46434	0.999928
ENSG00000234231	AC093616.4	70.4863	-5.12755e-06	0.0014427	0.000545686	0.349835
ENSG00000220804	AC093642.5	58.9878	-1.05819e-06	0.00144269	0.685302	0.999928
ENSG00000256604	AC093668.2	47.558	-1.74844e-06	0.00144268	0.546185	0.999928
ENSG00000256005	AC093734.1	32.23	8.64142e-07	0.00144269	0.516181	0.999928
ENSG00000220256	AC093802.1	14.5755	-5.1149e-07	0.00144269	0.787426	0.999928
ENSG00000152117	AC093838.4	226.045	-9.22994e-06	0.00144267	0.193607	0.999928
ENSG00000256889	AC093847.1	7.99585	6.03466e-07	0.00144269	0.72669	0.999928
ENSG00000234536	AC096582.7	7.87933	-1.54524e-06	0.00144269	0.367724	0.999928
ENSG00000251378	AC096582.9	1.3043	-2.97731e-07	0.00144269	0.704684	0.999928
ENSG00000269690	AC096677.1	1.14739	-8.23728e-08	0.00144269	0.923398	0.999928
ENSG00000176354	AC097359.1	42.2302	8.33633e-07	0.00144268	0.803894	0.999928
ENSG00000231449	AC097359.2	0.653372	-2.43908e-07	0.00144269	0.806401	0.999928
ENSG00000259848	AC097374.2	1.02752	-3.03695e-07	0.00144269	0.662911	0.999928
ENSG00000262689	AC097374.2	1.08734	-2.78823e-07	0.00144269	0.676773	0.999928
ENSG00000228919	AC097381.1	0.871803	2.27321e-07	0.00144269	0.595661	0.999928
ENSG00000178972	AC097658.1	1.80725	-6.01488e-07	0.00144269	0.394988	0.999928
ENSG00000232915	AC097721.1	1.79799	-2.70427e-07	0.00144269	0.705885	0.999928
ENSG00000267600	AC098474.1	1.68833	4.73834e-07	0.00144269	0.426061	0.999928
ENSG00000213846	AC098614.2	7.26895	-1.08863e-06	0.00144269	0.496807	0.999928
ENSG00000240761	AC098831.4	0.882504	3.11003e-07	0.00144269	0.359972	0.999928
ENSG00000183900	AC099522.1	2.2359	3.52724e-07	0.00144269	0.730202	0.999928
ENSG00000255883	AC099522.2	2.22672	-1.28613e-06	0.00144269	0.0518746	0.999928
ENSG00000203483	AC100852.1	1.74039	8.97864e-07	0.00144269	0.314574	0.999928
ENSG00000226364	AC102948.2	1.08407	-6.17982e-07	0.00144269	0.340157	0.999928
ENSG00000203507	AC103801.1	36.8806	-1.49448e-06	0.00144269	0.571865	0.999928
ENSG00000229387	AC103801.2	3.93116	-6.39016e-07	0.00144269	0.681403	0.999928
ENSG00000226410	AC104058.1	2.15127	2.60632e-07	0.00144269	0.74537	0.999928
ENSG00000224503	AC104438.1	11.7072	-3.06755e-06	0.00144269	0.0902904	0.999928
ENSG00000233133	AC104451.2	3.61776	-6.43955e-07	0.00144269	0.49932	0.999928
ENSG00000214919	AC104472.1	9.91312	-2.04694e-07	0.00144269	0.900428	0.999928
ENSG00000267314	AC104532.2	1.26395	1.34864e-07	0.00144269	0.778398	0.999928
ENSG00000268083	AC104534.3	1.26608	-2.23996e-07	0.0014427	0.261205	0.999928
ENSG00000203435	AC104600.1	10.6511	3.49478e-08	0.00144269	0.983502	0.999928
ENSG00000231494	AC104634.3	2.21286	3.11585e-08	0.00144269	0.981552	0.999928
ENSG00000234949	AC104667.3	1.55268	-1.79703e-07	0.00144269	0.816259	0.999928
ENSG00000256261	AC104698.1	97.0076	-7.19728e-08	0.00144269	0.874853	0.999928
ENSG00000268485	AC104841.2	4.94297	1.59703e-06	0.00144269	0.219025	0.999928
ENSG00000203392	AC105020.1	15.8841	1.96381e-06	0.00144269	0.328856	0.999928
ENSG00000203473	AC105036.1	4.58514	7.80937e-07	0.00144269	0.465587	0.999928
ENSG00000177725	AC105206.1	4.52145	-8.84011e-08	0.00144269	0.945479	0.999928
ENSG00000229560	AC105761.1	0.704608	3.14192e-07	0.00144269	0.349516	0.999928
ENSG00000225410	AC107016.1	0.761605	-2.97717e-08	0.00144269	0.833349	0.999928
ENSG00000250111	AC107982.4	1.12901	2.13543e-07	0.0014427	0.280144	0.999928
ENSG00000236710	AC108448.2	6.24075	-7.70966e-07	0.00144269	0.663899	0.999928
ENSG00000227992	AC108463.2	2.88119	-1.02701e-08	0.00144269	0.991085	0.999928
ENSG00000237666	AC108868.3	0.959119	-2.95368e-07	0.00144269	0.684329	0.999928
ENSG00000259192	AC109631.1	1.04316	-8.10421e-08	0.00144269	0.923711	0.999928
ENSG00000203436	AC109925.1	2.84085	-1.17309e-06	0.00144269	0.16691	0.999928
ENSG00000224232	AC110299.5	0.89944	4.30863e-07	0.00144269	0.49168	0.999928
ENSG00000269302	AC110771.1	6.12177	-1.52392e-07	0.00144269	0.9233	0.999928
ENSG00000226789	AC110926.4	14.3303	1.45092e-06	0.00144269	0.511832	0.999928
ENSG00000232724	AC111186.1	0.627807	3.04411e-09	0.00144269	0.698401	0.999928
ENSG00000213605	AC111200.2	6.90344	7.57755e-06	0.0014427	0.666936	0.999928
ENSG00000272886	AC112218.1	804.905	1.19822e-05	0.00144264	0.214744	0.999928
ENSG00000230596	AC112229.4	3.50016	1.18678e-06	0.00144269	0.223087	0.999928
ENSG00000269360	AC112693.2	19.324	-1.40587e-06	0.00144269	0.552108	0.999928
ENSG00000234047	AC113612.1	4.78013	5.59818e-07	0.00144269	0.662274	0.999928
ENSG00000212768	AC114546.1	4.73988	-1.11524e-06	0.00144269	0.328107	0.999928
ENSG00000236280	AC114737.3	1.12806	4.20659e-07	0.00144269	0.511473	0.999928
ENSG00000248114	AC114812.9	3.17104	-6.91268e-08	0.00144269	0.943082	0.999928
ENSG00000233585	AC115617.2	0.990296	2.40922e-07	0.00144269	0.706651	0.999928
ENSG00000268937	AC115617.2	0.990296	2.40922e-07	0.00144269	0.706651	0.999928
ENSG00000204620	AC115618.1	36.0414	9.22745e-07	0.00144268	0.737863	0.999928
ENSG00000268786	AC115618.2	36.0414	9.22745e-07	0.00144268	0.737863	0.999928
ENSG00000203594	AC116351.1	1.46094	-4.93054e-07	0.00144269	0.426938	0.999928
ENSG00000269402	AC116407.2	13.6956	-1.7687e-07	0.00144269	0.921645	0.999928
ENSG00000268175	AC117395.1	0.827317	-3.9655e-07	0.00144269	0.480216	0.999928
ENSG00000273246	AC118758.8	14.6605	3.07148e-07	0.00144269	0.850492	0.999928
ENSG00000197815	AC122129.1	12.1748	8.29726e-07	0.00144269	0.64117	0.999928
ENSG00000180987	AC123768.1	1.57607	5.16272e-07	0.00144269	0.476897	0.999928
ENSG00000234038	AC123768.3	14.7287	-5.35576e-07	0.00144269	0.723488	0.999928
ENSG00000251695	AC124890.1	6.44899	-1.0992e-06	0.00144269	0.361392	0.999928
ENSG00000231395	AC124914.3	0.790556	4.71376e-08	0.00144269	0.900244	0.999928
ENSG00000231259	AC125232.1	313.457	-3.37526e-06	0.00144265	0.857764	0.999928
ENSG00000196095	AC126182.1	0.57051	-6.47399e-08	0.00144269	0.864816	0.999928
ENSG00000259801	AC126327.5	3.30321	2.27117e-07	0.0014427	0.149477	0.999928
ENSG00000261256	AC126327.6	3.95408	2.43455e-07	0.00144269	0.685995	0.999928
ENSG00000268367	AC126614.1	3.1636	-5.84546e-08	0.00144269	0.954562	0.999928
ENSG00000257149	AC127032.1	9.09323	-1.30424e-06	0.00144269	0.381558	0.999928
ENSG00000257775	AC127032.2	4.14635	1.26774e-06	0.00144269	0.143549	0.999928
ENSG00000257888	AC127032.4	18.4399	8.15477e-07	0.00144269	0.679413	0.999928
ENSG00000258037	AC127032.5	7.48297	-9.09688e-07	0.00144269	0.463501	0.999928
ENSG00000175911	AC127496.1	24.7489	-7.09877e-07	0.00144269	0.767161	0.999928
ENSG00000250443	AC128709.1	13.2633	1.65714e-07	0.00144269	0.944155	0.999928
ENSG00000214999	AC129492.6	16.1578	1.39122e-06	0.00144269	0.566009	0.999928
ENSG00000184906	AC129778.2	1.93497	5.08198e-07	0.00144269	0.617131	0.999928
ENSG00000203377	AC131568.1	3.20435	2.4323e-07	0.00144269	0.783012	0.999928
ENSG00000203418	AC131571.1	6.31362	-2.05642e-06	0.00144269	0.170789	0.999928
ENSG00000203504	AC131571.2	30.6735	-1.46325e-06	0.00144269	0.440024	0.999928
ENSG00000183562	AC131971.1	0.564226	1.28568e-07	0.00144269	0.754666	0.999928
ENSG00000213519	AC132008.1	0.445752	-4.05204e-07	0.00144269	0.472352	0.999928
ENSG00000247270	AC132186.1	18.1505	-1.4382e-06	0.00144269	0.480327	0.999928
ENSG00000268403	AC132192.1	11.1969	7.22191e-07	0.00144269	0.739021	0.999928
ENSG00000184551	AC132872.1	6.92628	1.30189e-06	0.00144269	0.337471	0.999928
ENSG00000268852	AC132872.2	18.9254	-8.05348e-07	0.00144269	0.410565	0.999928
ENSG00000225933	AC133965.1	0.976625	-2.35934e-07	0.00144269	0.596416	0.999928
ENSG00000198150	AC135178.1	20.6994	-3.91462e-06	0.00144269	0.175718	0.999928
ENSG00000256579	AC135776.1	13.4616	-1.05213e-06	0.00144269	0.386734	0.999928
ENSG00000268759	AC135983.2	22.3872	-4.14605e-07	0.00144269	0.806689	0.999928
ENSG00000224479	AC136289.1	11.217	-2.10869e-06	0.00144269	0.285241	0.999928
ENSG00000268218	AC137932.1	22.4092	5.79979e-06	0.00144269	0.0861442	0.999928
ENSG00000269358	AC138393.1	6.21879	-8.87177e-07	0.00144269	0.457487	0.999928
ENSG00000249215	AC138517.4	0.525868	-8.72398e-08	0.00144269	0.97219	0.999928
ENSG00000269563	AC138655.1	3.51328	-7.84526e-07	0.00144269	0.457862	0.999928
ENSG00000257211	AC138688.1	31.9809	-3.16745e-07	0.00144269	0.217743	0.999928
ENSG00000257318	AC138688.2	1.5417	-1.54057e-07	0.00144269	0.729727	0.999928
ENSG00000257561	AC138688.3	5.08991	4.44022e-07	0.00144269	0.707879	0.999928
ENSG00000257887	AC138688.4	0.985624	4.13326e-07	0.00144269	0.427721	0.999928
ENSG00000258322	AC138688.6	8.70095	-1.00392e-07	0.00144269	0.948444	0.999928
ENSG00000189011	AC138783.12	12.6085	8.15193e-07	0.00144269	0.440169	0.999928
ENSG00000273339	AC138827.2	192.635	-2.62744e-07	0.00144269	0.915376	0.999928
ENSG00000203563	AC138951.1	20.3048	-4.70625e-07	0.00144269	0.792644	0.999928
ENSG00000232938	AC139099.3	29.4529	-2.15007e-06	0.00144268	0.48594	0.999928
ENSG00000267270	AC139100.2	10.5762	-3.12201e-06	0.00144269	0.07442	0.999928
ENSG00000233812	AC139426.2	40.4255	8.81528e-08	0.00144268	0.974848	0.999928
ENSG00000257189	AC139677.1	0.746682	3.02529e-07	0.00144269	0.420087	0.999928
ENSG00000269394	AC139677.10	66.8995	-1.19215e-07	0.00144269	0.887227	0.999928
ENSG00000257537	AC139677.3	5.35302	-5.65169e-08	0.00144269	0.948795	0.999928
ENSG00000257774	AC139677.5	1.03459	-4.61657e-08	0.0014427	0.895303	0.999928
ENSG00000257936	AC139677.6	1.07942	1.48643e-07	0.00144269	0.720386	0.999928
ENSG00000258003	AC139677.7	15.5654	1.29288e-06	0.00144269	0.151302	0.999928
ENSG00000196082	AC140061.1	2.31499	-2.28121e-07	0.00144269	0.733746	0.999928
ENSG00000203430	AC140061.10	1.34696	-1.32962e-07	0.00144269	0.551544	0.999928
ENSG00000203431	AC140061.11	2.84665	5.81097e-07	0.00144269	0.385279	0.999928
ENSG00000269529	AC140061.12	0.853619	-2.95436e-07	0.00144269	0.637736	0.999928
ENSG00000203423	AC140061.4	1.97403	1.51449e-07	0.00144269	0.851916	0.999928
ENSG00000203425	AC140061.6	0.537823	-2.97511e-07	0.00144269	0.629318	0.999928
ENSG00000203426	AC140061.7	1.66178	-8.41922e-07	0.00144269	0.161117	0.999928
ENSG00000203427	AC140061.8	1.11626	3.64222e-07	0.00144269	0.494572	0.999928
ENSG00000203428	AC140061.9	13.5347	-2.46222e-08	0.00144269	0.987221	0.999928
ENSG00000183292	AC140481.2	9.91722	-2.07553e-06	0.00144269	0.254079	0.999928
ENSG00000215154	AC141586.5	69.6312	4.65414e-06	0.00144269	0.136019	0.999928
ENSG00000253896	AC144568.2	0.802437	1.99051e-07	0.00144269	0.769412	0.999928
ENSG00000263349	AC145141.1	2.12947	1.57587e-07	0.00144269	0.82699	0.999928
ENSG00000215750	AC145212.1	24.4162	-5.28079e-07	0.00144269	0.741148	0.999928
ENSG00000235833	AC159540.14	29.2643	-5.37116e-06	0.00144269	0.0662065	0.999928
ENSG00000215621	AC174470.1	27.4426	2.35801e-07	0.00144269	0.844008	0.999928
ENSG00000272391	AC211429.1	69.4993	-2.60241e-07	0.00144269	0.809815	0.999928
ENSG00000257565	AC217770.1	6.67655	5.76754e-09	0.00144269	0.997761	0.999928
ENSG00000257822	AC217770.2	5.67702	-9.55437e-07	0.00144269	0.473936	0.999928
ENSG00000257382	AC217772.1	308.789	-6.00152e-07	0.00144269	0.650085	0.999928
ENSG00000257377	AC217775.1	8.1646	1.354e-08	0.00144269	0.994645	0.999928
ENSG00000258049	AC217775.2	1.78145	-3.46678e-07	0.00144269	0.254077	0.999928
ENSG00000257374	AC217778.1	140.226	7.75613e-07	0.00144269	0.773549	0.999928
ENSG00000257436	AC217778.2	7.84229	5.67493e-07	0.00144269	0.679054	0.999928
ENSG00000257348	AC217779.1	17.2866	-1.62739e-06	0.00144269	0.33247	0.999928
ENSG00000257437	AC217779.2	0.912031	-3.66511e-07	0.00144269	0.405085	0.999928
ENSG00000257305	AC225613.1	2.59404	-1.21635e-07	0.00144269	0.886255	0.999928
ENSG00000257311	AC225613.2	3.12792	4.12186e-07	0.00144269	0.662984	0.999928
ENSG00000257889	AC225613.6	6.22269	-1.81812e-07	0.00144269	0.879624	0.999928
ENSG00000258143	AC225613.7	11.4869	7.05426e-07	0.00144269	0.582209	0.999928
ENSG00000269313	AC231657.1	3.71159	7.55312e-07	0.00144269	0.398899	0.999928
ENSG00000237261	AC233263.1	4.33165	-4.79677e-07	0.00144269	0.677403	0.999928
ENSG00000237474	AC233263.2	4.78013	5.59818e-07	0.00144269	0.662274	0.999928
ENSG00000268679	AC233294.1	9.4263	-5.9087e-08	0.00144269	0.801629	0.999928
ENSG00000272185	AC233297.1	3.65779	-9.39525e-07	0.00144269	0.440778	0.999928
ENSG00000271425	AC239799.1	402.376	-4.66438e-06	0.00144267	0.316301	0.999928
ENSG00000264992	AC239802.1	19.586	-1.48228e-07	0.00144269	0.775094	0.999928
ENSG00000267846	AC239803.1	1.04166	1.64021e-07	0.00144269	0.746132	0.999928
ENSG00000268576	AC239811.1	129.611	-1.23479e-06	0.00144268	0.678903	0.999928
ENSG00000270629	AC239811.2	416.144	-7.56206e-07	0.00144266	0.88253	0.999928
ENSG00000272150	AC239860.1	4.4971	7.93693e-07	0.00144269	0.397733	0.999928
ENSG00000273089	AC240565.2	54.0611	-2.17673e-07	0.00144269	0.930643	0.999928
ENSG00000264863	AC241585.1	149.418	8.49556e-07	0.00144267	0.849252	0.999928
ENSG00000272419	AC241585.3	607.213	-8.6224e-07	0.00144268	0.772569	0.999928
ENSG00000270392	AC241952.1	1.1084	-2.38561e-07	0.00144269	0.736814	0.999928
ENSG00000270537	AC242842.1	7.77869	9.95803e-08	0.00144269	0.935945	0.999928
ENSG00000271383	AC242842.2	811.279	-6.70783e-07	0.00144268	0.840246	0.999928
ENSG00000266472	AC242988.1	73.212	1.80564e-06	0.00144267	0.66568	0.999928
ENSG00000268624	AC243428.1	1.41768	1.62565e-07	0.00144269	0.849479	0.999928
ENSG00000271601	AC243547.1	445.714	-2.3667e-06	0.00144265	0.673093	0.999928
ENSG00000271001	AC243756.1	15.2939	-3.07926e-07	0.00144269	0.827792	0.999928
ENSG00000271121	AC243756.2	24.3335	8.67887e-07	0.00144269	0.690859	0.999928
ENSG00000272058	AC243772.2	452.025	-3.22283e-06	0.00144267	0.426934	0.999928
ENSG00000272876	AC243960.1	36.714	-5.10789e-09	0.00144269	0.996459	0.999928
ENSG00000269723	AC244090.2	1.80981	1.83818e-07	0.00144269	0.855414	0.999928
ENSG00000269525	AC244163.1	0.55619	6.78646e-08	0.00144269	0.868846	0.999928
ENSG00000268043	AC244394.1	29.0434	-3.79867e-07	0.00144269	0.613177	0.999928
ENSG00000270816	AC244452.1	15.3625	-2.51524e-06	0.00144269	0.265949	0.999928
ENSG00000272674	AC244517.1	9.66421	2.24327e-07	0.00144269	0.796215	0.999928
ENSG00000272089	AC244669.1	8.06674	1.2386e-07	0.00144269	0.502814	0.999928
ENSG00000263962	AC245100.1	147.991	1.79957e-08	0.00144266	0.0338102	0.999928
ENSG00000273150	AC245150.1	1.05454	-9.25799e-09	0.00144269	0.995511	0.999928
ENSG00000272246	AC245177.2	8.04285	-9.71563e-07	0.00144269	0.52779	0.999928
ENSG00000270650	AC245389.1	24.3335	8.67887e-07	0.00144269	0.690859	0.999928
ENSG00000270671	AC245884.2	46.8141	-3.94548e-08	0.00144269	0.934759	0.999928
ENSG00000270985	AC245884.3	120.915	1.1392e-06	0.00144269	0.612782	0.999928
ENSG00000271567	AC246785.1	0.659124	1.204e-07	0.00144269	0.70154	0.999928
ENSG00000272497	AC247039.1	8.06674	1.2386e-07	0.00144269	0.502814	0.999928
ENSG00000273136	AC253572.1	11.5992	-2.74798e-07	0.00144269	0.494875	0.999928
ENSG00000273429	AC253572.2	109.054	-2.14524e-06	0.00144267	0.59895	0.999928
ENSG00000270339	AC253578.1	0.659124	1.204e-07	0.00144269	0.70154	0.999928
ENSG00000060971	ACAA1	310.193	-6.6685e-06	0.00144266	0.223154	0.999928
ENSG00000167315	ACAA2	951.008	2.1122e-06	0.00144268	0.568549	0.999928
ENSG00000132142	ACACA	506.426	2.12837e-06	0.00144266	0.653961	0.999928
ENSG00000076555	ACACB	152.138	-1.37224e-06	0.00144268	0.606823	0.999928
ENSG00000111271	ACAD10	182.898	1.28483e-06	0.00144267	0.754998	0.999928
ENSG00000240303	ACAD11	139.535	4.10714e-06	0.00144267	0.337236	0.999928
ENSG00000151498	ACAD8	237.092	9.25497e-07	0.00144264	0.792311	0.999928
ENSG00000177646	ACAD9	282.229	7.28379e-06	0.00144265	0.261455	0.999928
ENSG00000115361	ACADL	6.08936	7.58768e-07	0.00144269	0.820789	0.999928
ENSG00000117054	ACADM	344.903	-6.13154e-06	0.00144266	0.649681	0.999928
ENSG00000122971	ACADS	176.233	1.33379e-05	0.00144267	0.0344326	0.999928
ENSG00000196177	ACADSB	392.329	-1.42692e-06	0.00144266	0.780434	0.999928
ENSG00000072778	ACADVL	1806.95	-4.87398e-07	0.00144267	0.908363	0.999928
ENSG00000157766	ACAN	2.59211	3.04289e-07	0.00144269	0.732559	0.999928
ENSG00000072818	ACAP1	1011.84	5.26961e-06	0.00144261	0.507535	0.999928
ENSG00000114331	ACAP2	1922.1	-0.000198657	0.00144957	0.0372457	0.999928
ENSG00000131584	ACAP3	159.444	-1.56768e-06	0.00144267	0.613039	0.999928
ENSG00000075239	ACAT1	139.3	-4.24966e-06	0.00144266	0.434393	0.999928
ENSG00000120437	ACAT2	312.679	7.90633e-07	0.00144267	0.860585	0.999928
ENSG00000182827	ACBD3	483.08	3.52041e-07	0.00144266	0.789939	0.999928
ENSG00000181513	ACBD4	79.6499	4.06712e-07	0.00144268	0.908821	0.999928
ENSG00000107897	ACBD5	524.075	-6.57927e-06	0.00144263	0.364532	0.999928
ENSG00000135847	ACBD6	191.439	-3.16695e-06	0.00144265	0.572331	0.999928
ENSG00000176244	ACBD7	22.5488	-6.43292e-08	0.00144269	0.976501	0.999928
ENSG00000110455	ACCS	45.251	-1.33358e-06	0.00144269	0.620123	0.999928
ENSG00000102977	ACD	257.511	5.57911e-06	0.00144267	0.235143	0.999928
ENSG00000159640	ACE	7.3129	-2.70879e-07	0.00144269	0.849071	0.999928
ENSG00000264813	ACE	0.842579	1.84124e-07	0.00144269	0.73679	0.999928
ENSG00000167769	ACER1	1.53479	-7.49468e-07	0.00144269	0.354712	0.999928
ENSG00000177076	ACER2	18.919	1.185e-06	0.00144269	0.710224	0.999928
ENSG00000078124	ACER3	131.569	-5.84551e-06	0.00144268	0.148218	0.999928
ENSG00000262970	ACER3	128.032	4.11126e-06	0.00144268	0.294516	0.999928
ENSG00000087085	ACHE	1.41896	-2.16491e-07	0.00144269	0.828305	0.999928
ENSG00000100813	ACIN1	1421.61	-1.18991e-05	0.00144265	0.0883477	0.999928
ENSG00000144648	ACKR2	40.4819	1.12273e-06	0.00144269	0.567637	0.999928
ENSG00000144476	ACKR3	41.5656	-1.62979e-06	0.00144269	0.4909	0.999928
ENSG00000129048	ACKR4	1.37783	1.01828e-07	0.00144269	0.881221	0.999928
ENSG00000131473	ACLY	1309.51	9.00448e-06	0.00144265	0.162473	0.999928
ENSG00000260245	ACLY	638.79	-8.92081e-07	0.00144266	0.725148	0.999928
ENSG00000196636	ACN9	46.2075	-1.22611e-09	0.00144269	0.797265	0.999928
ENSG00000122729	ACO1	214.571	-2.59291e-06	0.00144266	0.614846	0.999928
ENSG00000100412	ACO2	741.443	3.2559e-06	0.00144264	0.614153	0.999928
ENSG00000184227	ACOT1	14.7715	3.01469e-06	0.00144269	0.121423	0.999928
ENSG00000162390	ACOT11	204.766	-5.5831e-06	0.00144267	0.221471	0.999928
ENSG00000172497	ACOT12	0.604258	-1.2546e-08	0.00144269	0.939723	0.999928
ENSG00000112304	ACOT13	139.801	5.98391e-07	0.00144268	0.836373	0.999928
ENSG00000119673	ACOT2	66.2335	-2.39272e-06	0.00144267	0.564901	0.999928
ENSG00000177465	ACOT4	74.4882	1.75908e-06	0.00144268	0.632234	0.999928
ENSG00000097021	ACOT7	116.461	6.5598e-06	0.00144267	0.16377	0.999928
ENSG00000101473	ACOT8	163.952	1.669e-06	0.00144265	0.759674	0.999928
ENSG00000123130	ACOT9	275.719	-6.61644e-06	0.00144266	0.341774	0.999928
ENSG00000161533	ACOX1	734.006	1.12624e-05	0.00144267	0.053916	0.999928
ENSG00000087008	ACOX3	201.254	-2.71784e-06	0.00144266	0.570376	0.999928
ENSG00000153093	ACOXL	39.0653	1.6975e-06	0.00144269	0.449113	0.999928
ENSG00000143727	ACP1	638.135	-4.36442e-05	0.00144298	0.994116	0.999928
ENSG00000134575	ACP2	205.735	4.74874e-07	0.00144268	0.891791	0.999928
ENSG00000102575	ACP5	76.8971	1.49298e-06	0.00144268	0.625743	0.999928
ENSG00000162836	ACP6	75.4395	-4.21822e-07	0.00144269	0.870518	0.999928
ENSG00000265277	ACP6	49.2398	3.23646e-06	0.00144269	0.227034	0.999928
ENSG00000155893	ACPL2	164.834	-3.50652e-06	0.00144267	0.440141	0.999928
ENSG00000014257	ACPP	5.98109	-1.46864e-08	0.00144269	0.807766	0.999928
ENSG00000111644	ACRBP	21.6051	7.60649e-07	0.00144269	0.619739	0.999928
ENSG00000147174	ACRC	77.7406	-5.01612e-06	0.00144269	0.117703	0.999928
ENSG00000103740	ACSBG1	24.2417	-2.05522e-08	0.00144269	0.987112	0.999928
ENSG00000167107	ACSF2	96.8019	-6.97383e-06	0.00144267	0.326484	0.999928
ENSG00000176715	ACSF3	546.479	3.54867e-06	0.0014426	0.630122	0.999928
ENSG00000151726	ACSL1	375.374	9.75367e-07	0.00144266	0.853612	0.999928
ENSG00000123983	ACSL3	595.371	-5.09566e-06	0.00144265	0.370716	0.999928
ENSG00000068366	ACSL4	730.512	-1.14757e-05	0.00144265	0.131636	0.999928
ENSG00000197142	ACSL5	1141.19	8.99059e-06	0.00144262	0.299706	0.999928
ENSG00000164398	ACSL6	25.4539	9.08525e-07	0.00144269	0.605583	0.999928
ENSG00000166743	ACSM1	2.35671	-1.17719e-06	0.00144269	0.170014	0.999928
ENSG00000183747	ACSM2A	29.6781	-1.92503e-06	0.00144269	0.356881	0.999928
ENSG00000066813	ACSM2B	30.9234	2.84653e-06	0.00144269	0.104121	0.999928
ENSG00000005187	ACSM3	44.7017	1.47348e-06	0.00144268	0.682199	0.999928
ENSG00000154930	ACSS1	838.792	5.66074e-07	0.00144265	0.922348	0.999928
ENSG00000131069	ACSS2	47.9324	-1.80143e-06	0.00144269	0.477205	0.999928
ENSG00000111058	ACSS3	2.77808	3.09576e-07	0.00144269	0.737319	0.999928
ENSG00000143632	ACTA1	0.744944	-2.88594e-07	0.00144269	0.693275	0.999928
ENSG00000107796	ACTA2	106.797	2.00151e-06	0.00144267	0.650638	0.999928
ENSG00000075624	ACTB	45871.9	4.52789e-06	0.00144268	0.210614	0.999928
ENSG00000188460	ACTBP11	0.461296	-1.69699e-07	0.00144269	0.956461	0.999928
ENSG00000233125	ACTBP12	4.0844	-2.35875e-07	0.00144269	0.838778	0.999928
ENSG00000234667	ACTBP13	4.92933	-1.14202e-06	0.00144269	0.315293	0.999928
ENSG00000213763	ACTBP2	0.631719	-2.07108e-07	0.00144269	0.951725	0.999928
ENSG00000185607	ACTBP7	1.14699	2.50483e-08	0.00144269	0.94745	0.999928
ENSG00000184009	ACTG1	8036.01	5.96023e-06	0.00144267	0.171633	0.999928
ENSG00000267807	ACTG1	8036.01	5.96023e-06	0.00144267	0.171633	0.999928
ENSG00000178631	ACTG1P1	4.63757	-4.34001e-07	0.00144269	0.699141	0.999928
ENSG00000231340	ACTG1P10	2.85023	-8.25156e-07	0.00144269	0.374814	0.999928
ENSG00000272242	ACTG1P10	2.85023	-8.25156e-07	0.00144269	0.374814	0.999928
ENSG00000226642	ACTG1P12	1.55179	5.27655e-07	0.00144269	0.241774	0.999928
ENSG00000215388	ACTG1P3	28.8874	-1.39373e-06	0.00144269	0.524143	0.999928
ENSG00000229349	ACTG1P9	17.4721	-9.24898e-06	0.0014427	0.696781	0.999928
ENSG00000163017	ACTG2	0.975255	-2.81921e-07	0.00144269	0.764447	0.999928
ENSG00000182584	ACTL10	40.1364	2.29481e-06	0.00144268	0.478991	0.999928
ENSG00000136518	ACTL6A	252.358	6.9544e-07	0.00144268	0.770976	0.999928
ENSG00000072110	ACTN1	187.34	2.63846e-06	0.00144269	0.305151	0.999928
ENSG00000248746	ACTN3	2.44908	4.09511e-07	0.00144269	0.587566	0.999928
ENSG00000130402	ACTN4	4346.2	8.89718e-06	0.00144264	0.506427	0.999928
ENSG00000131966	ACTR10	397.909	-4.45519e-08	0.00144265	0.992758	0.999928
ENSG00000138107	ACTR1A	1187.92	5.43078e-06	0.00144255	0.478386	0.999928
ENSG00000115073	ACTR1B	548.278	1.60754e-06	0.00144264	0.800126	0.999928
ENSG00000138071	ACTR2	4047.97	4.17149e-06	0.00144263	0.537833	0.999928
ENSG00000115091	ACTR3	4807.96	3.40729e-06	0.00144265	0.567241	0.999928
ENSG00000133627	ACTR3B	91.9901	-6.7296e-06	0.00144268	0.0666864	0.999928
ENSG00000106526	ACTR3C	84.138	1.73103e-06	0.00144267	0.680976	0.999928
ENSG00000101442	ACTR5	156.123	4.68194e-06	0.00144266	0.343349	0.999928
ENSG00000075089	ACTR6	235.878	1.0401e-05	0.00144267	0.0757937	0.999928
ENSG00000113812	ACTR8	549.495	-1.0173e-05	0.00144264	0.157219	0.999928
ENSG00000184378	ACTRT3	10.4169	-1.04694e-06	0.00144269	0.456773	0.999928
ENSG00000115170	ACVR1	85.4044	1.65146e-06	0.00144269	0.519705	0.999928
ENSG00000135503	ACVR1B	159.424	-8.5074e-07	0.00144267	0.836507	0.999928
ENSG00000123612	ACVR1C	4.9304	1.93669e-07	0.00144269	0.816517	0.999928
ENSG00000121989	ACVR2A	219.759	6.0323e-06	0.00144267	0.172317	0.999928
ENSG00000114739	ACVR2B	229.835	-3.498e-06	0.00144266	0.471701	0.999928
ENSG00000139567	ACVRL1	6.94194	-1.33473e-06	0.00144269	0.0939139	0.999928
ENSG00000243989	ACY1	79.0445	1.13151e-06	0.00144268	0.746522	0.999928
ENSG00000119640	ACYP1	36.1137	-2.41494e-06	0.00144268	0.408436	0.999928
ENSG00000170634	ACYP2	120.466	1.90079e-06	0.00144264	0.770845	0.999928
ENSG00000267135	AD000091.3	1.07757	6.81416e-07	0.00144269	0.317778	0.999928
ENSG00000240616	AD000092.3	8.46422	-5.68245e-07	0.00144269	0.704479	0.999928
ENSG00000267120	AD000671.6	89.7375	2.28828e-06	0.00144269	0.349986	0.999928
ENSG00000196839	ADA	203.267	4.91065e-06	0.00144265	0.400429	0.999928
ENSG00000140955	ADAD2	2.26715	-1.12254e-07	0.00144269	0.873926	0.999928
ENSG00000168803	ADAL	95.2283	-8.61713e-06	0.00144269	0.0123705	0.999928
ENSG00000137845	ADAM10	3204.6	2.46579e-07	0.00144266	0.963133	0.999928
ENSG00000073670	ADAM11	1.42524	4.25562e-08	0.00144269	0.986912	0.999928
ENSG00000148848	ADAM12	12.748	-1.94716e-06	0.00144269	0.162667	0.999928
ENSG00000143537	ADAM15	256.194	2.42009e-06	0.00144267	0.577081	0.999928
ENSG00000151694	ADAM17	997.904	6.61035e-06	0.00144266	0.225624	0.999928
ENSG00000135074	ADAM19	549.055	1.8985e-06	0.00144269	0.127847	0.999928
ENSG00000229186	ADAM1A	74.3846	-3.44632e-07	0.00144267	0.928307	0.999928
ENSG00000226469	ADAM1B	4.71746	-6.72735e-07	0.00144269	0.937421	0.999928
ENSG00000134007	ADAM20	18.8054	-2.74177e-06	0.00144269	0.125046	0.999928
ENSG00000139985	ADAM21	1.58447	1.04357e-06	0.00144269	0.164566	0.999928
ENSG00000008277	ADAM22	72.9312	7.71004e-07	0.00144269	0.765915	0.999928
ENSG00000114948	ADAM23	0.989234	-1.49927e-08	0.00144269	0.875569	0.999928
ENSG00000042980	ADAM28	187.151	-2.05714e-06	0.00144269	0.405654	0.999928
ENSG00000168594	ADAM29	3.81808	-9.05349e-07	0.00144269	0.442157	0.999928
ENSG00000197140	ADAM32	545.04	-2.73306e-06	0.00144268	0.442503	0.999928
ENSG00000149451	ADAM33	7.62164	-1.50419e-07	0.00144269	0.914646	0.999928
ENSG00000197475	ADAM3A	6.45274	-1.26306e-06	0.00144269	0.346128	0.999928
ENSG00000196115	ADAM5	1.58081	-6.32903e-07	0.00144269	0.427512	0.999928
ENSG00000151651	ADAM8	3486.49	4.38012e-06	0.00144262	0.554933	0.999928
ENSG00000168615	ADAM9	83.2091	-1.06496e-06	0.00144269	0.674502	0.999928
ENSG00000134028	ADAMDEC1	1.47063	-8.33281e-08	0.00144269	0.840951	0.999928
ENSG00000154734	ADAMTS1	661.8	1.03419e-06	0.00144269	0.66348	0.999928
ENSG00000142303	ADAMTS10	141.158	-1.21138e-06	0.00144269	0.580979	0.999928
ENSG00000261964	ADAMTS10	167.083	-1.70226e-06	0.00144269	0.443002	0.999928
ENSG00000160323	ADAMTS13	4.55708	1.1519e-07	0.00144269	0.929984	0.999928
ENSG00000260099	ADAMTS13	2.15052	-4.56858e-07	0.00144269	0.652682	0.999928
ENSG00000138316	ADAMTS14	26.2483	4.48595e-06	0.00144269	0.0432664	0.999928
ENSG00000145536	ADAMTS16	8.601	-2.40442e-06	0.00144269	0.124299	0.999928
ENSG00000140470	ADAMTS17	36.6875	1.66241e-06	0.00144269	0.509895	0.999928
ENSG00000140873	ADAMTS18	0.766458	3.17423e-07	0.00144269	0.562646	0.999928
ENSG00000087116	ADAMTS2	10.8131	5.68091e-07	0.00144269	0.739635	0.999928
ENSG00000158859	ADAMTS4	59.6079	-5.39745e-06	0.00144269	0.0984662	0.999928
ENSG00000049192	ADAMTS6	12.0235	3.49273e-07	0.00144269	0.789815	0.999928
ENSG00000136378	ADAMTS7	3.32833	6.48758e-07	0.00144269	0.399396	0.999928
ENSG00000259785	ADAMTS7P1	1.55385	-8.60928e-07	0.00144269	0.147477	0.999928
ENSG00000259387	ADAMTS7P2	0.710438	3.78585e-08	0.0014427	0.743881	0.999928
ENSG00000218052	ADAMTS7P4	6.79571	-1.16694e-06	0.00144269	0.30892	0.999928
ENSG00000134917	ADAMTS8	1.19527	1.3958e-07	0.00144269	0.822038	0.999928
ENSG00000163638	ADAMTS9	3.11035	-2.06408e-06	0.00144269	0.0641189	0.999928
ENSG00000197859	ADAMTSL2	7.76329	-2.68053e-07	0.00144269	0.857514	0.999928
ENSG00000156218	ADAMTSL3	323.56	-5.60092e-06	0.00144267	0.232827	0.999928
ENSG00000143382	ADAMTSL4	1.84129	2.67577e-07	0.00144269	0.684002	0.999928
ENSG00000203804	ADAMTSL4-AS1	20.946	2.41066e-06	0.00144269	0.362757	0.999928
ENSG00000185761	ADAMTSL5	7.75639	-8.27137e-07	0.00144269	0.620223	0.999928
ENSG00000105963	ADAP1	855.384	2.87186e-06	0.00144267	0.542028	0.999928
ENSG00000184060	ADAP2	8.92111	5.96588e-07	0.00144269	0.639761	0.999928
ENSG00000160710	ADAR	8540.23	9.30941e-06	0.00144266	0.109575	0.999928
ENSG00000197381	ADARB1	299.844	-1.09911e-06	0.00144268	0.705613	0.999928
ENSG00000185736	ADARB2	40.1368	-2.47935e-07	0.00144269	0.784004	0.999928
ENSG00000065457	ADAT1	290.671	1.66111e-05	0.00144265	0.0762452	0.999928
ENSG00000189007	ADAT2	91.1105	-1.00143e-06	0.00144268	0.774448	0.999928
ENSG00000213638	ADAT3	29.2554	1.06715e-09	0.00144269	0.998563	0.999928
ENSG00000142920	ADC	25.2338	4.46977e-07	0.00144269	0.832481	0.999928
ENSG00000063761	ADCK1	45.3193	-3.82052e-06	0.00144268	0.254066	0.999928
ENSG00000133597	ADCK2	217.016	-3.91233e-06	0.00144265	0.489321	0.999928
ENSG00000163050	ADCK3	522.524	-3.21477e-06	0.00144268	0.382287	0.999928
ENSG00000123815	ADCK4	256.858	5.08279e-07	0.00144262	0.94525	0.999928
ENSG00000173137	ADCK5	19.6885	-7.67046e-08	0.00144269	0.937471	0.999928
ENSG00000261694	ADCK5	18.5342	-1.32881e-07	0.00144269	0.85206	0.999928
ENSG00000164742	ADCY1	4.19589	-1.01133e-06	0.00144269	0.396302	0.999928
ENSG00000143199	ADCY10	5.43928	-5.92166e-07	0.00144269	0.647675	0.999928
ENSG00000161912	ADCY10P1	102.702	-3.30362e-06	0.00144268	0.310573	0.999928
ENSG00000078295	ADCY2	44.3615	-8.22008e-07	0.00144269	0.743004	0.999928
ENSG00000138031	ADCY3	135.861	-6.01376e-07	0.00144269	0.810534	0.999928
ENSG00000129467	ADCY4	50.4825	-4.04615e-06	0.00144268	0.200579	0.999928
ENSG00000174233	ADCY6	12.5429	-1.29666e-06	0.00144269	0.377263	0.999928
ENSG00000121281	ADCY7	3569.56	-6.11766e-07	0.00144262	0.931184	0.999928
ENSG00000162104	ADCY9	549.812	-6.69834e-07	0.00144268	0.854792	0.999928
ENSG00000141433	ADCYAP1	0.601097	1.85629e-07	0.00144269	0.592548	0.999928
ENSG00000078549	ADCYAP1R1	0.536195	-5.21226e-07	0.00144269	0.402923	0.999928
ENSG00000087274	ADD1	3195.9	4.68995e-06	0.00144255	0.653593	0.999928
ENSG00000075340	ADD2	8.51956	8.8145e-07	0.00144269	0.414587	0.999928
ENSG00000271760	ADD2	8.51956	8.8145e-07	0.00144269	0.414587	0.999928
ENSG00000148700	ADD3	1884.93	-9.38055e-06	0.00144265	0.148328	0.999928
ENSG00000118492	ADGB	14.2637	1.45907e-07	0.00144269	0.938834	0.999928
ENSG00000196616	ADH1B	6.34353	7.82983e-07	0.00144269	0.569537	0.999928
ENSG00000198099	ADH4	17.0687	-2.73405e-06	0.00144269	0.237478	0.999928
ENSG00000197894	ADH5	645.677	1.42267e-06	0.00144263	0.840146	0.999928
ENSG00000196344	ADH7	36.0548	-3.53404e-06	0.00144269	0.259726	0.999928
ENSG00000147576	ADHFE1	70.0965	-4.41453e-07	0.00144267	0.911196	0.999928
ENSG00000182551	ADI1	345.706	5.11232e-06	0.00144264	0.430426	0.999928
ENSG00000182035	ADIG	1.94783	-7.87372e-07	0.00144269	0.512738	0.999928
ENSG00000181092	ADIPOQ	13.4588	-2.95743e-07	0.00144269	0.866471	0.999928
ENSG00000159346	ADIPOR1	747.216	4.88181e-06	0.00144262	0.507843	0.999928
ENSG00000006831	ADIPOR2	1056.36	2.04337e-05	0.00144271	0.442468	0.999928
ENSG00000156110	ADK	142.859	-7.05244e-07	0.00144265	0.903105	0.999928
ENSG00000148926	ADM	3.71869	2.21422e-07	0.00144269	0.836767	0.999928
ENSG00000128165	ADM2	57.1901	3.70595e-06	0.00144269	0.0740595	0.999928
ENSG00000224420	ADM5	8.63092	-7.2645e-07	0.00144269	0.677621	0.999928
ENSG00000101126	ADNP	1521.24	-3.04512e-06	0.00144265	0.61508	0.999928
ENSG00000101544	ADNP2	527.744	-5.01151e-06	0.00144269	0.0647454	0.999928
ENSG00000181915	ADO	706.615	6.81699e-06	0.00144267	0.141554	0.999928
ENSG00000128271	ADORA2A	25.316	-8.62404e-07	0.00144269	0.613906	0.999928
ENSG00000170425	ADORA2B	7.55255	-9.40382e-08	0.00144269	0.951002	0.999928
ENSG00000121933	ADORA3	3.21687	-1.22795e-06	0.00144269	0.313897	0.999928
ENSG00000159322	ADPGK	1055.58	1.14485e-06	0.00144261	0.887698	0.999928
ENSG00000144843	ADPRH	163.605	2.30461e-06	0.00144267	0.609637	0.999928
ENSG00000153531	ADPRHL1	7.53688	1.11729e-06	0.00144269	0.500385	0.999928
ENSG00000116863	ADPRHL2	250.483	4.08923e-08	0.00144267	0.994091	0.999928
ENSG00000170222	ADPRM	79.1562	-1.71351e-06	0.00144267	0.706153	0.999928
ENSG00000120907	ADRA1A	4.29006	-2.29123e-07	0.00144269	0.858155	0.999928
ENSG00000222040	ADRA2B	2.99228	3.52921e-07	0.00144269	0.71051	0.999928
ENSG00000043591	ADRB1	8.45303	-3.08119e-07	0.00144269	0.812255	0.999928
ENSG00000169252	ADRB2	923.465	-4.02531e-06	0.00144265	0.471971	0.999928
ENSG00000188778	ADRB3	6.5099	-1.18108e-06	0.00144269	0.339312	0.999928
ENSG00000173020	ADRBK1	3417.94	1.94286e-05	0.00144265	0.747892	0.999928
ENSG00000100077	ADRBK2	87.6851	-2.70014e-06	0.00144269	0.278739	0.999928
ENSG00000130706	ADRM1	715.37	1.08359e-05	0.00144267	0.0488032	0.999928
ENSG00000239900	ADSL	420.375	5.65574e-06	0.00144266	0.271897	0.999928
ENSG00000035687	ADSS	777.723	-1.30432e-05	0.00144267	0.994378	0.999928
ENSG00000185100	ADSSL1	16.9154	-1.80727e-06	0.00144269	0.422472	0.999928
ENSG00000111863	ADTRP	11.4551	-5.89123e-07	0.00144269	0.714531	0.999928
ENSG00000256221	AE000661.36	0.737226	-3.25447e-07	0.00144269	0.605671	0.999928
ENSG00000259003	AE000662.92	21.8158	-8.10732e-07	0.00144268	0.775795	0.999928
ENSG00000106624	AEBP1	91.4786	4.89887e-06	0.00144269	0.106643	0.999928
ENSG00000139154	AEBP2	529.054	-2.55156e-06	0.00144263	0.86793	0.999928
ENSG00000181026	AEN	298.978	7.29453e-06	0.00144268	0.104521	0.999928
ENSG00000104964	AES	3290.07	2.30004e-05	0.00144257	0.0684685	0.999928
ENSG00000251563	AF121898.1	5.44267	-1.38333e-06	0.00144269	0.367434	0.999928
ENSG00000215346	AF131215.5	47.1075	-2.1932e-06	0.00144269	0.607108	0.999928
ENSG00000243440	AF165138.7	4.63014	1.13502e-06	0.00144269	0.0561118	0.999928
ENSG00000233007	AF241726.4	2.26433	-3.14552e-07	0.00144269	0.71411	0.999928
ENSG00000196526	AFAP1	204.732	-2.76121e-06	0.00144267	0.521924	0.999928
ENSG00000157510	AFAP1L1	5.67768	-8.71754e-07	0.00144269	0.464761	0.999928
ENSG00000169129	AFAP1L2	99.7866	8.35825e-07	0.00144269	0.621114	0.999928
ENSG00000172493	AFF1	1784.05	-3.11929e-07	0.00144267	0.940849	0.999928
ENSG00000155966	AFF2	23.2431	-1.70113e-06	0.00144269	0.277303	0.999928
ENSG00000269754	AFF2	23.2431	-1.70113e-06	0.00144269	0.277303	0.999928
ENSG00000144218	AFF3	47.0519	1.82035e-07	0.00144269	0.93528	0.999928
ENSG00000072364	AFF4	2059.5	-1.07788e-05	0.00144261	0.436779	0.999928
ENSG00000223959	AFG3L1P	178.986	-3.36368e-07	0.00144266	0.974719	0.999928
ENSG00000141385	AFG3L2	635.223	6.18643e-06	0.00144265	0.29331	0.999928
ENSG00000183077	AFMID	28.1937	5.68605e-06	0.00144269	0.079426	0.999928
ENSG00000119844	AFTPH	1100.3	-3.54146e-06	0.00144263	0.932096	0.999928
ENSG00000038002	AGA	145.774	-6.30354e-06	0.00144266	0.252085	0.999928
ENSG00000157985	AGAP1	169.77	-1.32791e-06	0.00144269	0.619961	0.999928
ENSG00000204172	AGAP10	99.4955	-4.92023e-07	0.00144267	0.898313	0.999928
ENSG00000135439	AGAP2	958.686	-2.00379e-05	0.00144265	0.94577	0.999928
ENSG00000255737	AGAP2-AS1	1.52464	1.04515e-06	0.00144269	0.176864	0.999928
ENSG00000133612	AGAP3	206.405	-7.27578e-07	0.00144267	0.851528	0.999928
ENSG00000188234	AGAP4	19.9754	7.58543e-07	0.00144269	0.765434	0.999928
ENSG00000264842	AGAP4	19.9754	7.58543e-07	0.00144269	0.765434	0.999928
ENSG00000172650	AGAP5	73.4745	-2.0074e-06	0.00144268	0.565006	0.999928
ENSG00000204149	AGAP6	46.1044	-1.07523e-06	0.00144268	0.763736	0.999928
ENSG00000271962	AGAP6	46.1044	-1.07523e-06	0.00144268	0.763736	0.999928
ENSG00000204169	AGAP7	2.99318	1.1747e-07	0.00144269	0.693118	0.999928
ENSG00000264204	AGAP7	2.99318	1.1747e-07	0.00144269	0.693118	0.999928
ENSG00000174194	AGAP8	41.6162	2.68693e-07	0.00144269	0.916551	0.999928
ENSG00000198035	AGAP9	9.37844	-7.34294e-07	0.00144269	0.543413	0.999928
ENSG00000264561	AGAP9	9.37844	-7.34294e-07	0.00144269	0.543413	0.999928
ENSG00000165923	AGBL2	20.6982	-1.60723e-06	0.00144269	0.471287	0.999928
ENSG00000146856	AGBL3	37.5313	3.21253e-06	0.00144269	0.21379	0.999928
ENSG00000186094	AGBL4	7.60689	-2.08994e-06	0.00144269	0.121879	0.999928
ENSG00000084693	AGBL5	125.999	2.73185e-06	0.00144266	0.601375	0.999928
ENSG00000204305	AGER	3.36966	3.78309e-07	0.00144269	0.728631	0.999928
ENSG00000206320	AGER	5.78412	5.23058e-08	0.00144269	0.972846	0.999928
ENSG00000229058	AGER	5.78412	5.23058e-08	0.00144269	0.972846	0.999928
ENSG00000230514	AGER	1.67281	3.04538e-07	0.00144269	0.653997	0.999928
ENSG00000231268	AGER	1.67281	3.04538e-07	0.00144269	0.653997	0.999928
ENSG00000234729	AGER	6.83049	6.26364e-07	0.00144269	0.713143	0.999928
ENSG00000237405	AGER	5.78412	5.23058e-08	0.00144269	0.972846	0.999928
ENSG00000173744	AGFG1	1044.71	-1.88076e-06	0.00144264	0.763172	0.999928
ENSG00000106351	AGFG2	372.896	6.82271e-06	0.00144266	0.234799	0.999928
ENSG00000164252	AGGF1	562.54	2.77655e-06	0.00144262	0.7123	0.999928
ENSG00000214273	AGGF1P1	10.4609	-3.58868e-06	0.00144269	0.0824517	0.999928
ENSG00000233435	AGGF1P2	8.65461	-4.87133e-07	0.00144269	0.771678	0.999928
ENSG00000241532	AGGF1P3	0.515319	-2.13883e-07	0.0014427	0.555685	0.999928
ENSG00000006530	AGK	433.005	5.83052e-06	0.00144267	0.240163	0.999928
ENSG00000262327	AGK	433.005	5.83066e-06	0.00144267	0.240163	0.999928
ENSG00000162688	AGL	527.88	-2.89957e-06	0.00144263	0.678733	0.999928
ENSG00000116771	AGMAT	37.9184	1.16844e-06	0.00144269	0.551257	0.999928
ENSG00000187546	AGMO	7.54574	-1.21419e-06	0.00144269	0.392274	0.999928
ENSG00000092847	AGO1	1068.05	-4.52895e-06	0.00144258	0.618825	0.999928
ENSG00000123908	AGO2	918.544	-1.22226e-05	0.00144268	0.268927	0.999928
ENSG00000126070	AGO3	1006.13	-9.5212e-06	0.00144266	0.108216	0.999928
ENSG00000134698	AGO4	989.862	2.02901e-06	0.00144266	0.703148	0.999928
ENSG00000204310	AGPAT1	218.19	7.28785e-07	0.00144268	0.565017	0.999928
ENSG00000206324	AGPAT1	15.9517	1.49149e-07	0.00144269	0.792746	0.999928
ENSG00000226467	AGPAT1	15.9517	1.49149e-07	0.00144269	0.792746	0.999928
ENSG00000228892	AGPAT1	5.51991	-6.15592e-08	0.00144269	0.873202	0.999928
ENSG00000235758	AGPAT1	15.9517	1.49149e-07	0.00144269	0.792746	0.999928
ENSG00000236873	AGPAT1	5.51991	-6.15592e-08	0.00144269	0.873202	0.999928
ENSG00000169692	AGPAT2	135.311	3.3128e-06	0.00144268	0.330158	0.999928
ENSG00000160216	AGPAT3	533.064	7.63984e-06	0.00144266	0.176669	0.999928
ENSG00000026652	AGPAT4	516.313	-4.00233e-06	0.00144268	0.304199	0.999928
ENSG00000155189	AGPAT5	293.617	-1.59189e-06	0.00144267	0.724818	0.999928
ENSG00000158669	AGPAT6	802.665	8.18581e-06	0.00144265	0.208289	0.999928
ENSG00000138678	AGPAT9	129.262	2.72067e-06	0.00144269	0.158227	0.999928
ENSG00000018510	AGPS	814.332	4.71576e-06	0.00144265	0.420296	0.999928
ENSG00000188157	AGRN	244.297	2.51396e-06	0.00144269	0.288628	0.999928
ENSG00000135049	AGTPBP1	1828.79	-2.44679e-06	0.00144265	0.673993	0.999928
ENSG00000177674	AGTRAP	394.134	1.80217e-05	0.00144272	0.0612323	0.999928
ENSG00000172482	AGXT	7.14979	-4.92868e-07	0.00144269	0.742036	0.999928
ENSG00000153207	AHCTF1	1527.79	1.30012e-05	0.00144266	0.836977	0.999928
ENSG00000226121	AHCTF1P1	10.6324	1.10199e-06	0.00144269	0.453456	0.999928
ENSG00000101444	AHCY	259.456	3.04218e-06	0.00144267	0.494044	0.999928
ENSG00000168710	AHCYL1	677.451	-1.73101e-07	0.00144262	0.980539	0.999928
ENSG00000158467	AHCYL2	193.411	-8.05447e-06	0.00144267	0.0961469	0.999928
ENSG00000126705	AHDC1	405.517	-3.19402e-06	0.00144267	0.494099	0.999928
ENSG00000135541	AHI1	431.847	1.64636e-06	0.00144267	0.705729	0.999928
ENSG00000124942	AHNAK	20024	-2.89256e-06	0.00144268	0.37899	0.999928
ENSG00000106546	AHR	1196.45	2.55074e-06	0.00144268	0.388903	0.999928
ENSG00000063438	AHRR	32.2688	1.15563e-06	0.00144269	0.537235	0.999928
ENSG00000100591	AHSA1	712.69	7.23573e-06	0.00144267	0.167601	0.999928
ENSG00000173209	AHSA2	394.776	-3.29127e-06	0.00144266	0.537599	0.999928
ENSG00000111732	AICDA	9.47766	4.16008e-07	0.00144269	0.798874	0.999928
ENSG00000186063	AIDA	689.974	2.93603e-07	0.00144261	0.970464	0.999928
ENSG00000234836	AIF1	0.405012	-1.60454e-07	0.00144269	0.950972	0.999928
ENSG00000156709	AIFM1	215.909	4.8577e-06	0.00144265	0.409505	0.999928
ENSG00000042286	AIFM2	152.422	1.05946e-05	0.00144269	0.0201452	0.999928
ENSG00000183773	AIFM3	3.13071	5.71415e-07	0.00144269	0.508898	0.999928
ENSG00000146416	AIG1	66.4577	2.8872e-06	0.00144268	0.441146	0.999928
ENSG00000112297	AIM1	658.086	-1.17017e-06	0.00144263	0.874937	0.999928
ENSG00000176092	AIM1L	5.41309	-6.7122e-07	0.00144269	0.54893	0.999928
ENSG00000163568	AIM2	10.2775	-5.45731e-07	0.00144269	0.681324	0.999928
ENSG00000164022	AIMP1	293.149	1.6592e-06	0.00144268	0.655672	0.999928
ENSG00000106305	AIMP2	145.631	2.98754e-06	0.00144268	0.343374	0.999928
ENSG00000110711	AIP	484.938	4.92108e-06	0.00144266	0.324474	0.999928
ENSG00000129221	AIPL1	3.98233	8.46454e-07	0.00144269	0.429407	0.999928
ENSG00000160224	AIRE	3.53454	9.7493e-08	0.00144269	0.91405	0.999928
ENSG00000196581	AJAP1	5.75769	-5.91678e-07	0.00144269	0.68771	0.999928
ENSG00000129474	AJUBA	14.8131	-2.06342e-07	0.00144269	0.885817	0.999928
ENSG00000106992	AK1	67.1292	1.05472e-06	0.00144268	0.76337	0.999928
ENSG00000004455	AK2	1132.2	4.47989e-06	0.00144266	0.363947	0.999928
ENSG00000242272	AK2P2	0.8205	-7.0316e-07	0.00144269	0.186832	0.999928
ENSG00000147853	AK3	327.62	-7.29481e-06	0.00144263	0.312111	0.999928
ENSG00000230042	AK3P3	10.3113	-3.10522e-06	0.00144269	0.0664979	0.999928
ENSG00000162433	AK4	36.8932	-5.08175e-06	0.00144269	0.0313026	0.999928
ENSG00000263535	AK4P1	4.45289	-1.82074e-07	0.00144269	0.875938	0.999928
ENSG00000223621	AK4P4	6.52823	2.10439e-07	0.00144269	0.880317	0.999928
ENSG00000154027	AK5	85.6834	-6.38979e-09	0.00144269	0.991726	0.999928
ENSG00000140057	AK7	9.64103	-9.28472e-07	0.00144269	0.513811	0.999928
ENSG00000165695	AK8	1.00291	1.18002e-07	0.00144269	0.703096	0.999928
ENSG00000155085	AK9	186.432	-6.06912e-07	0.00144267	0.790661	0.999928
ENSG00000121057	AKAP1	155.062	-7.39155e-07	0.00144267	0.851331	0.999928
ENSG00000108599	AKAP10	650.47	-1.77351e-06	0.0014426	0.882564	0.999928
ENSG00000023516	AKAP11	1331.13	-1.80339e-05	0.00144269	0.447234	0.999928
ENSG00000131016	AKAP12	220.101	6.0171e-07	0.00144269	0.652507	0.999928
ENSG00000170776	AKAP13	8060.04	-1.23053e-06	0.0014426	0.881898	0.999928
ENSG00000197976	AKAP17A	639.346	3.22977e-06	0.00144266	0.534259	0.999928
ENSG00000241978	AKAP2	205.797	3.97072e-06	0.00144268	0.251382	0.999928
ENSG00000111254	AKAP3	7.44459	-4.92135e-07	0.00144269	0.687437	0.999928
ENSG00000179841	AKAP5	1085.99	-6.39978e-06	0.00144266	0.226615	0.999928
ENSG00000151320	AKAP6	11.7305	-7.93575e-07	0.00144269	0.594178	0.999928
ENSG00000118507	AKAP7	159.839	-2.76591e-05	0.0014428	0.766865	0.999928
ENSG00000105127	AKAP8	374.138	8.73358e-07	0.00144265	0.873784	0.999928
ENSG00000011243	AKAP8L	457.329	1.03582e-06	0.00144263	0.769047	0.999928
ENSG00000127914	AKAP9	1930.41	-9.16862e-06	0.00144265	0.172563	0.999928
ENSG00000166452	AKIP1	57.6994	1.15687e-07	0.00144268	0.975093	0.999928
ENSG00000174574	AKIRIN1	596.408	4.70418e-06	0.00144265	0.412764	0.999928
ENSG00000135334	AKIRIN2	249.856	2.88777e-06	0.00144264	0.75998	0.999928
ENSG00000106948	AKNA	10775.8	-3.60884e-05	0.00144279	0.925553	0.999928
ENSG00000162641	AKNAD1	3.82091	-8.05589e-07	0.00144269	0.51535	0.999928
ENSG00000117448	AKR1A1	345.859	6.2175e-06	0.00144268	0.15465	0.999928
ENSG00000085662	AKR1B1	465.334	5.55073e-06	0.00144263	0.43278	0.999928
ENSG00000198074	AKR1B10	3.11994	2.17332e-07	0.00144269	0.803932	0.999928
ENSG00000263355	AKR1B10P2	1.29491	-3.91533e-07	0.00144269	0.620333	0.999928
ENSG00000227471	AKR1B15	81.703	-7.52571e-07	0.00144268	0.835317	0.999928
ENSG00000229991	AKR1B1P1	1.02735	-6.09191e-08	0.00144269	0.928232	0.999928
ENSG00000187134	AKR1C1	9.84137	-3.6444e-07	0.00144269	0.813538	0.999928
ENSG00000266592	AKR1C1	9.84137	-3.6444e-07	0.00144269	0.813538	0.999928
ENSG00000151632	AKR1C2	2.847	3.31785e-07	0.00144269	0.697552	0.999928
ENSG00000265231	AKR1C2	2.53234	2.55152e-07	0.00144269	0.758097	0.999928
ENSG00000196139	AKR1C3	957.6	5.60732e-06	0.00144268	0.165188	0.999928
ENSG00000265685	AKR1C3	186.706	-2.52064e-07	0.00144268	0.934838	0.999928
ENSG00000225418	AKR1C5P	7.33789	8.74453e-07	0.00144269	0.563438	0.999928
ENSG00000263428	AKR1C5P	7.33789	8.74453e-07	0.00144269	0.563438	0.999928
ENSG00000215267	AKR1C7P	36.8393	2.80663e-06	0.00144269	0.102199	0.999928
ENSG00000263758	AKR1C7P	30.5397	-2.85681e-06	0.00144269	0.0564197	0.999928
ENSG00000196326	AKR1CL1	23.9506	9.58678e-07	0.00144269	0.451465	0.999928
ENSG00000264006	AKR1CL1	8.93738	7.34587e-07	0.00144269	0.536851	0.999928
ENSG00000122787	AKR1D1	1.24705	4.61216e-07	0.00144269	0.512875	0.999928
ENSG00000227776	AKR1D1P1	2.90565	4.88574e-07	0.00144269	0.686193	0.999928
ENSG00000165568	AKR1E2	10.0498	4.03333e-07	0.00144269	0.766425	0.999928
ENSG00000053371	AKR7A2	213.336	6.55578e-06	0.00144264	0.713595	0.999928
ENSG00000162482	AKR7A3	3.11171	9.76873e-07	0.00144269	0.341465	0.999928
ENSG00000211454	AKR7L	13.8448	-7.52353e-07	0.00144269	0.627415	0.999928
ENSG00000142208	AKT1	1538.98	1.61595e-05	0.00144264	0.204441	0.999928
ENSG00000204673	AKT1S1	105.304	4.58761e-06	0.00144266	0.229759	0.999928
ENSG00000105221	AKT2	1268.68	1.44604e-06	0.00144262	0.738311	0.999928
ENSG00000117020	AKT3	1674.83	-4.22932e-06	0.00144266	0.39949	0.999928
ENSG00000166971	AKTIP	268.58	-2.27847e-06	0.00144264	0.678477	0.999928
ENSG00000269155	AL009178.1	1.1675	-4.57812e-07	0.00144269	0.506836	0.999928
ENSG00000223474	AL020996.1	5.59726	1.69177e-06	0.00144269	0.202753	0.999928
ENSG00000213062	AL021068.1	5.59473	-1.16045e-06	0.00144269	0.351934	0.999928
ENSG00000111780	AL021546.6	2.07819	-3.29531e-07	0.00144269	0.687401	0.999928
ENSG00000203583	AL021707.1	1.83847	2.09605e-07	0.0014427	0.412702	0.999928
ENSG00000269824	AL022578.1	1.14745	7.81325e-07	0.00144269	0.167402	0.999928
ENSG00000233075	AL023583.1	4.51032	2.25949e-07	0.00144269	0.838693	0.999928
ENSG00000203518	AL023807.1	8.88191	1.70096e-06	0.00144269	0.205861	0.999928
ENSG00000269549	AL031663.2	16.1013	-3.73405e-06	0.00144269	0.0811853	0.999928
ENSG00000267882	AL031666.2	2.30733	-8.37975e-08	0.00144269	0.936084	0.999928
ENSG00000247315	AL034548.1	184.027	2.17702e-06	0.00144268	0.574087	0.999928
ENSG00000180344	AL035460.1	1.3172	-3.37461e-07	0.00144269	0.606735	0.999928
ENSG00000256323	AL049542.1	6.07465	7.15551e-07	0.00144269	0.407032	0.999928
ENSG00000268818	AL049747.1	1.06053	2.35303e-07	0.00144269	0.665857	0.999928
ENSG00000226989	AL049758.2	5.06469	-2.15338e-06	0.00144269	0.138288	0.999928
ENSG00000268702	AL049829.1	1.43609	-1.70589e-07	0.00144269	0.870927	0.999928
ENSG00000224997	AL049840.1	8.42801	-1.11616e-07	0.00144269	0.933157	0.999928
ENSG00000203863	AL079342.1	2.07592	-1.15967e-06	0.00144269	0.24247	0.999928
ENSG00000179467	AL109806.1	4.52116	-5.25502e-07	0.00144269	0.68671	0.999928
ENSG00000269375	AL117190.3	2.60462	9.17091e-08	0.00144269	0.925058	0.999928
ENSG00000267848	AL118506.1	1.44537	8.14422e-07	0.00144269	0.239827	0.999928
ENSG00000234188	AL121963.1	2.3641	-2.39335e-07	0.00144269	0.777116	0.999928
ENSG00000268466	AL132989.1	10.1135	-1.40664e-06	0.00144269	0.327244	0.999928
ENSG00000268657	AL133373.1	7.96607	-5.57851e-07	0.00144269	0.662785	0.999928
ENSG00000197146	AL133458.1	22.9343	-2.59245e-06	0.00144269	0.229611	0.999928
ENSG00000203547	AL135901.1	4.099	-1.20296e-07	0.00144269	0.896304	0.999928
ENSG00000212673	AL136115.1	3.63199	1.175e-07	0.00144269	0.916409	0.999928
ENSG00000215462	AL136218.1	2.84568	4.42626e-07	0.00144269	0.519039	0.999928
ENSG00000269279	AL136376.1	0.630256	-2.28388e-07	0.00144269	0.69027	0.999928
ENSG00000203630	AL136531.1	9.99149	-3.32614e-07	0.00144269	0.807637	0.999928
ENSG00000203602	AL137059.1	6.77727	-1.22281e-06	0.00144269	0.381617	0.999928
ENSG00000231922	AL138479.3	1.5364	-5.90657e-07	0.00144269	0.324974	0.999928
ENSG00000198100	AL138751.1	3.60629	4.60504e-07	0.00144269	0.672043	0.999928
ENSG00000268344	AL138815.2	3.09753	-4.67544e-07	0.00144269	0.639721	0.999928
ENSG00000269624	AL138847.1	2.14244	-5.89234e-07	0.00144269	0.40665	0.999928
ENSG00000253459	AL139099.1	13.3321	4.14039e-07	0.00144269	0.847839	0.999928
ENSG00000248458	AL139147.1	85.7335	-2.245e-06	0.00144268	0.43241	0.999928
ENSG00000255831	AL139385.1	4.65608	-2.64447e-07	0.00144269	0.410828	0.999928
ENSG00000256545	AL139819.1	6.63149	8.46614e-08	0.00144269	0.786813	0.999928
ENSG00000269064	AL160286.1	1.27163	4.12028e-07	0.00144269	0.401087	0.999928
ENSG00000233924	AL160471.6	3.44279	8.08007e-07	0.00144269	0.374979	0.999928
ENSG00000212670	AL161915.1	44.0829	-1.49479e-07	0.00144268	0.958962	0.999928
ENSG00000214645	AL162389.1	82.7354	7.9841e-07	0.00144269	0.74824	0.999928
ENSG00000234237	AL162431.1	2.42679	-6.22308e-07	0.00144269	0.389477	0.999928
ENSG00000203346	AL162458.1	3.37962	-5.19502e-07	0.00144269	0.349413	0.999928
ENSG00000255813	AL162497.1	2.08595	-3.89174e-07	0.00144269	0.446223	0.999928
ENSG00000213622	AL163952.1	39.8298	-3.34844e-06	0.00144268	0.280992	0.999928
ENSG00000228537	AL353608.1	5.79545	-1.62623e-06	0.00144269	0.286395	0.999928
ENSG00000265385	AL353608.2	5.79545	-1.62623e-06	0.00144269	0.286395	0.999928
ENSG00000203511	AL353662.1	3.71361	-7.3491e-07	0.00144269	0.557907	0.999928
ENSG00000203512	AL353662.2	7.03279	-6.74074e-07	0.00144269	0.533242	0.999928
ENSG00000203513	AL353662.3	13.0798	-8.74387e-07	0.00144269	0.571954	0.999928
ENSG00000203542	AL353671.1	9.87104	8.03018e-07	0.00144269	0.625545	0.999928
ENSG00000203543	AL353671.2	3.77232	1.44579e-06	0.00144269	0.154059	0.999928
ENSG00000203659	AL353671.3	4.00738	-6.96521e-07	0.00144269	0.585079	0.999928
ENSG00000214006	AL353671.4	6.17724	-4.07863e-07	0.00144269	0.75558	0.999928
ENSG00000233889	AL353698.1	5.07539	-4.05104e-08	0.00144269	0.974281	0.999928
ENSG00000227921	AL353791.1	3.21164	1.7985e-07	0.00144269	0.793528	0.999928
ENSG00000197015	AL353898.1	7.16479	-8.28032e-07	0.00144269	0.53455	0.999928
ENSG00000203276	AL353898.2	47.3591	-2.31768e-06	0.00144268	0.428548	0.999928
ENSG00000237611	AL353898.3	5.9446	-7.02353e-07	0.00144269	0.353631	0.999928
ENSG00000268578	AL354718.1	1.72493	-9.95953e-07	0.00144269	0.192855	0.999928
ENSG00000257110	AL354808.1	5.31213	-6.29457e-07	0.00144269	0.665473	0.999928
ENSG00000215615	AL354822.1	15.1028	-7.55509e-07	0.00144269	0.681646	0.999928
ENSG00000215428	AL354898.1	1.12659	-3.92187e-07	0.00144269	0.628305	0.999928
ENSG00000177596	AL355390.1	3.86695	-1.70468e-07	0.00144269	0.86019	0.999928
ENSG00000224474	AL355490.1	9.93169	1.61786e-06	0.00144269	0.323671	0.999928
ENSG00000225996	AL356356.1	6.32442	-6.7459e-07	0.00144269	0.610962	0.999928
ENSG00000203260	AL356475.1	11.8818	3.87531e-06	0.00144269	0.0351185	0.999928
ENSG00000215608	AL356585.2	2.01666	-5.87896e-07	0.00144269	0.401432	0.999928
ENSG00000234603	AL356740.1	5.09164	2.77177e-07	0.00144269	0.786821	0.999928
ENSG00000176082	AL357153.1	7.38036	-1.35117e-06	0.00144269	0.35679	0.999928
ENSG00000248835	AL357673.1	30.5757	1.08068e-07	0.00144268	0.972285	0.999928
ENSG00000197844	AL358813.1	19.0385	-1.00897e-07	0.00144269	0.957056	0.999928
ENSG00000268211	AL359091.2	10.4758	2.86699e-07	0.00144269	0.846315	0.999928
ENSG00000204038	AL359195.1	17.837	1.5198e-06	0.00144269	0.449449	0.999928
ENSG00000203471	AL359697.1	1.39804	2.68357e-07	0.00144269	0.6948	0.999928
ENSG00000205740	AL359878.1	12.2253	1.68845e-06	0.00144269	0.409385	0.999928
ENSG00000196979	AL360004.1	4.40328	-6.65273e-07	0.00144269	0.597706	0.999928
ENSG00000267806	AL360004.2	4.40328	-6.65273e-07	0.00144269	0.597706	0.999928
ENSG00000203286	AL365202.1	15.9751	-3.97681e-06	0.00144269	0.0435433	0.999928
ENSG00000257778	AL390196.1	3.66754	-8.92522e-07	0.00144269	0.390784	0.999928
ENSG00000257033	AL391357.1	9.3405	1.70902e-07	0.00144269	0.915549	0.999928
ENSG00000204049	AL391421.1	0.980872	-3.44965e-07	0.00144269	0.415017	0.999928
ENSG00000234086	AL391994.1	10.0709	-1.2555e-06	0.00144269	0.390447	0.999928
ENSG00000227821	AL392086.1	1.30685	-2.88506e-07	0.00144269	0.504794	0.999928
ENSG00000268059	AL441883.1	3.47716	4.65282e-07	0.00144269	0.72937	0.999928
ENSG00000240667	AL450992.6	1.17178	-3.46209e-07	0.00144269	0.633218	0.999928
ENSG00000266766	AL512503.1	229.895	-4.92094e-07	0.00144267	0.907337	0.999928
ENSG00000203438	AL512625.1	1.97206	8.06367e-07	0.00144269	0.329369	0.999928
ENSG00000203614	AL512652.1	2.24418	-1.00323e-06	0.00144269	0.282589	0.999928
ENSG00000256142	AL513327.1	1.41474	2.08188e-07	0.0014427	0.318687	0.999928
ENSG00000178642	AL513477.1	1.85966	7.45805e-08	0.00144269	0.927279	0.999928
ENSG00000269823	AL513523.1	3.35239	-4.81232e-07	0.00144269	0.651604	0.999928
ENSG00000187461	AL583828.1	26.3735	1.17074e-07	0.00144269	0.805557	0.999928
ENSG00000256239	AL589642.1	1.58533	-6.09846e-07	0.00144269	0.505436	0.999928
ENSG00000228155	AL589685.1	2.15789	-3.89716e-07	0.00144269	0.526295	0.999928
ENSG00000268172	AL590452.1	36.2726	-1.72581e-06	0.00144269	0.208659	0.999928
ENSG00000268146	AL590483.1	4.02369	3.49101e-07	0.00144269	0.79933	0.999928
ENSG00000203281	AL590489.1	7.37714	3.29991e-07	0.00144269	0.827203	0.999928
ENSG00000268276	AL590523.1	8.17737	3.03015e-07	0.00144269	0.825438	0.999928
ENSG00000269620	AL590560.1	0.718655	-4.91569e-07	0.00144269	0.41751	0.999928
ENSG00000225786	AL590639.1	2.36401	4.20452e-07	0.00144269	0.637935	0.999928
ENSG00000232850	AL590708.2	4.58616	-9.88921e-07	0.00144269	0.382622	0.999928
ENSG00000268387	AL590714.1	3.59653	6.02081e-08	0.00144269	0.947499	0.999928
ENSG00000213706	AL590762.7	0.508085	-9.9728e-08	0.00144269	0.903646	0.999928
ENSG00000203301	AL590822.1	2.7638	-3.69182e-07	0.00144269	0.694348	0.999928
ENSG00000269554	AL590822.2	11.8752	-1.51267e-06	0.00144269	0.407112	0.999928
ENSG00000213121	AL590867.1	242.496	-4.24642e-06	0.00144268	0.192055	0.999928
ENSG00000214239	AL591025.1	1.75278	9.09364e-08	0.00144269	0.908199	0.999928
ENSG00000256731	AL591069.1	3.69793	-1.66539e-06	0.00144269	0.142633	0.999928
ENSG00000269337	AL591479.1	77.6251	-2.43908e-07	0.00144268	0.93883	0.999928
ENSG00000203284	AL591516.1	9.82447	-1.11353e-06	0.00144269	0.522909	0.999928
ENSG00000203285	AL591516.2	5.31538	8.29568e-07	0.00144269	0.453248	0.999928
ENSG00000203384	AL591516.3	4.59149	-9.04997e-07	0.00144269	0.384693	0.999928
ENSG00000213167	AL591516.4	7.55735	-5.18231e-07	0.00144269	0.643214	0.999928
ENSG00000214985	AL591516.5	1.3875	-1.5218e-07	0.00144269	0.878323	0.999928
ENSG00000268154	AL591806.1	13.2176	-2.53839e-06	0.00144269	0.159302	0.999928
ENSG00000220023	AL592183.1	192.1	-2.5377e-06	0.00144269	0.360918	0.999928
ENSG00000231360	AL592284.1	42.7608	-1.47125e-06	0.00144268	0.461546	0.999928
ENSG00000230036	AL596137.1	14.3279	-1.40611e-07	0.00144269	0.944462	0.999928
ENSG00000268662	AL596220.1	2.0894	-1.59076e-06	0.00144269	0.0238744	0.999928
ENSG00000229631	AL603926.1	12.4545	3.83071e-07	0.00144269	0.733491	0.999928
ENSG00000269832	AL627171.2	14.8494	3.64296e-08	0.00144269	0.986754	0.999928
ENSG00000237683	AL627309.1	68.1797	-1.43804e-06	0.00144269	0.547181	0.999928
ENSG00000215014	AL645728.1	9.12999	7.02635e-07	0.00144269	0.722417	0.999928
ENSG00000215791	AL645728.2	14.739	-7.90051e-07	0.00144269	0.320465	0.999928
ENSG00000236684	AL645728.3	5.00572	8.55022e-07	0.00144269	0.452132	0.999928
ENSG00000227839	AL645730.2	17.495	7.24094e-07	0.00144269	0.713928	0.999928
ENSG00000257154	AL662822.1	2.00961	3.63168e-07	0.00144269	0.683212	0.999928
ENSG00000257916	AL662822.10	14.4586	5.57287e-07	0.00144269	0.788555	0.999928
ENSG00000258333	AL662822.15	1.35534	5.14485e-07	0.00144269	0.524792	0.999928
ENSG00000257363	AL662831.1	0.547857	-7.11978e-08	0.00144269	0.98513	0.999928
ENSG00000258207	AL662831.2	0.932828	-5.36263e-07	0.00144269	0.389198	0.999928
ENSG00000257744	AL662833.1	4.83458	-2.16184e-06	0.00144269	0.134298	0.999928
ENSG00000258009	AL662833.2	1.51394	4.057e-07	0.00144269	0.259904	0.999928
ENSG00000257320	AL662834.1	1.28288	-2.97758e-07	0.00144269	0.747269	0.999928
ENSG00000257914	AL662834.2	1.42408	-6.32471e-08	0.00144269	0.891988	0.999928
ENSG00000258059	AL662857.1	3.34868	-8.95878e-07	0.00144269	0.33289	0.999928
ENSG00000257192	AL662866.1	0.605307	-1.54707e-07	0.00144269	0.743978	0.999928
ENSG00000257811	AL662867.1	0.659881	-2.44447e-07	0.00144269	0.753442	0.999928
ENSG00000257993	AL662867.2	0.596616	-3.41869e-07	0.00144269	0.592012	0.999928
ENSG00000258238	AL662867.3	13.5705	-1.1667e-07	0.00144269	0.944483	0.999928
ENSG00000273400	AL662890.15	0.981226	-4.35606e-07	0.00144269	0.621158	0.999928
ENSG00000272652	AL662890.5	0.981226	-4.35606e-07	0.00144269	0.621158	0.999928
ENSG00000272786	AL662890.8	0.981226	-4.35606e-07	0.00144269	0.621158	0.999928
ENSG00000272998	AL662890.9	0.981226	-4.35606e-07	0.00144269	0.621158	0.999928
ENSG00000257147	AL663093.1	0.723057	-2.29397e-07	0.00144269	0.78823	0.999928
ENSG00000257972	AL663093.2	2.84194	-6.9381e-07	0.00144269	0.454169	0.999928
ENSG00000258349	AL663093.3	1.40847	-1.30128e-07	0.00144269	0.769702	0.999928
ENSG00000269831	AL669831.1	10.5499	-7.36143e-07	0.00144269	0.651412	0.999928
ENSG00000258097	AL670886.1	0.549886	5.53122e-07	0.00144269	0.2506	0.999928
ENSG00000258192	AL670886.2	0.667139	2.30904e-08	0.0014427	0.895376	0.999928
ENSG00000268719	AL671561.1	1.51028	3.59523e-08	0.00144269	0.966879	0.999928
ENSG00000257832	AL671879.1	0.824899	3.61011e-07	0.00144269	0.586564	0.999928
ENSG00000233084	AL672183.2	1.20439	-1.44711e-07	0.00144269	0.74542	0.999928
ENSG00000257299	AL773535.1	0.728559	-9.15136e-08	0.00144269	0.959645	0.999928
ENSG00000258067	AL773535.4	0.547857	-7.11978e-08	0.00144269	0.98513	0.999928
ENSG00000258263	AL773535.5	0.626834	3.12783e-07	0.00144269	0.548053	0.999928
ENSG00000257236	AL773541.1	1.67864	-1.26937e-07	0.00144269	0.767349	0.999928
ENSG00000257351	AL773544.1	0.596616	-3.41869e-07	0.00144269	0.592012	0.999928
ENSG00000257783	AL773544.2	0.659881	-2.44447e-07	0.00144269	0.753442	0.999928
ENSG00000255913	AL805909.1	3.72163	-8.17779e-07	0.00144269	0.383129	0.999928
ENSG00000258191	AL805909.2	0.723057	-2.29397e-07	0.00144269	0.78823	0.999928
ENSG00000258208	AL805909.3	5.90136	-7.42503e-07	0.00144269	0.505017	0.999928
ENSG00000257575	AL805934.1	0.978691	-6.43689e-08	0.00144269	0.929134	0.999928
ENSG00000268996	AL807752.1	4.58313	-5.55136e-07	0.00144269	0.648479	0.999928
ENSG00000258286	AL844213.10	1.35534	5.14485e-07	0.00144269	0.524792	0.999928
ENSG00000257892	AL844213.6	14.4586	5.57287e-07	0.00144269	0.788555	0.999928
ENSG00000257705	AL844853.1	1.42408	-6.32471e-08	0.00144269	0.891988	0.999928
ENSG00000257944	AL844853.2	16.6785	6.46242e-07	0.00144269	0.729439	0.999928
ENSG00000258370	AL845443.1	1.92608	2.4956e-07	0.00144269	0.636178	0.999928
ENSG00000257216	AL845450.1	2.16189	-6.2988e-07	0.00144269	0.47338	0.999928
ENSG00000257843	AL845450.2	0.802627	2.91462e-08	0.00144269	0.927399	0.999928
ENSG00000258209	AL845450.3	3.53238	-1.76931e-07	0.00144269	0.862989	0.999928
ENSG00000258164	AL845454.1	7.27076	-3.34729e-07	0.00144269	0.826865	0.999928
ENSG00000257536	AL845509.1	2.45837	-1.30512e-07	0.00144269	0.901859	0.999928
ENSG00000258008	AL845509.3	0.492881	1.24081e-07	0.00144269	0.676669	0.999928
ENSG00000257917	AL901607.1	1.62079	-8.79745e-07	0.00144269	0.105093	0.999928
ENSG00000236029	AL953854.2	12.8952	-2.53755e-06	0.00144269	0.148388	0.999928
ENSG00000148218	ALAD	181.917	-3.3426e-06	0.00144268	0.362833	0.999928
ENSG00000023330	ALAS1	481.984	-1.37018e-06	0.00144266	0.416802	0.999928
ENSG00000158578	ALAS2	0.678987	-2.3173e-07	0.00144269	0.751397	0.999928
ENSG00000170017	ALCAM	27.9881	-4.38342e-06	0.00144269	0.110271	0.999928
ENSG00000161618	ALDH16A1	336.571	6.03598e-06	0.00144265	0.328772	0.999928
ENSG00000059573	ALDH18A1	573.521	8.11832e-06	0.00144268	0.774535	0.999928
ENSG00000165092	ALDH1A1	5.1254	2.85418e-07	0.00144269	0.702342	0.999928
ENSG00000128918	ALDH1A2	2.20805	7.62482e-07	0.00144269	0.209127	0.999928
ENSG00000137124	ALDH1B1	150.348	9.42989e-07	0.00144268	0.798844	0.999928
ENSG00000144908	ALDH1L1	7.43818	4.36057e-07	0.00144269	0.640529	0.999928
ENSG00000136010	ALDH1L2	11.8049	-4.15841e-07	0.00144269	0.799244	0.999928
ENSG00000111275	ALDH2	5.5347	6.93867e-07	0.00144269	0.575589	0.999928
ENSG00000072210	ALDH3A2	307.076	2.14316e-07	0.00144267	0.961143	0.999928
ENSG00000006534	ALDH3B1	28.0162	-1.18348e-06	0.00144269	0.536214	0.999928
ENSG00000159423	ALDH4A1	46.6275	4.63151e-06	0.00144269	0.119483	0.999928
ENSG00000112294	ALDH5A1	287.813	1.52862e-06	0.00144266	0.749807	0.999928
ENSG00000119711	ALDH6A1	287.845	-4.44076e-07	0.00144266	0.930714	0.999928
ENSG00000164904	ALDH7A1	14.6721	-9.81692e-07	0.00144269	0.515712	0.999928
ENSG00000118514	ALDH8A1	23.5776	5.40438e-07	0.00144269	0.756365	0.999928
ENSG00000143149	ALDH9A1	624.909	2.56454e-06	0.00144267	0.567335	0.999928
ENSG00000149925	ALDOA	3817.09	9.06175e-06	0.00144267	0.0961983	0.999928
ENSG00000109107	ALDOC	142.556	-1.40758e-06	0.00144267	0.87438	0.999928
ENSG00000033011	ALG1	246.329	4.45269e-06	0.00144262	0.555801	0.999928
ENSG00000139133	ALG10	134.874	2.84499e-05	0.00144281	0.64564	0.999928
ENSG00000175548	ALG10B	115.73	-1.28125e-06	0.00144268	0.718736	0.999928
ENSG00000253710	ALG11	207.841	-7.98571e-06	0.00144266	0.182303	0.999928
ENSG00000182858	ALG12	338.826	-1.18629e-07	0.00144266	0.497371	0.999928
ENSG00000101901	ALG13	295.367	-7.22563e-06	0.00144266	0.217796	0.999928
ENSG00000172339	ALG14	99.8829	2.15412e-06	0.00144269	0.338662	0.999928
ENSG00000189366	ALG1L	6.82815	-1.53313e-06	0.00144269	0.34404	0.999928
ENSG00000253981	ALG1L13P	1.63693	-7.2661e-07	0.00144269	0.209556	0.999928
ENSG00000251287	ALG1L2	9.51198	-2.32101e-06	0.00144269	0.173132	0.999928
ENSG00000254978	ALG1L9P	1.13332	-4.29379e-07	0.00144269	0.446958	0.999928
ENSG00000119523	ALG2	470.002	6.15473e-06	0.00144267	0.202684	0.999928
ENSG00000214160	ALG3	144.28	-2.1533e-06	0.00144266	0.654143	0.999928
ENSG00000251568	ALG3P1	0.606058	3.04149e-07	0.00144269	0.517028	0.999928
ENSG00000120697	ALG5	204.868	5.58792e-07	0.00144267	0.88808	0.999928
ENSG00000088035	ALG6	230.094	-7.36148e-06	0.00144267	0.61435	0.999928
ENSG00000159063	ALG8	182.506	1.67266e-06	0.00144267	0.704826	0.999928
ENSG00000086848	ALG9	86.4298	-5.20471e-06	0.00144267	0.247937	0.999928
ENSG00000258529	ALG9	2.22855	-1.61366e-07	0.00144269	0.663741	0.999928
ENSG00000262577	ALG9	193.064	-2.84971e-06	0.00144263	0.868097	0.999928
ENSG00000267229	ALG9	4.28886	-1.59065e-07	0.00144269	0.729357	0.999928
ENSG00000100601	ALKBH1	148.25	-5.09079e-06	0.00144266	0.413347	0.999928
ENSG00000189046	ALKBH2	47.1256	1.16078e-06	0.00144268	0.672832	0.999928
ENSG00000166199	ALKBH3	215.573	-8.45741e-07	0.00144265	0.41373	0.999928
ENSG00000160993	ALKBH4	128.418	1.34619e-05	0.00144268	0.13377	0.999928
ENSG00000091542	ALKBH5	1206.08	6.64675e-06	0.00144258	0.541021	0.999928
ENSG00000239382	ALKBH6	118.297	-3.81009e-06	0.00144268	0.282067	0.999928
ENSG00000125652	ALKBH7	131.286	1.01073e-06	0.00144265	0.85764	0.999928
ENSG00000137760	ALKBH8	201.399	-3.64009e-06	0.00144267	0.37039	0.999928
ENSG00000116127	ALMS1	1574.7	-4.59047e-06	0.00144265	0.42257	0.999928
ENSG00000163016	ALMS1P	6.85533	-1.0069e-07	0.00144269	0.938238	0.999928
ENSG00000179477	ALOX12B	1.42093	2.87485e-07	0.00144269	0.649253	0.999928
ENSG00000264958	ALOX12P1	2.30572	-1.44234e-06	0.00144269	0.128003	0.999928
ENSG00000262943	ALOX12P2	42.5156	1.68894e-06	0.00144269	0.499506	0.999928
ENSG00000161905	ALOX15	5.38418	1.31137e-06	0.00144269	0.293067	0.999928
ENSG00000179593	ALOX15B	1.72012	-4.93518e-07	0.00144269	0.573914	0.999928
ENSG00000012779	ALOX5	25.738	1.64957e-06	0.00144269	0.200233	0.999928
ENSG00000262552	ALOX5	13.0119	3.27869e-07	0.00144269	0.758696	0.999928
ENSG00000132965	ALOX5AP	1025.86	3.03375e-06	0.00144267	0.521682	0.999928
ENSG00000073331	ALPK1	105.707	-2.14354e-06	0.00144269	0.408817	0.999928
ENSG00000198796	ALPK2	3.20638	2.38044e-07	0.00144269	0.739041	0.999928
ENSG00000136383	ALPK3	15.8878	6.69822e-07	0.00144269	0.590992	0.999928
ENSG00000163283	ALPP	3.39046	-5.63624e-07	0.00144269	0.621884	0.999928
ENSG00000003393	ALS2	383.753	-4.50499e-06	0.00144266	0.363306	0.999928
ENSG00000178038	ALS2CL	6.63566	-7.12863e-07	0.00144269	0.548095	0.999928
ENSG00000155749	ALS2CR12	60.2746	1.31967e-06	0.00144268	0.706237	0.999928
ENSG00000183684	ALYREF	401.108	4.71279e-06	0.00144267	0.301394	0.999928
ENSG00000242110	AMACR	127.121	-2.89224e-06	0.00144268	0.389237	0.999928
ENSG00000110497	AMBRA1	842.622	3.16678e-06	0.00144263	0.636191	0.999928
ENSG00000123505	AMD1	1129.61	-6.68916e-07	0.00144264	0.910421	0.999928
ENSG00000139344	AMDHD1	22.9298	2.58544e-06	0.00144269	0.117682	0.999928
ENSG00000162066	AMDHD2	152.883	-6.6989e-06	0.00144267	0.359724	0.999928
ENSG00000184675	AMER1	239.496	-1.73397e-05	0.00144268	0.525714	0.999928
ENSG00000165566	AMER2	6.7945	4.50359e-07	0.00144269	0.758136	0.999928
ENSG00000178171	AMER3	14.8274	-1.75633e-06	0.00144269	0.338125	0.999928
ENSG00000159461	AMFR	1080.67	4.16452e-06	0.00144262	0.587557	0.999928
ENSG00000104899	AMH	12.8862	-2.06982e-06	0.00144269	0.157676	0.999928
ENSG00000135409	AMHR2	1.32199	-1.57026e-07	0.00144269	0.75676	0.999928
ENSG00000160593	AMICA1	432.471	-1.49422e-07	0.00144269	0.985698	0.999928
ENSG00000181754	AMIGO1	141.722	-2.06169e-06	0.00144268	0.485381	0.999928
ENSG00000139211	AMIGO2	178.691	-1.61366e-06	0.00144266	0.761855	0.999928
ENSG00000176020	AMIGO3	62.5786	1.81225e-07	0.00144269	0.853305	0.999928
ENSG00000101935	AMMECR1	261.36	-8.4164e-06	0.00144268	0.0724654	0.999928
ENSG00000144233	AMMECR1L	507.451	4.96236e-06	0.00144261	0.537172	0.999928
ENSG00000166126	AMN	6.99929	-1.22021e-07	0.00144269	0.915256	0.999928
ENSG00000151743	AMN1	105.123	-4.9472e-06	0.00144267	0.265638	0.999928
ENSG00000126016	AMOT	108.391	-3.67703e-06	0.00144269	0.0954746	0.999928
ENSG00000166025	AMOTL1	320.752	-3.83382e-06	0.00144268	0.316726	0.999928
ENSG00000116337	AMPD2	265.98	-8.73918e-06	0.00144265	0.167829	0.999928
ENSG00000133805	AMPD3	52.4857	6.92349e-07	0.00144269	0.757272	0.999928
ENSG00000078053	AMPH	2.89275	-4.22622e-07	0.00144269	0.480748	0.999928
ENSG00000145020	AMT	22.3364	-1.64728e-07	0.00144269	0.888879	0.999928
ENSG00000237763	AMY1A	1.20747	5.47583e-08	0.00144269	0.925466	0.999928
ENSG00000174876	AMY1B	1.05512	4.93698e-07	0.00144269	0.430178	0.999928
ENSG00000243480	AMY2A	0.437297	2.00831e-07	0.0014427	0.521513	0.999928
ENSG00000240038	AMY2B	175.701	-3.24831e-06	0.00144268	0.28154	0.999928
ENSG00000174945	AMZ1	13.8393	-5.41339e-07	0.00144269	0.784379	0.999928
ENSG00000196704	AMZ2	262.385	2.6178e-06	0.00144266	0.593759	0.999928
ENSG00000262747	AMZ2	262.385	2.6178e-06	0.00144266	0.593759	0.999928
ENSG00000214174	AMZ2P1	77.1143	-1.23777e-06	0.00144267	0.755908	0.999928
ENSG00000153107	ANAPC1	1033.36	-7.74228e-06	0.00144264	0.240025	0.999928
ENSG00000164162	ANAPC10	129.064	-1.65843e-06	0.00144266	0.752241	0.999928
ENSG00000141552	ANAPC11	173.716	2.24686e-06	0.00144267	0.601292	0.999928
ENSG00000129055	ANAPC13	145.697	-2.15633e-06	0.00144266	0.652086	0.999928
ENSG00000110200	ANAPC15	99.4911	-3.55398e-06	0.00144267	0.424421	0.999928
ENSG00000166295	ANAPC16	811.358	2.90109e-06	0.00144267	0.536797	0.999928
ENSG00000233673	ANAPC1P1	0.47952	1.53034e-07	0.00144269	0.599836	0.999928
ENSG00000176248	ANAPC2	270.782	1.43813e-06	0.00144265	0.808339	0.999928
ENSG00000053900	ANAPC4	359.193	-3.35467e-06	0.00144264	0.611356	0.999928
ENSG00000089053	ANAPC5	581.754	1.50047e-05	0.00144266	0.679734	0.999928
ENSG00000272204	ANAPC5	581.754	1.50047e-05	0.00144266	0.679734	0.999928
ENSG00000196510	ANAPC7	468.423	4.25276e-06	0.00144262	0.569909	0.999928
ENSG00000214274	ANG	1.43766	2.49852e-07	0.00144269	0.633859	0.999928
ENSG00000013523	ANGEL1	254.519	-3.8585e-06	0.00144267	0.419492	0.999928
ENSG00000174606	ANGEL2	678.114	3.69858e-06	0.00144259	0.668627	0.999928
ENSG00000154188	ANGPT1	9.4416	-9.46989e-07	0.00144269	0.575999	0.999928
ENSG00000091879	ANGPT2	14.7199	-2.20636e-06	0.00144269	0.262595	0.999928
ENSG00000167772	ANGPTL4	0.919326	-3.88173e-07	0.00144269	0.603217	0.999928
ENSG00000130812	ANGPTL6	12.1886	-1.27937e-06	0.00144269	0.468381	0.999928
ENSG00000029534	ANK1	17.2787	-5.7949e-07	0.00144269	0.693258	0.999928
ENSG00000151150	ANK3	230.375	-1.18184e-06	0.00144269	0.640972	0.999928
ENSG00000151687	ANKAR	163.081	5.98743e-07	0.00144266	0.900781	0.999928
ENSG00000166839	ANKDD1A	24.1102	-1.97875e-06	0.00144269	0.382288	0.999928
ENSG00000189045	ANKDD1B	7.15012	-6.84905e-07	0.00144269	0.647904	0.999928
ENSG00000132623	ANKEF1	98.5806	-2.47187e-06	0.00144267	0.535261	0.999928
ENSG00000185722	ANKFY1	1276.83	-6.06755e-06	0.00144265	0.962307	0.999928
ENSG00000154122	ANKH	397.094	1.35205e-07	0.00144268	0.968729	0.999928
ENSG00000131503	ANKHD1	2082.1	-8.9224e-06	0.00144264	0.190766	0.999928
ENSG00000254996	ANKHD1-EIF4EBP3	209.801	1.48481e-06	0.00144269	0.572314	0.999928
ENSG00000001629	ANKIB1	1092.73	4.45678e-06	0.00144266	0.427549	0.999928
ENSG00000170209	ANKK1	6.0019	-2.27579e-06	0.00144269	0.0908544	0.999928
ENSG00000160117	ANKLE1	60.4762	-4.43326e-06	0.00144268	0.184004	0.999928
ENSG00000176915	ANKLE2	1214.32	7.3314e-06	0.00144262	0.30759	0.999928
ENSG00000144504	ANKMY1	305.32	-1.19597e-06	0.00144267	0.789315	0.999928
ENSG00000106524	ANKMY2	232.118	2.47731e-06	0.00144263	0.758838	0.999928
ENSG00000164331	ANKRA2	202.272	2.27498e-06	0.00144266	0.648628	0.999928
ENSG00000088448	ANKRD10	785.349	-3.58282e-07	0.00144267	0.925798	0.999928
ENSG00000167522	ANKRD11	1424.07	-4.82392e-07	0.00144266	0.922608	0.999928
ENSG00000101745	ANKRD12	2855.77	-6.33037e-05	0.00144334	0.856553	0.999928
ENSG00000076513	ANKRD13A	1024.72	3.43575e-06	0.0014426	0.685447	0.999928
ENSG00000198720	ANKRD13B	9.66847	-1.2272e-07	0.00144269	0.914747	0.999928
ENSG00000118454	ANKRD13C	520.857	-9.16208e-07	0.00144263	0.894445	0.999928
ENSG00000172932	ANKRD13D	592.061	6.03684e-07	0.00144264	0.921848	0.999928
ENSG00000134461	ANKRD16	41.0145	-3.88774e-06	0.00144268	0.260221	0.999928
ENSG00000132466	ANKRD17	2260.02	-1.23021e-05	0.00144255	0.264397	0.999928
ENSG00000180071	ANKRD18A	10.0975	-2.65948e-08	0.00144269	0.975565	0.999928
ENSG00000273170	ANKRD18A	2.813	-9.16499e-08	0.00144269	0.92613	0.999928
ENSG00000230453	ANKRD18B	2.66844	-7.10306e-07	0.00144269	0.252981	0.999928
ENSG00000159712	ANKRD18CP	9.94096	-2.04289e-06	0.00144269	0.188656	0.999928
ENSG00000226435	ANKRD18DP	0.504173	1.75449e-07	0.00144269	0.634737	0.999928
ENSG00000196774	ANKRD20A1	1.39389	-1.93658e-07	0.00144269	0.51451	0.999928
ENSG00000215559	ANKRD20A11P	64.0703	-6.52431e-07	0.00144269	0.564747	0.999928
ENSG00000242676	ANKRD20A12P	0.837494	-4.21637e-07	0.00144269	0.432984	0.999928
ENSG00000232745	ANKRD20A14P	2.37437	3.6236e-07	0.00144269	0.636336	0.999928
ENSG00000196593	ANKRD20A19P	20.0051	-2.3162e-06	0.00144269	0.285223	0.999928
ENSG00000183148	ANKRD20A2	1.31913	5.12919e-08	0.00144269	0.935344	0.999928
ENSG00000132498	ANKRD20A3	4.5912	5.88709e-07	0.00144269	0.500276	0.999928
ENSG00000172014	ANKRD20A4	17.3934	2.10961e-07	0.00144269	0.838532	0.999928
ENSG00000186481	ANKRD20A5P	76.2393	-1.94238e-06	0.00144269	0.467782	0.999928
ENSG00000236816	ANKRD20A7P	1.71741	1.96079e-07	0.00144269	0.861067	0.999928
ENSG00000229089	ANKRD20A8P	12.7516	-1.08857e-06	0.00144269	0.511339	0.999928
ENSG00000206192	ANKRD20A9P	0.888462	-3.67051e-07	0.00144269	0.43209	0.999928
ENSG00000152766	ANKRD22	7.5227	-8.4488e-07	0.00144269	0.555719	0.999928
ENSG00000163126	ANKRD23	35.6184	7.38432e-07	0.00144269	0.778725	0.999928
ENSG00000089847	ANKRD24	5.60128	4.08458e-07	0.00144269	0.712944	0.999928
ENSG00000107890	ANKRD26	189.95	-3.84923e-06	0.00144266	0.462766	0.999928
ENSG00000229427	ANKRD26P4	6.08377	-1.59411e-06	0.00144269	0.296713	0.999928
ENSG00000105186	ANKRD27	826.304	1.42168e-05	0.00144265	0.997423	0.999928
ENSG00000206560	ANKRD28	812.573	-4.1894e-06	0.00144266	0.439506	0.999928
ENSG00000154065	ANKRD29	2.22179	-1.71741e-07	0.00144269	0.758524	0.999928
ENSG00000180777	ANKRD30B	23.0392	6.95035e-07	0.00144268	0.815873	0.999928
ENSG00000163046	ANKRD30BL	6687.89	6.40539e-07	0.00144269	0.597658	0.999928
ENSG00000224309	ANKRD30BP2	12.5688	-4.37058e-06	0.00144269	0.0412109	0.999928
ENSG00000145700	ANKRD31	3.04636	-6.14566e-07	0.00144269	0.594698	0.999928
ENSG00000133302	ANKRD32	319.968	7.68113e-06	0.00144267	0.111301	0.999928
ENSG00000164236	ANKRD33B	18.7894	6.84523e-07	0.00144269	0.726746	0.999928
ENSG00000181039	ANKRD34A	5.77092	-5.35739e-07	0.00144269	0.450638	0.999928
ENSG00000272031	ANKRD34A	8.43804	-4.74275e-08	0.00144269	0.955361	0.999928
ENSG00000235711	ANKRD34C	1.92356	-2.54198e-07	0.00144269	0.512198	0.999928
ENSG00000198483	ANKRD35	0.979297	-2.36558e-07	0.00144269	0.779448	0.999928
ENSG00000263773	ANKRD35	0.979297	-2.36558e-07	0.00144269	0.779448	0.999928
ENSG00000135976	ANKRD36	838.371	-8.51676e-06	0.00144268	0.0695906	0.999928
ENSG00000196912	ANKRD36B	412.788	-1.53149e-05	0.00144269	0.00668128	0.999928
ENSG00000214262	ANKRD36BP1	1.27162	6.95066e-07	0.00144269	0.200526	0.999928
ENSG00000230006	ANKRD36BP2	82.7744	-6.35606e-06	0.00144268	0.0815873	0.999928
ENSG00000174501	ANKRD36C	785.468	-9.44485e-06	0.00144268	0.0577212	0.999928
ENSG00000186352	ANKRD37	29.2743	1.453e-06	0.00144269	0.560795	0.999928
ENSG00000213337	ANKRD39	84.9519	5.95742e-06	0.00144268	0.159354	0.999928
ENSG00000154945	ANKRD40	671.929	5.64211e-06	0.00144265	0.35382	0.999928
ENSG00000137494	ANKRD42	104.771	-3.62554e-07	0.00144268	0.91214	0.999928
ENSG00000065413	ANKRD44	3273.87	-5.2826e-05	0.00144308	0.993674	0.999928
ENSG00000183831	ANKRD45	13.7111	-7.34442e-07	0.00144269	0.704102	0.999928
ENSG00000186106	ANKRD46	251.952	-2.20465e-06	0.00144267	0.604028	0.999928
ENSG00000168876	ANKRD49	228.789	-2.97899e-08	0.00144267	0.992615	0.999928
ENSG00000151458	ANKRD50	74.0719	-2.0211e-06	0.00144268	0.496063	0.999928
ENSG00000139645	ANKRD52	810.75	1.12656e-05	0.00144268	0.0373497	0.999928
ENSG00000144031	ANKRD53	1.29767	6.13288e-07	0.00144269	0.436372	0.999928
ENSG00000271799	ANKRD53	1.29767	6.13288e-07	0.00144269	0.436372	0.999928
ENSG00000100124	ANKRD54	168.701	-4.94796e-06	0.00144266	0.987247	0.999928
ENSG00000164512	ANKRD55	3.31169	4.80354e-07	0.00144269	0.670166	0.999928
ENSG00000135299	ANKRD6	64.0427	1.80589e-08	0.00144268	0.997238	0.999928
ENSG00000157999	ANKRD61	1.15986	3.16394e-07	0.00144269	0.583627	0.999928
ENSG00000181626	ANKRD62	2.66216	-1.20902e-06	0.00144269	0.195322	0.999928
ENSG00000235098	ANKRD65	5.51788	3.16219e-07	0.00144269	0.803675	0.999928
ENSG00000106013	ANKRD7	1.38593	5.01674e-07	0.00144269	0.335485	0.999928
ENSG00000156381	ANKRD9	20.706	1.34625e-05	0.00144272	0.900937	0.999928
ENSG00000064999	ANKS1A	322.175	2.91085e-06	0.00144266	0.505387	0.999928
ENSG00000185046	ANKS1B	7.23931	9.91618e-07	0.00144269	0.53493	0.999928
ENSG00000168096	ANKS3	117.998	-6.53392e-06	0.00144267	0.177949	0.999928
ENSG00000175311	ANKS4B	18.9924	1.21929e-07	0.00144269	0.953003	0.999928
ENSG00000165138	ANKS6	126.333	-6.00918e-06	0.00144268	0.441165	0.999928
ENSG00000206199	ANKUB1	12.8844	-1.06719e-06	0.00144269	0.414128	0.999928
ENSG00000163516	ANKZF1	356.162	-2.89438e-06	0.00144264	0.649407	0.999928
ENSG00000011426	ANLN	21.535	2.88707e-06	0.00144269	0.0173346	0.999928
ENSG00000160746	ANO10	146.92	-3.38232e-06	0.00144266	0.715037	0.999928
ENSG00000171714	ANO5	5.18136	-9.75133e-08	0.00144269	0.939898	0.999928
ENSG00000177119	ANO6	816.429	-2.36095e-06	0.00144259	0.79277	0.999928
ENSG00000146205	ANO7	9.43972	-1.21795e-06	0.00144269	0.473807	0.999928
ENSG00000237276	ANO7P1	5.5583	1.64539e-07	0.00144269	0.863435	0.999928
ENSG00000074855	ANO8	84.9476	-1.78683e-06	0.00144269	0.488984	0.999928
ENSG00000185101	ANO9	12.2944	-2.19819e-06	0.00144269	0.296378	0.999928
ENSG00000140350	ANP32A	1248.01	1.96558e-06	0.00144268	0.598799	0.999928
ENSG00000136938	ANP32B	301.001	3.98105e-06	0.00144266	0.423468	0.999928
ENSG00000143401	ANP32E	790.772	1.64579e-06	0.00144268	0.626489	0.999928
ENSG00000265346	ANP32E	42.761	1.3197e-07	0.00144269	0.60223	0.999928
ENSG00000166825	ANPEP	28.9275	-1.40801e-06	0.00144269	0.234003	0.999928
ENSG00000169604	ANTXR1	3.05242	8.29484e-08	0.00144269	0.960496	0.999928
ENSG00000163297	ANTXR2	231.349	-7.68366e-07	0.00144269	0.748041	0.999928
ENSG00000243536	ANTXRLP1	1.60516	-4.43361e-07	0.00144269	0.454491	0.999928
ENSG00000263482	ANTXRLP1	1.60516	-4.43361e-07	0.00144269	0.454491	0.999928
ENSG00000135046	ANXA1	2326.07	1.45633e-06	0.00144265	0.792172	0.999928
ENSG00000122359	ANXA11	1738.56	-1.362e-05	0.00144263	0.106759	0.999928
ENSG00000104537	ANXA13	29.8943	1.89568e-07	0.00144269	0.995643	0.999928
ENSG00000182718	ANXA2	1311.31	2.88154e-06	0.00144268	0.333825	0.999928
ENSG00000231991	ANXA2P2	3.47808	-5.20049e-07	0.00144269	0.58843	0.999928
ENSG00000177721	ANXA2R	122.387	1.80151e-06	0.00144266	0.723179	0.999928
ENSG00000138772	ANXA3	8.64204	-8.50933e-07	0.00144269	0.548916	0.999928
ENSG00000196975	ANXA4	319.923	-1.3189e-06	0.00144267	0.732088	0.999928
ENSG00000164111	ANXA5	169.387	2.29838e-06	0.00144268	0.950068	0.999928
ENSG00000197043	ANXA6	3394.73	-3.94553e-06	0.00144265	0.495493	0.999928
ENSG00000138279	ANXA7	997.632	1.08345e-05	0.00144268	0.0421627	0.999928
ENSG00000165390	ANXA8	5.91594	2.03854e-07	0.00144269	0.88754	0.999928
ENSG00000265190	ANXA8	5.91594	2.03854e-07	0.00144269	0.88754	0.999928
ENSG00000143412	ANXA9	0.514376	1.95226e-07	0.00144269	0.624862	0.999928
ENSG00000136250	AOAH	4141.29	-3.42914e-06	0.00144265	0.388984	0.999928
ENSG00000002726	AOC1	2.26268	-8.14393e-07	0.00144269	0.303189	0.999928
ENSG00000131480	AOC2	16.2742	1.17299e-06	0.00144269	0.620616	0.999928
ENSG00000131471	AOC3	2.14113	-3.37554e-07	0.00144269	0.694078	0.999928
ENSG00000138356	AOX1	1.44857	-8.64005e-07	0.00144269	0.0995284	0.999928
ENSG00000243478	AOX2P	7.76321	-2.53277e-07	0.00144269	0.852553	0.999928
ENSG00000265590	AP000275.65	3.46923	-2.45506e-07	0.00144269	0.721414	0.999928
ENSG00000249624	AP000295.9	4.38573	-1.47419e-07	0.0014427	0.443644	0.999928
ENSG00000272578	AP000347.2	382.698	-2.0259e-06	0.00144268	0.130648	0.999928
ENSG00000234353	AP000347.4	23.7833	4.31805e-07	0.00144269	0.844973	0.999928
ENSG00000251357	AP000350.10	1.49915	-2.69421e-07	0.0014427	0.379754	0.999928
ENSG00000218537	AP000350.4	16.3566	-8.40578e-07	0.00144269	0.647742	0.999928
ENSG00000235231	AP000351.10	14.2834	-6.92634e-07	0.00144269	0.652231	0.999928
ENSG00000240906	AP000356.1	7.92265	1.16873e-06	0.00144269	0.445528	0.999928
ENSG00000232775	AP000525.10	20.7637	-2.43631e-06	0.00144269	0.274505	0.999928
ENSG00000219529	AP000580.1	7.58087	1.22529e-06	0.00144269	0.432039	0.999928
ENSG00000176984	AP000679.2	9.16581	-6.78271e-07	0.00144269	0.698939	0.999928
ENSG00000267976	AP000695.1	8.36344	-5.6391e-07	0.00144269	0.734066	0.999928
ENSG00000234340	AP000705.8	2.20509	-4.92735e-07	0.00144269	0.631552	0.999928
ENSG00000262752	AP000705.8	2.20509	-4.92735e-07	0.00144269	0.631552	0.999928
ENSG00000255537	AP000708.1	47.4563	-2.94726e-06	0.00144268	0.366012	0.999928
ENSG00000173727	AP000769.1	2.87522	-1.03932e-06	0.00144269	0.333302	0.999928
ENSG00000254667	AP000783.1	18.8067	1.73611e-06	0.00144269	0.532745	0.999928
ENSG00000187811	AP000867.1	28.0033	3.40037e-06	0.00144269	0.971844	0.999928
ENSG00000234268	AP000936.1	3.06742	7.10444e-07	0.00144269	0.472076	0.999928
ENSG00000215504	AP000974.1	106.307	-3.00588e-06	0.00144268	0.342483	0.999928
ENSG00000203306	AP001007.1	51.8115	-3.35738e-06	0.00144268	0.331657	0.999928
ENSG00000214305	AP001024.1	5.81405	-1.89711e-06	0.00144269	0.251431	0.999928
ENSG00000214306	AP001024.2	11.5047	1.51615e-06	0.00144269	0.347585	0.999928
ENSG00000255902	AP001062.1	3.78609	-7.76468e-07	0.00144269	0.351462	0.999928
ENSG00000268046	AP001094.1	5.82959	4.65665e-07	0.00144269	0.675373	0.999928
ENSG00000203400	AP001187.1	14.2015	5.03822e-07	0.00144269	0.776551	0.999928
ENSG00000255381	AP001258.5	2.49325	-4.08988e-07	0.00144269	0.659122	0.999928
ENSG00000175827	AP001266.1	16.8439	-1.94672e-06	0.00144269	0.0705288	0.999928
ENSG00000185162	AP001324.1	3.70027	-3.16692e-07	0.00144269	0.69216	0.999928
ENSG00000269018	AP001362.1	0.590479	3.21463e-07	0.00144269	0.419369	0.999928
ENSG00000267937	AP001421.1	2.00981	1.36687e-07	0.00144269	0.813396	0.999928
ENSG00000235878	AP001468.1	5.77616	-2.23207e-06	0.00144269	0.0358949	0.999928
ENSG00000268856	AP001579.1	0.948917	-2.81795e-07	0.00144269	0.691167	0.999928
ENSG00000254531	AP001816.1	14.7827	1.91368e-06	0.00144269	0.357347	0.999928
ENSG00000256885	AP001877.1	4.66473	4.16702e-07	0.00144269	0.772606	0.999928
ENSG00000179038	AP001885.1	1.59201	-8.47621e-07	0.00144269	0.352034	0.999928
ENSG00000172900	AP002387.1	2.5373	-9.66225e-08	0.00144269	0.916326	0.999928
ENSG00000268472	AP002884.2	5.71012	-2.27764e-06	0.00144269	0.0786206	0.999928
ENSG00000203334	AP003027.1	1.35707	-8.54986e-07	0.00144269	0.18799	0.999928
ENSG00000215565	AP003041.1	6.92742	-1.87978e-06	0.00144269	0.156325	0.999928
ENSG00000267981	AP003041.2	10.9733	-6.54095e-07	0.00144269	0.692665	0.999928
ENSG00000255200	AP003068.18	15.5582	8.70227e-07	0.00144269	0.71588	0.999928
ENSG00000254614	AP003068.23	18.1515	8.79317e-07	0.00144269	0.611788	0.999928
ENSG00000269089	AP003733.1	8.07979	-1.10913e-06	0.00144269	0.451354	0.999928
ENSG00000181908	AP003774.4	2.28839	5.97824e-07	0.00144269	0.455404	0.999928
ENSG00000215527	AP005482.1	1.10085	3.83481e-07	0.00144269	0.587325	0.999928
ENSG00000215512	AP005901.1	2.38993	-3.24799e-07	0.00144269	0.724855	0.999928
ENSG00000177236	AP006621.1	22.4929	-1.3132e-06	0.00144269	0.595551	0.999928
ENSG00000255284	AP006621.5	17.8855	1.63952e-06	0.00144269	0.506722	0.999928
ENSG00000138660	AP1AR	213.605	-4.01039e-06	0.00144267	0.342612	0.999928
ENSG00000100280	AP1B1	872.439	6.0734e-06	0.00144265	0.296887	0.999928
ENSG00000234479	AP1B1P1	2.12743	-1.29866e-06	0.00144269	0.105138	0.999928
ENSG00000166747	AP1G1	1957.59	-5.07058e-05	0.00144283	0.0254807	0.999928
ENSG00000213983	AP1G2	553.403	6.06147e-06	0.00144264	0.975709	0.999928
ENSG00000072958	AP1M1	785.69	-1.44451e-06	0.00144263	0.850077	0.999928
ENSG00000129354	AP1M2	3.48533	-5.65715e-07	0.00144269	0.560256	0.999928
ENSG00000106367	AP1S1	43.2333	4.06257e-06	0.00144269	0.166463	0.999928
ENSG00000182287	AP1S2	423.202	1.35103e-05	0.00144269	0.47668	0.999928
ENSG00000152056	AP1S3	55.6047	3.45329e-07	0.00144268	0.905829	0.999928
ENSG00000196961	AP2A1	1013.31	8.22382e-06	0.00144259	0.344804	0.999928
ENSG00000183020	AP2A2	441.605	2.58382e-06	0.00144267	0.579671	0.999928
ENSG00000006125	AP2B1	1510.86	2.45063e-06	0.00144261	0.87009	0.999928
ENSG00000270478	AP2B1	1510.86	2.45063e-06	0.00144261	0.87009	0.999928
ENSG00000161203	AP2M1	1338.72	3.6869e-06	0.00144256	0.714503	0.999928
ENSG00000042753	AP2S1	255.782	8.31541e-06	0.00144267	0.10327	0.999928
ENSG00000132842	AP3B1	1122.88	-8.9131e-06	0.00144266	0.117356	0.999928
ENSG00000103723	AP3B2	30.6915	-8.65015e-07	0.00144269	0.726151	0.999928
ENSG00000065000	AP3D1	1281.3	3.96728e-06	0.00144263	0.559663	0.999928
ENSG00000185009	AP3M1	878.284	4.70968e-06	0.00144265	0.490465	0.999928
ENSG00000070718	AP3M2	262.453	-4.52087e-06	0.00144261	0.553563	0.999928
ENSG00000177879	AP3S1	274.73	5.2207e-06	0.00144267	0.297498	0.999928
ENSG00000157823	AP3S2	400.37	1.39008e-05	0.00144267	0.0372715	0.999928
ENSG00000134262	AP4B1	440.493	-1.41857e-05	0.00144264	0.0806267	0.999928
ENSG00000081014	AP4E1	594.673	-2.92607e-06	0.00144257	0.740826	0.999928
ENSG00000221838	AP4M1	112.136	-2.35502e-06	0.00144267	0.570624	0.999928
ENSG00000100478	AP4S1	96.5256	3.36842e-06	0.00144267	0.426644	0.999928
ENSG00000254470	AP5B1	379.522	1.96459e-06	0.00144262	0.768495	0.999928
ENSG00000053770	AP5M1	557.086	-5.51124e-07	0.00144263	0.93617	0.999928
ENSG00000125843	AP5S1	105.592	2.86922e-06	0.00144266	0.565611	0.999928
ENSG00000242802	AP5Z1	617.39	-3.28205e-06	0.00144264	0.374697	0.999928
ENSG00000120868	APAF1	802.091	-3.06982e-06	0.00144262	0.673801	0.999928
ENSG00000107282	APBA1	4.07015	-1.29985e-06	0.00144269	0.182883	0.999928
ENSG00000034053	APBA2	530.542	-6.01021e-06	0.00144266	0.278163	0.999928
ENSG00000011132	APBA3	306.473	4.90593e-06	0.00144266	0.384691	0.999928
ENSG00000166313	APBB1	313.135	2.95551e-07	0.00144266	0.838847	0.999928
ENSG00000077420	APBB1IP	949.366	6.16271e-08	0.00144265	0.99348	0.999928
ENSG00000163697	APBB2	45.5575	2.57191e-06	0.00144269	0.0689405	0.999928
ENSG00000113108	APBB3	76.6797	-6.52442e-08	0.00144268	0.983032	0.999928
ENSG00000134982	APC	1291.9	1.03451e-06	0.00144266	0.847148	0.999928
ENSG00000115266	APC2	3.24632	1.03928e-06	0.00144269	0.207121	0.999928
ENSG00000154856	APCDD1	2.47471	8.7093e-07	0.00144269	0.268613	0.999928
ENSG00000164062	APEH	725.865	5.16816e-07	0.00144264	0.933832	0.999928
ENSG00000100823	APEX1	385.416	4.58072e-06	0.00144268	0.258988	0.999928
ENSG00000169188	APEX2	214.149	4.02143e-06	0.00144265	0.476132	0.999928
ENSG00000117362	APH1A	630.865	1.37731e-05	0.00144265	0.0985163	0.999928
ENSG00000266334	APH1A	630.865	1.37731e-05	0.00144265	0.0985163	0.999928
ENSG00000138613	APH1B	136.563	-4.15085e-06	0.00144268	0.248966	0.999928
ENSG00000166181	API5	1425.46	6.65092e-07	0.00144265	0.902588	0.999928
ENSG00000149089	APIP	158.382	-4.93746e-07	0.00144266	0.915462	0.999928
ENSG00000175279	APITD1	26.2143	1.51456e-06	0.00144269	0.447496	0.999928
ENSG00000251503	APITD1-CORT	1.46519	-2.55492e-07	0.00144269	0.659304	0.999928
ENSG00000169621	APLF	191.72	-3.92083e-06	0.00144265	0.491862	0.999928
ENSG00000105290	APLP1	3.77752	2.00878e-07	0.00144269	0.847195	0.999928
ENSG00000084234	APLP2	1317.34	0.000313088	0.00146023	0.105906	0.999928
ENSG00000101474	APMAP	3575.73	4.28734e-06	0.00144264	0.518634	0.999928
ENSG00000118137	APOA1	1.79184	-1.82361e-07	0.00144269	0.825918	0.999928
ENSG00000163382	APOA1BP	220.067	6.99626e-06	0.00144266	0.213329	0.999928
ENSG00000158874	APOA2	0.805763	-2.11761e-07	0.00144269	0.621247	0.999928
ENSG00000084674	APOB	0.932393	2.69476e-07	0.00144269	0.539663	0.999928
ENSG00000128383	APOBEC3A	10.9587	-5.98151e-07	0.00144269	0.662373	0.999928
ENSG00000179750	APOBEC3B	8.92878	-1.53464e-06	0.00144269	0.211623	0.999928
ENSG00000244509	APOBEC3C	1075.62	3.25464e-06	0.00144266	0.51013	0.999928
ENSG00000243811	APOBEC3D	320.513	6.35958e-06	0.00144266	0.223581	0.999928
ENSG00000128394	APOBEC3F	325.921	8.80674e-06	0.00144266	0.118097	0.999928
ENSG00000239713	APOBEC3G	3266.74	6.08849e-06	0.00144266	0.264171	0.999928
ENSG00000100298	APOBEC3H	33.9805	1.22906e-06	0.00144268	0.661827	0.999928
ENSG00000184730	APOBR	316.545	1.21535e-05	0.0014427	0.394894	0.999928
ENSG00000130208	APOC1	2.16942	1.01686e-06	0.00144269	0.0542561	0.999928
ENSG00000214855	APOC1P1	1.55499	-1.2176e-06	0.00144269	0.116393	0.999928
ENSG00000234906	APOC2	0.68539	1.63168e-07	0.00144269	0.664894	0.999928
ENSG00000267467	APOC4	5.9654	-7.61565e-07	0.00144269	0.622658	0.999928
ENSG00000189058	APOD	2.34404	-3.32366e-07	0.00144269	0.765563	0.999928
ENSG00000130203	APOE	13.4024	-6.00088e-07	0.00144269	0.752716	0.999928
ENSG00000175336	APOF	4.27769	-9.57607e-07	0.00144269	0.43428	0.999928
ENSG00000091583	APOH	1.99208	4.48546e-07	0.00144269	0.518593	0.999928
ENSG00000100342	APOL1	658.815	4.60755e-06	0.00144267	0.308119	0.999928
ENSG00000128335	APOL2	1015.28	4.30807e-05	0.00144295	0.0273017	0.999928
ENSG00000128284	APOL3	1039.43	2.2497e-06	0.00144266	0.674539	0.999928
ENSG00000100336	APOL4	160.202	-4.63063e-07	0.00144267	0.909702	0.999928
ENSG00000221963	APOL6	8807.97	0.317129	0.180376	0.00167256	0.61547
ENSG00000178878	APOLD1	67.9274	-1.09653e-06	0.00144268	0.736213	0.999928
ENSG00000204444	APOM	2.12835	-3.29365e-07	0.00144269	0.739181	0.999928
ENSG00000206409	APOM	0.527445	-1.38003e-07	0.00144269	0.965548	0.999928
ENSG00000224290	APOM	0.527445	-1.38003e-07	0.00144269	0.965548	0.999928
ENSG00000226215	APOM	0.527445	-1.38003e-07	0.00144269	0.965548	0.999928
ENSG00000227567	APOM	0.527445	-1.38003e-07	0.00144269	0.965548	0.999928
ENSG00000231974	APOM	0.527445	-1.38003e-07	0.00144269	0.965548	0.999928
ENSG00000184831	APOO	55.8661	2.75527e-06	0.00144269	0.182066	0.999928
ENSG00000155008	APOOL	49.8985	-1.55327e-06	0.00144268	0.631094	0.999928
ENSG00000256053	APOPT1	167.305	1.12565e-06	0.00144267	0.807321	0.999928
ENSG00000142192	APP	59.6726	2.58408e-06	0.00144268	0.462074	0.999928
ENSG00000062725	APPBP2	732.771	-4.22142e-07	0.00144263	0.950085	0.999928
ENSG00000157500	APPL1	852.85	-3.84542e-06	0.00144263	0.569899	0.999928
ENSG00000136044	APPL2	389.096	-7.34086e-06	0.00144267	0.151746	0.999928
ENSG00000198931	APRT	567.882	1.23408e-05	0.00144267	0.0438799	0.999928
ENSG00000137074	APTX	206.398	-5.43608e-07	0.00144265	0.920264	0.999928
ENSG00000240583	AQP1	1.56943	2.59625e-07	0.00144269	0.712719	0.999928
ENSG00000178301	AQP11	7.8378	6.60309e-07	0.00144269	0.693598	0.999928
ENSG00000165272	AQP3	22.8417	-8.30159e-07	0.00144269	0.679798	0.999928
ENSG00000086159	AQP6	4.16974	-2.32449e-07	0.00144269	0.824972	0.999928
ENSG00000103375	AQP8	0.84143	-4.54115e-07	0.00144269	0.485271	0.999928
ENSG00000103569	AQP9	7.22627	-8.94884e-07	0.00144269	0.157798	0.999928
ENSG00000172901	AQPEP	0.990735	-1.03008e-06	0.00144269	0.118628	0.999928
ENSG00000021776	AQR	1182.93	-9.35115e-06	0.00144253	0.409	0.999928
ENSG00000169083	AR	1.54292	3.22692e-07	0.00144269	0.52444	0.999928
ENSG00000078061	ARAF	572.815	2.10266e-06	0.00144265	0.34204	0.999928
ENSG00000186635	ARAP1	1945.28	-2.90818e-06	0.00144263	0.661682	0.999928
ENSG00000047365	ARAP2	5658.4	-2.70923e-06	0.00144264	0.680102	0.999928
ENSG00000120318	ARAP3	337.608	4.95254e-07	0.00144267	0.902295	0.999928
ENSG00000198576	ARC	17.9589	5.00817e-07	0.00144269	0.666755	0.999928
ENSG00000095139	ARCN1	1185.16	9.0384e-07	0.00144265	0.785571	0.999928
ENSG00000269382	ARCN1	1185.16	9.0384e-07	0.00144265	0.785571	0.999928
ENSG00000109321	AREG	130.246	-1.8778e-06	0.00144268	0.507286	0.999928
ENSG00000205595	AREGB	3.87856	-2.18157e-06	0.00144269	0.0706651	0.999928
ENSG00000119682	AREL1	1120.48	-9.69889e-06	0.00144262	0.241217	0.999928
ENSG00000143761	ARF1	2782.87	2.31773e-05	0.00144271	0.0111256	0.999928
ENSG00000213137	ARF1P2	6.61588	1.55883e-07	0.00144269	0.885407	0.999928
ENSG00000134287	ARF3	1042.16	8.80555e-06	0.00144268	0.0441833	0.999928
ENSG00000168374	ARF4	736.929	1.32056e-06	0.00144265	0.581683	0.999928
ENSG00000231222	ARF4P4	0.601601	-4.58823e-08	0.00144269	0.933055	0.999928
ENSG00000004059	ARF5	525.329	7.61998e-06	0.00144267	0.14063	0.999928
ENSG00000165527	ARF6	1740.88	1.24684e-05	0.00144268	0.0179017	0.999928
ENSG00000101199	ARFGAP1	531.824	-2.56139e-07	0.00144261	0.972812	0.999928
ENSG00000149182	ARFGAP2	1131.03	1.08013e-06	0.00144257	0.714972	0.999928
ENSG00000242247	ARFGAP3	958.454	3.25072e-06	0.00144266	0.549269	0.999928
ENSG00000066777	ARFGEF1	2353.38	-1.25234e-05	0.0014426	0.180535	0.999928
ENSG00000124198	ARFGEF2	1509.82	8.10609e-06	0.00144263	0.27244	0.999928
ENSG00000164144	ARFIP1	440.874	1.00477e-06	0.00144266	0.842098	0.999928
ENSG00000132254	ARFIP2	276.327	-1.88561e-06	0.00144264	0.791372	0.999928
ENSG00000101246	ARFRP1	446.343	3.47246e-07	0.00144265	0.978681	0.999928
ENSG00000081181	ARG2	12.6436	-2.32275e-06	0.00144269	0.148038	0.999928
ENSG00000240058	ARGFXP1	5.70922	-9.72229e-07	0.00144269	0.46112	0.999928
ENSG00000265293	ARGFXP2	9.57345	8.09529e-07	0.00144269	0.620188	0.999928
ENSG00000134884	ARGLU1	517.389	-1.12738e-06	0.00144268	0.722995	0.999928
ENSG00000175220	ARHGAP1	731.253	3.05582e-06	0.00144262	0.673539	0.999928
ENSG00000071205	ARHGAP10	212.769	1.36647e-06	0.00144268	0.718087	0.999928
ENSG00000198826	ARHGAP11A	154.642	-6.5202e-07	0.00144268	0.821956	0.999928
ENSG00000187951	ARHGAP11B	96.5171	-6.12289e-07	0.00144269	0.816899	0.999928
ENSG00000165322	ARHGAP12	567.253	-2.49634e-06	0.00144267	0.556627	0.999928
ENSG00000075884	ARHGAP15	1020.25	-1.12207e-05	0.00144267	0.0571128	0.999928
ENSG00000140750	ARHGAP17	524.545	2.95992e-06	0.00144267	0.52263	0.999928
ENSG00000146376	ARHGAP18	314.72	-1.26426e-05	0.00144268	0.0287427	0.999928
ENSG00000213390	ARHGAP19	386.267	-1.86376e-06	0.00144266	0.596897	0.999928
ENSG00000269891	ARHGAP19-SLIT1	66.3641	1.15631e-06	0.00144269	0.52605	0.999928
ENSG00000137727	ARHGAP20	0.539007	-8.29974e-08	0.00144269	0.73235	0.999928
ENSG00000107863	ARHGAP21	532.393	-6.15519e-06	0.00144264	0.347393	0.999928
ENSG00000128805	ARHGAP22	19.3187	-3.61517e-07	0.00144269	0.882752	0.999928
ENSG00000225485	ARHGAP23	6.31153	-9.12567e-07	0.00144269	0.184099	0.999928
ENSG00000260374	ARHGAP23	6.31153	-9.12567e-07	0.00144269	0.184099	0.999928
ENSG00000138639	ARHGAP24	1.22268	-6.05736e-07	0.00144269	0.219369	0.999928
ENSG00000163219	ARHGAP25	2559.93	-8.84925e-06	0.0014426	0.308922	0.999928
ENSG00000145819	ARHGAP26	2067.13	-2.57121e-06	0.00144264	0.686379	0.999928
ENSG00000159314	ARHGAP27	861.363	-4.18013e-06	0.00144264	0.522854	0.999928
ENSG00000088756	ARHGAP28	68.2896	1.1849e-07	0.00144268	0.968055	0.999928
ENSG00000137962	ARHGAP29	41.6568	-3.41384e-08	0.00144269	0.986557	0.999928
ENSG00000186517	ARHGAP30	3144.16	1.05878e-05	0.00144264	0.359246	0.999928
ENSG00000031081	ARHGAP31	723.6	3.92747e-06	0.00144269	0.15024	0.999928
ENSG00000134909	ARHGAP32	88.7047	-6.76101e-07	0.00144269	0.784997	0.999928
ENSG00000004777	ARHGAP33	24.6965	-1.03722e-06	0.00144269	0.557306	0.999928
ENSG00000160007	ARHGAP35	1269.89	-1.0866e-05	0.00144266	0.128954	0.999928
ENSG00000147799	ARHGAP39	2.7284	1.14383e-06	0.00144269	0.118883	0.999928
ENSG00000089820	ARHGAP4	300.195	3.8086e-05	0.00144289	0.357332	0.999928
ENSG00000268876	ARHGAP4	300.195	3.8086e-05	0.00144289	0.357332	0.999928
ENSG00000165895	ARHGAP42	65.6987	-1.26046e-06	0.00144269	0.613736	0.999928
ENSG00000258080	ARHGAP42P4	3.97191	-1.07069e-06	0.00144269	0.354482	0.999928
ENSG00000258233	ARHGAP42P5	1.44274	8.51778e-07	0.00144269	0.111273	0.999928
ENSG00000006740	ARHGAP44	3.72139	2.81331e-07	0.00144269	0.818414	0.999928
ENSG00000100852	ARHGAP5	1092.07	-1.9852e-06	0.00144266	0.69735	0.999928
ENSG00000047648	ARHGAP6	5.545	-1.17816e-06	0.00144269	0.33909	0.999928
ENSG00000241484	ARHGAP8	38.6257	6.68101e-07	0.00144269	0.783839	0.999928
ENSG00000123329	ARHGAP9	2153.03	3.59472e-06	0.00144262	0.687122	0.999928
ENSG00000141522	ARHGDIA	2034.33	7.76781e-06	0.00144266	0.165287	0.999928
ENSG00000111348	ARHGDIB	3395.58	-2.17925e-06	0.00144266	0.685916	0.999928
ENSG00000242173	ARHGDIG	3.12032	-7.56697e-07	0.00144269	0.438219	0.999928
ENSG00000076928	ARHGEF1	1903	4.74146e-06	0.00144264	0.4752	0.999928
ENSG00000272879	ARHGEF1	970.495	-1.0841e-06	0.00144267	0.229478	0.999928
ENSG00000104728	ARHGEF10	86.0967	1.94896e-07	0.00144269	0.928233	0.999928
ENSG00000132694	ARHGEF11	30.0585	9.16136e-07	0.00144269	0.56769	0.999928
ENSG00000196914	ARHGEF12	1678.71	-4.53346e-06	0.00144261	0.571149	0.999928
ENSG00000198844	ARHGEF15	1.16285	-1.96355e-07	0.00144269	0.772022	0.999928
ENSG00000110237	ARHGEF17	2.71341	-2.93747e-07	0.00144269	0.504832	0.999928
ENSG00000104880	ARHGEF18	747.595	3.61292e-06	0.00144263	0.608086	0.999928
ENSG00000142632	ARHGEF19	79.7449	1.21205e-06	0.00144268	0.712376	0.999928
ENSG00000116584	ARHGEF2	1786.64	-2.18026e-06	0.00144263	0.757449	0.999928
ENSG00000240771	ARHGEF25	19.0959	-1.76983e-07	0.00144269	0.932041	0.999928
ENSG00000114790	ARHGEF26	15.0957	-5.41953e-08	0.00144269	0.970678	0.999928
ENSG00000214944	ARHGEF28	65.8548	-2.36133e-07	0.00144269	0.912637	0.999928
ENSG00000163947	ARHGEF3	4473.01	1.7207e-05	0.00144255	0.144694	0.999928
ENSG00000214694	ARHGEF33	3.85319	1.66278e-07	0.00144269	0.890127	0.999928
ENSG00000204959	ARHGEF34P	13.247	1.12922e-06	0.00144269	0.499814	0.999928
ENSG00000213214	ARHGEF35	2.294	-3.99089e-07	0.00144269	0.542727	0.999928
ENSG00000183111	ARHGEF37	4.04702	1.29497e-06	0.00144269	0.201664	0.999928
ENSG00000236699	ARHGEF38	2.64752	5.81668e-07	0.00144269	0.410332	0.999928
ENSG00000137135	ARHGEF39	20.2041	5.80927e-07	0.00144269	0.698731	0.999928
ENSG00000136002	ARHGEF4	6.92787	1.24943e-06	0.00144269	0.417049	0.999928
ENSG00000165801	ARHGEF40	14.871	9.65766e-07	0.00144269	0.59635	0.999928
ENSG00000050327	ARHGEF5	17.8811	-1.43562e-06	0.00144269	0.348509	0.999928
ENSG00000129675	ARHGEF6	1431.76	5.20033e-07	0.00144264	0.937266	0.999928
ENSG00000102606	ARHGEF7	855.62	-1.5802e-05	0.00144266	0.0414626	0.999928
ENSG00000131089	ARHGEF9	263.487	7.2018e-07	0.00144266	0.895174	0.999928
ENSG00000268229	ARHGEF9	263.487	7.2018e-07	0.00144266	0.895174	0.999928
ENSG00000117713	ARID1A	2942.06	-1.11486e-05	0.00144266	0.693888	0.999928
ENSG00000049618	ARID1B	1506.61	-1.87315e-05	0.00144271	0.692842	0.999928
ENSG00000189079	ARID2	1808.65	1.26571e-06	0.0014426	0.881532	0.999928
ENSG00000116017	ARID3A	177.563	2.30107e-06	0.00144268	0.531367	0.999928
ENSG00000179361	ARID3B	631.274	-2.69836e-06	0.00144266	0.866359	0.999928
ENSG00000205143	ARID3C	0.901176	3.53084e-07	0.00144269	0.443811	0.999928
ENSG00000032219	ARID4A	567.939	-3.25034e-06	0.00144267	0.452344	0.999928
ENSG00000054267	ARID4B	1703.31	-4.82877e-06	0.00144263	0.478389	0.999928
ENSG00000196843	ARID5A	1070.26	6.02159e-06	0.00144265	0.317296	0.999928
ENSG00000150347	ARID5B	1708.37	-9.6176e-06	0.00144265	0.139274	0.999928
ENSG00000166233	ARIH1	1277.2	-2.995e-06	0.0014426	0.982616	0.999928
ENSG00000177479	ARIH2	1045	0.000149473	0.00144642	0.759599	0.999928
ENSG00000221883	ARIH2OS	34.8204	4.25318e-06	0.00144268	0.21729	0.999928
ENSG00000120805	ARL1	494.61	-2.78202e-07	0.00144267	0.947725	0.999928
ENSG00000175414	ARL10	242.665	-5.87855e-07	0.00144268	0.852981	0.999928
ENSG00000152213	ARL11	18.0768	-1.06618e-06	0.00144269	0.443578	0.999928
ENSG00000169379	ARL13B	173.285	3.41677e-06	0.00144267	0.409633	0.999928
ENSG00000152219	ARL14EP	378.77	-1.66551e-07	0.00144268	0.962645	0.999928
ENSG00000185305	ARL15	162.376	-7.78323e-06	0.00144268	0.110839	0.999928
ENSG00000214087	ARL16	107.4	-5.52913e-06	0.00144267	0.789017	0.999928
ENSG00000185829	ARL17A	265.458	-3.95515e-06	0.00144267	0.338875	0.999928
ENSG00000258372	ARL17A	165.361	-4.24025e-06	0.00144269	0.0993412	0.999928
ENSG00000228696	ARL17B	96.3006	-1.55133e-06	0.00144268	0.664625	0.999928
ENSG00000213465	ARL2	147.272	6.8472e-06	0.00144267	0.178349	0.999928
ENSG00000102931	ARL2BP	696.053	1.99019e-07	0.00144266	0.971312	0.999928
ENSG00000138175	ARL3	48.7539	7.58969e-07	0.00144268	0.825809	0.999928
ENSG00000122644	ARL4A	96.2544	1.69553e-06	0.00144268	0.543955	0.999928
ENSG00000188042	ARL4C	4997.89	4.89438e-06	0.00144265	0.409232	0.999928
ENSG00000175906	ARL4D	9.84187	-7.94134e-08	0.00144269	0.96382	0.999928
ENSG00000162980	ARL5A	802.244	-2.1651e-05	0.00144274	0.716735	0.999928
ENSG00000165997	ARL5B	664.001	-4.98191e-07	0.00144261	0.912047	0.999928
ENSG00000141748	ARL5C	2.20758	-3.50434e-07	0.00144269	0.628965	0.999928
ENSG00000113966	ARL6	41.2383	-3.85573e-06	0.00144268	0.270972	0.999928
ENSG00000170540	ARL6IP1	2316.25	1.36954e-06	0.00144264	0.829323	0.999928
ENSG00000182196	ARL6IP4	495.236	8.25428e-06	0.00144267	0.112264	0.999928
ENSG00000144746	ARL6IP5	2261.63	4.49849e-07	0.00144265	0.936494	0.999928
ENSG00000177917	ARL6IP6	279.917	2.19685e-06	0.00144267	0.801959	0.999928
ENSG00000143862	ARL8A	292.328	5.90871e-06	0.00144266	0.263729	0.999928
ENSG00000134108	ARL8B	974.211	1.20731e-05	0.00144266	0.0547397	0.999928
ENSG00000196503	ARL9	2.60278	-4.81215e-07	0.00144269	0.625054	0.999928
ENSG00000104442	ARMC1	374.678	-1.73254e-06	0.00144265	0.869343	0.999928
ENSG00000170632	ARMC10	297.569	5.04602e-06	0.00144267	0.268637	0.999928
ENSG00000118690	ARMC2	60.9864	-4.0608e-06	0.00144269	0.175935	0.999928
ENSG00000165309	ARMC3	13.694	-4.26229e-07	0.00144269	0.760318	0.999928
ENSG00000169126	ARMC4	2.00366	1.06234e-07	0.00144269	0.872638	0.999928
ENSG00000140691	ARMC5	269.121	-4.17057e-06	0.00144265	0.489035	0.999928
ENSG00000105676	ARMC6	216.603	5.20602e-06	0.00144266	0.321435	0.999928
ENSG00000125449	ARMC7	124.748	-1.07985e-05	0.00144267	0.726158	0.999928
ENSG00000114098	ARMC8	835.103	3.29831e-07	0.00144263	0.963757	0.999928
ENSG00000135931	ARMC9	31.8234	9.33403e-07	0.00144269	0.491382	0.999928
ENSG00000126947	ARMCX1	1.24011	-9.95292e-08	0.00144269	0.915646	0.999928
ENSG00000269801	ARMCX1	1.24011	-9.95292e-08	0.00144269	0.915646	0.999928
ENSG00000184867	ARMCX2	17.8465	1.50008e-06	0.00144269	0.522306	0.999928
ENSG00000268151	ARMCX2	15.5706	-1.11788e-06	0.00144269	0.554822	0.999928
ENSG00000102401	ARMCX3	166.997	2.369e-07	0.00144265	0.956305	0.999928
ENSG00000269173	ARMCX3	166.997	2.369e-07	0.00144265	0.956305	0.999928
ENSG00000196440	ARMCX4	29.6453	-2.43455e-06	0.00144269	0.359814	0.999928
ENSG00000268722	ARMCX4	29.6453	-2.43455e-06	0.00144269	0.359814	0.999928
ENSG00000125962	ARMCX5	150.292	4.32509e-06	0.00144268	0.260758	0.999928
ENSG00000198960	ARMCX6	85.2873	-2.02989e-07	0.00144267	0.956365	0.999928
ENSG00000268213	ARMCX6	85.2873	-2.02989e-07	0.00144267	0.956365	0.999928
ENSG00000143437	ARNT	667.566	-2.99975e-05	0.00144276	0.257049	0.999928
ENSG00000172379	ARNT2	19.4646	4.21751e-07	0.00144268	0.883884	0.999928
ENSG00000133794	ARNTL	1182.49	-0.426444	0.186619	0.000620119	0.367436
ENSG00000029153	ARNTL2	66.5136	2.2008e-06	0.00144269	0.103343	0.999928
ENSG00000241685	ARPC1A	320.815	1.51107e-05	0.00144266	0.0338154	0.999928
ENSG00000130429	ARPC1B	1895.43	5.18221e-06	0.00144266	0.357491	0.999928
ENSG00000163466	ARPC2	3780.24	8.23549e-07	0.00144261	0.915804	0.999928
ENSG00000111229	ARPC3	1471.94	3.54208e-06	0.00144266	0.49463	0.999928
ENSG00000241553	ARPC4	1744.22	2.19631e-06	0.00144262	0.605504	0.999928
ENSG00000250151	ARPC4-TTLL3	41.5033	4.90965e-07	0.00144269	0.823464	0.999928
ENSG00000162704	ARPC5	1755.35	-2.2525e-07	0.00144264	0.727424	0.999928
ENSG00000136950	ARPC5L	565.414	1.20406e-05	0.00144268	0.026576	0.999928
ENSG00000128989	ARPP19	2429.9	-1.33673e-06	0.00144265	0.821801	0.999928
ENSG00000137486	ARRB1	805.514	-1.89464e-06	0.00144266	0.721488	0.999928
ENSG00000141480	ARRB2	845.326	6.6058e-06	0.0014426	0.443547	0.999928
ENSG00000197070	ARRDC1	268.219	3.13453e-06	0.00144266	0.534048	0.999928
ENSG00000105643	ARRDC2	773.394	1.79486e-06	0.00144267	0.659019	0.999928
ENSG00000113369	ARRDC3	3850.85	1.42999e-06	0.00144268	0.701597	0.999928
ENSG00000140450	ARRDC4	39.6193	5.31143e-06	0.00144269	0.0938713	0.999928
ENSG00000205784	ARRDC5	29.4111	-1.69176e-06	0.00144269	0.49447	0.999928
ENSG00000100299	ARSA	134.62	2.56409e-06	0.00144268	0.459337	0.999928
ENSG00000113273	ARSB	377.843	3.34539e-06	0.00144268	0.332352	0.999928
ENSG00000006756	ARSD	474.519	5.40817e-06	0.00144268	0.156887	0.999928
ENSG00000062096	ARSF	1.00024	3.16878e-08	0.00144269	0.915727	0.999928
ENSG00000141337	ARSG	106.113	2.42618e-06	0.00144268	0.502419	0.999928
ENSG00000263074	ARSG	106.113	2.42618e-06	0.00144268	0.502419	0.999928
ENSG00000180801	ARSJ	30.5816	-5.50099e-07	0.00144268	0.840272	0.999928
ENSG00000164291	ARSK	90.7805	4.3819e-07	0.00144268	0.89941	0.999928
ENSG00000156219	ART3	7.64573	-1.14956e-06	0.00144269	0.343818	0.999928
ENSG00000111339	ART4	5.91215	-1.28717e-06	0.00144269	0.815883	0.999928
ENSG00000117407	ARTN	0.93275	-5.25106e-07	0.00144269	0.406967	0.999928
ENSG00000173409	ARV1	89.1801	1.14354e-07	0.00144267	0.977194	0.999928
ENSG00000099889	ARVCF	92.3902	-7.3155e-06	0.00144269	0.0336591	0.999928
ENSG00000004848	ARX	0.855121	1.18559e-07	0.00144269	0.881491	0.999928
ENSG00000214435	AS3MT	31.3715	-7.28999e-07	0.00144269	0.367856	0.999928
ENSG00000104763	ASAH1	609.317	-2.08352e-06	0.00144265	0.709305	0.999928
ENSG00000188611	ASAH2	35.374	1.70047e-06	0.00144269	0.0941335	0.999928
ENSG00000204147	ASAH2B	54.445	-1.53699e-06	0.00144269	0.533793	0.999928
ENSG00000153317	ASAP1	444.107	-9.2346e-06	0.00144267	0.102001	0.999928
ENSG00000151693	ASAP2	1.78481	-1.24034e-06	0.00144269	0.0971011	0.999928
ENSG00000088280	ASAP3	20.0691	2.25452e-06	0.00144269	0.329909	0.999928
ENSG00000065802	ASB1	573.587	-4.70806e-06	0.00144263	0.500978	0.999928
ENSG00000165192	ASB11	3.35201	7.6881e-07	0.00144269	0.43964	0.999928
ENSG00000196372	ASB13	13.0897	-5.26422e-07	0.00144269	0.780048	0.999928
ENSG00000161664	ASB16	3.89931	-5.61116e-07	0.00144269	0.625903	0.999928
ENSG00000182177	ASB18	19.4257	2.27457e-07	0.00144269	0.904974	0.999928
ENSG00000100628	ASB2	63.9647	1.08102	0.32402	2.78805e-05	0.15803
ENSG00000270898	ASB3	13.0291	-5.70102e-07	0.00144269	0.516407	0.999928
ENSG00000005981	ASB4	13.1984	-1.68912e-06	0.00144269	0.422938	0.999928
ENSG00000148331	ASB6	312.847	7.03227e-06	0.0014426	0.410955	0.999928
ENSG00000183475	ASB7	433.133	-5.81988e-06	0.00144263	0.659255	0.999928
ENSG00000177981	ASB8	504.873	-6.982e-06	0.00144265	0.453481	0.999928
ENSG00000102048	ASB9	1.27225	-4.44377e-07	0.00144269	0.539912	0.999928
ENSG00000138303	ASCC1	268.723	-1.11371e-05	0.00144264	0.135203	0.999928
ENSG00000100325	ASCC2	425.29	2.30469e-06	0.00144264	0.785626	0.999928
ENSG00000112249	ASCC3	1661.06	1.65764e-06	0.00144265	0.778557	0.999928
ENSG00000183734	ASCL2	86.3358	5.56555e-06	0.00144268	0.366634	0.999928
ENSG00000232237	ASCL5	0.674024	-2.81725e-07	0.00144269	0.568526	0.999928
ENSG00000111875	ASF1A	329.455	-1.93353e-06	0.00144267	0.623086	0.999928
ENSG00000105011	ASF1B	92.7148	-7.53881e-07	0.00144268	0.783747	0.999928
ENSG00000141505	ASGR1	11.8042	-1.77624e-06	0.00144269	0.274247	0.999928
ENSG00000116539	ASH1L	2599.85	-3.94705e-06	0.00144262	0.598872	0.999928
ENSG00000129691	ASH2L	519.352	1.1621e-05	0.00144266	0.072206	0.999928
ENSG00000213199	ASIC3	5.07036	-9.68167e-08	0.00144269	0.929088	0.999928
ENSG00000072182	ASIC4	10.0582	-2.08856e-07	0.00144269	0.914626	0.999928
ENSG00000126522	ASL	275.995	9.23192e-06	0.00144267	0.235622	0.999928
ENSG00000244723	ASLP1	11.4827	7.62922e-07	0.00144269	0.627839	0.999928
ENSG00000196433	ASMT	2.25217	2.4916e-07	0.00144269	0.734654	0.999928
ENSG00000169093	ASMTL	235.003	4.50329e-06	0.00144264	0.470868	0.999928
ENSG00000198356	ASNA1	324.554	5.99434e-06	0.00144268	0.221692	0.999928
ENSG00000070669	ASNS	354.747	5.86609e-06	0.00144268	0.34417	0.999928
ENSG00000138381	ASNSD1	549.945	-1.40961e-06	0.00144267	0.757902	0.999928
ENSG00000108381	ASPA	121.035	3.36484e-06	0.00144268	0.217542	0.999928
ENSG00000198363	ASPH	115.114	-4.64641e-06	0.00144268	0.172062	0.999928
ENSG00000128203	ASPHD2	88.4386	1.99874e-06	0.00144268	0.183985	0.999928
ENSG00000066279	ASPM	44.3684	-2.43467e-07	0.00144269	0.879402	0.999928
ENSG00000244617	ASPRV1	19.5438	-1.48447e-06	0.00144268	0.628066	0.999928
ENSG00000169696	ASPSCR1	194.761	-9.86899e-08	0.00144266	0.469665	0.999928
ENSG00000162174	ASRGL1	45.8474	-3.75397e-06	0.00144268	0.282963	0.999928
ENSG00000130707	ASS1	2.01854	1.68497e-07	0.00144269	0.833303	0.999928
ENSG00000220517	ASS1P1	37.6281	3.14389e-07	0.00144269	0.903299	0.999928
ENSG00000223922	ASS1P2	4.66223	1.80315e-07	0.00144269	0.887159	0.999928
ENSG00000034533	ASTE1	249.136	-6.82051e-06	0.00144266	0.413846	0.999928
ENSG00000188886	ASTL	21.0609	-1.92413e-06	0.00144269	0.411338	0.999928
ENSG00000148219	ASTN2	607.561	-7.65607e-06	0.00144268	0.0659622	0.999928
ENSG00000064102	ASUN	255.858	-2.82486e-06	0.00144267	0.187413	0.999928
ENSG00000171456	ASXL1	1076.34	-4.57036e-06	0.00144266	0.373522	0.999928
ENSG00000143970	ASXL2	1569.88	2.94589e-06	0.00144264	0.630129	0.999928
ENSG00000154438	ASZ1	11.7367	7.6565e-08	0.00144269	0.969598	0.999928
ENSG00000138138	ATAD1	658.241	6.03516e-06	0.00144264	0.358387	0.999928
ENSG00000156802	ATAD2	548.258	1.02893e-05	0.00144267	0.0550084	0.999928
ENSG00000119778	ATAD2B	1060.27	-6.06561e-06	0.00144262	0.415654	0.999928
ENSG00000197785	ATAD3A	213.399	7.57675e-06	0.00144268	0.0591837	0.999928
ENSG00000160072	ATAD3B	336.249	1.08589e-05	0.00144268	0.0424638	0.999928
ENSG00000215915	ATAD3C	32.0221	1.96211e-06	0.00144269	0.228818	0.999928
ENSG00000176208	ATAD5	256.808	4.03118e-07	0.00144267	0.899127	0.999928
ENSG00000137343	ATAT1	3.47492	-6.99256e-07	0.00144269	0.591599	0.999928
ENSG00000206488	ATAT1	3.77181	-7.46254e-07	0.00144269	0.57072	0.999928
ENSG00000223752	ATAT1	3.58183	-6.9418e-07	0.00144269	0.591894	0.999928
ENSG00000229061	ATAT1	3.77181	-7.46254e-07	0.00144269	0.57072	0.999928
ENSG00000231257	ATAT1	3.61451	-7.34906e-07	0.00144269	0.572686	0.999928
ENSG00000234549	ATAT1	3.77181	-7.46254e-07	0.00144269	0.57072	0.999928
ENSG00000235658	ATAT1	3.61451	-7.34906e-07	0.00144269	0.572686	0.999928
ENSG00000167654	ATCAY	17.6834	2.61008e-06	0.00144269	0.185548	0.999928
ENSG00000107669	ATE1	765.003	-7.39198e-06	0.00144266	0.209719	0.999928
ENSG00000123268	ATF1	281.847	-3.98833e-07	0.00144266	0.934081	0.999928
ENSG00000115966	ATF2	1070.15	-2.27472e-06	0.00144261	0.625758	0.999928
ENSG00000162772	ATF3	75.5964	5.12292e-08	0.00144268	0.987584	0.999928
ENSG00000128272	ATF4	2302.11	5.94982e-06	0.00144268	0.140458	0.999928
ENSG00000228218	ATF4P3	3.32497	8.1083e-07	0.00144269	0.182394	0.999928
ENSG00000169136	ATF5	56.7207	4.86911e-08	0.00144268	0.986828	0.999928
ENSG00000118217	ATF6	955.832	1.42665e-06	0.00144266	0.789643	0.999928
ENSG00000168468	ATF6B	81.8619	1.49552e-07	0.00144269	0.923788	0.999928
ENSG00000213676	ATF6B	238.065	2.46616e-07	0.00144268	0.930297	0.999928
ENSG00000228628	ATF6B	30.5218	-1.37274e-06	0.00144269	0.313328	0.999928
ENSG00000234539	ATF6B	180.732	3.28326e-07	0.00144268	0.908034	0.999928
ENSG00000170653	ATF7	414.639	2.85324e-07	0.00144267	0.950982	0.999928
ENSG00000171681	ATF7IP	2038	-5.27925e-06	0.00144266	0.323371	0.999928
ENSG00000166669	ATF7IP2	335.657	5.64137e-07	0.00144265	0.921172	0.999928
ENSG00000152348	ATG10	93.1009	2.64767e-06	0.00144267	0.54143	0.999928
ENSG00000145782	ATG12	633.14	-2.50083e-06	0.00144265	0.645632	0.999928
ENSG00000175224	ATG13	971.429	-1.6942e-05	0.00144264	0.0514768	0.999928
ENSG00000126775	ATG14	304.991	-6.18692e-06	0.00144264	0.35946	0.999928
ENSG00000085978	ATG16L1	634.533	-8.40591e-06	0.00144264	0.244523	0.999928
ENSG00000168010	ATG16L2	491.333	-9.2772e-06	0.00144265	0.146381	0.999928
ENSG00000110046	ATG2A	781.027	8.44902e-07	0.00144266	0.872313	0.999928
ENSG00000066739	ATG2B	1142.62	-9.10314e-06	0.00144267	0.0855073	0.999928
ENSG00000144848	ATG3	373.346	5.60452e-06	0.00144266	0.310346	0.999928
ENSG00000101844	ATG4A	180.7	-1.29746e-07	0.00144267	0.968917	0.999928
ENSG00000168397	ATG4B	532.152	1.62049e-06	0.00144259	0.85621	0.999928
ENSG00000125703	ATG4C	107.233	2.3675e-06	0.00144267	0.504594	0.999928
ENSG00000130734	ATG4D	367.559	-1.28872e-07	0.00144265	0.890666	0.999928
ENSG00000057663	ATG5	508.832	-1.95315e-06	0.00144266	0.697935	0.999928
ENSG00000197548	ATG7	457.649	-9.14974e-06	0.00144266	0.204487	0.999928
ENSG00000198925	ATG9A	495.465	2.44096e-06	0.00144266	0.655654	0.999928
ENSG00000181652	ATG9B	8.50538	-5.30243e-07	0.00144269	0.705417	0.999928
ENSG00000142102	ATHL1	333.698	-2.50676e-06	0.00144267	0.520573	0.999928
ENSG00000138363	ATIC	247.498	-1.15867e-06	0.00144268	0.671727	0.999928
ENSG00000198513	ATL1	12.2922	-1.28181e-06	0.00144269	0.459178	0.999928
ENSG00000119787	ATL2	414.272	-3.32549e-06	0.00144263	0.666165	0.999928
ENSG00000184743	ATL3	2539.74	3.56087e-06	0.00144263	0.598202	0.999928
ENSG00000149311	ATM	6900.35	-8.6333e-06	0.00144267	0.0813056	0.999928
ENSG00000166454	ATMIN	1057.11	-1.71681e-06	0.00144265	0.765661	0.999928
ENSG00000111676	ATN1	97.0379	-1.43086e-07	0.00144269	0.950703	0.999928
ENSG00000268872	ATN1	97.0379	-1.43086e-07	0.00144269	0.950703	0.999928
ENSG00000177556	ATOX1	269.37	3.46063e-06	0.00144266	0.479796	0.999928
ENSG00000206190	ATP10A	1027.23	-3.5793e-06	0.00144267	0.417751	0.999928
ENSG00000118322	ATP10B	62.6126	-1.8835e-06	0.00144269	0.491876	0.999928
ENSG00000145246	ATP10D	1228.38	-1.90396e-06	0.00144269	0.437417	0.999928
[truncated: 18,966 more rows]

## Sheet: IL15 HODHBt vs Unstimulated
ENSG ID	Gene name	baseMean	log2FoldChange	lfcSE	pvalue	padj
ENSG00000121410	A1BG	69.5877	-0.189088	0.261634	0.407098	0.594774
ENSG00000148584	A1CF	5.09763	-0.229273	0.493783	0.36033	0.547471
ENSG00000166535	A2ML1	16.9068	0.234793	0.392198	0.403198	0.591414
ENSG00000094914	AAAS	187.112	0.27118	0.189845	0.1267	0.257551
ENSG00000081760	AACS	397.785	0.421341	0.229739	0.0420942	0.108905
ENSG00000250420	AACSP1	5.42095	-0.233555	0.45152	0.397703	0.585527
ENSG00000197953	AADACL2	5.50249	-0.145618	0.460639	0.559667	0.7295
ENSG00000261846	AADACL2	5.50249	-0.145618	0.460639	0.559667	0.7295
ENSG00000109576	AADAT	2.80572	0.0946422	0.506636	0.618314	0.773822
ENSG00000158122	AAED1	246.483	0.407402	0.183118	0.0177251	0.0539974
ENSG00000103591	AAGAB	558.294	0.116634	0.190823	0.514044	0.691729
ENSG00000115977	AAK1	1024.3	-0.657127	0.170106	4.59223e-05	0.00031866
ENSG00000087884	AAMDC	33.9339	-0.635775	0.375246	0.0283459	0.0790351
ENSG00000127837	AAMP	582.91	0.344296	0.141897	0.0117998	0.0386949
ENSG00000129673	AANAT	2.89807	0.403887	0.670826	0.0977509	0.212278
ENSG00000131043	AAR2	415.291	0.741211	0.17953	1.31366e-05	0.000105923
ENSG00000205002	AARD	14.6446	-0.36508	0.456397	0.209862	0.376988
ENSG00000090861	AARS	1295.56	1.9681	0.232248	1.94719e-18	2.63278e-16
ENSG00000124608	AARS2	303.892	0.339249	0.160964	0.0285276	0.0794872
ENSG00000266967	AARSD1	90.3451	0.925955	0.26652	0.000119189	0.000737022
ENSG00000157426	AASDH	186.847	-0.497411	0.165232	0.00144467	0.00648687
ENSG00000149313	AASDHPPT	577.135	0.132377	0.201142	0.479398	0.661317
ENSG00000008311	AASS	58.2221	-0.156087	0.405965	0.565814	0.73429
ENSG00000108270	AATF	506.009	0.572752	0.136633	1.39604e-05	0.000111967
ENSG00000181409	AATK	67.0248	0.012144	0.381464	0.96549	0.984065
ENSG00000183044	ABAT	320.769	-0.104554	0.123645	0.383199	0.570497
ENSG00000226210	ABC7-42389800N19.1	29.3417	-0.263346	0.381247	0.345361	0.531718
ENSG00000261605	ABC7-42389800N19.1	29.3417	-0.263346	0.381247	0.345361	0.531718
ENSG00000262435	ABC7-42389800N19.1	29.3417	-0.263346	0.381247	0.345361	0.531718
ENSG00000165029	ABCA1	26.9563	0.0494127	0.379985	0.855593	0.924436
ENSG00000154263	ABCA10	37.96	-0.892593	0.391081	0.00426493	0.0164689
ENSG00000251595	ABCA11P	18.4157	-0.0167726	0.319401	0.946225	0.972474
ENSG00000273195	ABCA11P	18.4157	-0.0167726	0.319401	0.946225	0.972474
ENSG00000179869	ABCA13	12.535	-0.0720842	0.362673	0.780768	0.882654
ENSG00000238098	ABCA17P	4.61862	-0.0713812	0.456455	0.766531	0.874229
ENSG00000107331	ABCA2	1160.04	-0.987046	0.299737	0.00019899	0.00114892
ENSG00000167972	ABCA3	163.123	-0.738204	0.215455	0.000207967	0.00119239
ENSG00000154265	ABCA5	376.407	-0.701479	0.225698	0.000667411	0.00331565
ENSG00000154262	ABCA6	43.3931	-0.766546	0.433576	0.0184101	0.0557316
ENSG00000064687	ABCA7	456.789	-1.1686	0.218875	1.47037e-08	2.41087e-07
ENSG00000141338	ABCA8	12.6627	-0.0803715	0.388111	0.763667	0.872281
ENSG00000154258	ABCA9	50.8319	-0.458184	0.31008	0.0740914	0.171136
ENSG00000085563	ABCB1	1361.74	-1.81965	0.273763	2.2789e-12	8.3921e-11
ENSG00000135776	ABCB10	287.262	-0.0458797	0.151527	0.745382	0.859961
ENSG00000005471	ABCB4	6.97639	-0.552851	0.692145	0.0705651	0.164755
ENSG00000004846	ABCB5	9.52415	-0.209761	0.407765	0.440187	0.624779
ENSG00000115657	ABCB6	94.618	1.66999	0.259651	1.33832e-11	4.17344e-10
ENSG00000131269	ABCB7	225.585	-0.325467	0.178255	0.0520745	0.129297
ENSG00000197150	ABCB8	326.774	0.279409	0.180261	0.0992994	0.214896
ENSG00000150967	ABCB9	61.0862	-0.373238	0.324577	0.153771	0.298545
ENSG00000103222	ABCC1	861.86	0.12605	0.177846	0.456402	0.640121
ENSG00000124574	ABCC10	405.069	-0.0642526	0.178039	0.703524	0.832611
ENSG00000121270	ABCC11	2.57308	-0.183584	0.531933	0.350507	0.536758
ENSG00000243064	ABCC13	2.73748	-0.217137	0.541565	0.303204	0.487223
ENSG00000023839	ABCC2	37.548	-0.508102	0.468331	0.0998912	0.215759
ENSG00000108846	ABCC3	19.4352	-0.205702	0.379453	0.446296	0.630828
ENSG00000125257	ABCC4	174.939	0.00174301	0.232153	0.99797	0.999073
ENSG00000114770	ABCC5	353.549	-1.06832	0.242341	1.7332e-06	1.71878e-05
ENSG00000091262	ABCC6	19.3503	-0.23107	0.351661	0.390044	0.577622
ENSG00000069431	ABCC9	189.465	-0.390937	0.306076	0.123404	0.252322
ENSG00000101986	ABCD1	58.3657	-0.381422	0.264094	0.0958488	0.209026
ENSG00000268757	ABCD1	58.3657	-0.381422	0.264094	0.0958488	0.209026
ENSG00000173208	ABCD2	46.6992	-0.764753	0.429234	0.0177071	0.0539823
ENSG00000117528	ABCD3	471.488	-0.0645944	0.184709	0.707846	0.835816
ENSG00000119688	ABCD4	346.516	-0.119409	0.165476	0.446167	0.630747
ENSG00000164163	ABCE1	941.239	0.818444	0.24182	0.000204073	0.00117452
ENSG00000204574	ABCF1	136.858	-0.0300515	0.322015	0.904775	0.949972
ENSG00000206490	ABCF1	243.119	0.715032	0.152981	1.13578e-06	1.17387e-05
ENSG00000225989	ABCF1	226.221	0.951033	0.255396	4.5821e-05	0.000318323
ENSG00000231129	ABCF1	2.6814	0.0327131	0.480146	0.876583	0.935166
ENSG00000232169	ABCF1	243.119	0.715032	0.152981	1.13578e-06	1.17387e-05
ENSG00000236149	ABCF1	243.119	0.715032	0.152981	1.13578e-06	1.17387e-05
ENSG00000236342	ABCF1	2.6814	0.0327131	0.480146	0.876583	0.935166
ENSG00000033050	ABCF2	621.236	0.933878	0.213651	3.15848e-06	2.93464e-05
ENSG00000161204	ABCF3	451.605	0.127696	0.148182	0.37165	0.558965
ENSG00000160179	ABCG1	37.4325	-0.717061	0.391868	0.0186937	0.0564018
ENSG00000118777	ABCG2	25.1229	-0.300042	0.543723	0.238689	0.413518
ENSG00000138075	ABCG5	7.02593	-0.111918	0.44487	0.658678	0.803675
ENSG00000144827	ABHD10	248.096	-0.232945	0.225414	0.251802	0.428323
ENSG00000106077	ABHD11	29.1206	-0.0177184	0.24168	0.933263	0.966276
ENSG00000262947	ABHD11	29.1206	-0.0177184	0.24168	0.933263	0.966276
ENSG00000100997	ABHD12	236.696	0.198456	0.129935	0.115408	0.240506
ENSG00000131969	ABHD12B	37.6151	-0.502258	0.331997	0.0621262	0.148693
ENSG00000139826	ABHD13	404.932	0.213255	0.180784	0.208301	0.375149
ENSG00000248487	ABHD14A	80.2705	-0.950929	0.237107	1.29904e-05	0.000104931
ENSG00000114786	ABHD14A-ACY1	4.03377	0.111275	0.489003	0.611359	0.768675
ENSG00000114779	ABHD14B	310.885	-1.15572	0.210727	6.66467e-09	1.15883e-07
ENSG00000168792	ABHD15	729.72	-1.29995	0.194074	2.76044e-12	9.96286e-11
ENSG00000204427	ABHD16A	16.1766	-0.44306	0.427192	0.143877	0.284178
ENSG00000206403	ABHD16A	9.92088	-0.0481625	0.40017	0.854166	0.923707
ENSG00000224552	ABHD16A	3.80825	-0.234507	0.478739	0.384018	0.571139
ENSG00000230475	ABHD16A	9.27487	-0.0461741	0.407711	0.862023	0.927608
ENSG00000231488	ABHD16A	117.314	0.293924	0.187561	0.0944128	0.206466
ENSG00000235676	ABHD16A	117.314	0.293924	0.187561	0.0944128	0.206466
ENSG00000236063	ABHD16A	117.314	0.293924	0.187561	0.0944128	0.206466
ENSG00000129968	ABHD17A	1432.89	-0.394602	0.151103	0.00631473	0.0229279
ENSG00000226981	ABHD17AP6	12.4051	-0.512639	0.566863	0.109756	0.231497
ENSG00000107362	ABHD17B	458.351	-0.273804	0.112333	0.0127245	0.041205
ENSG00000136379	ABHD17C	42.1057	0.250652	0.287644	0.304778	0.488885
ENSG00000140526	ABHD2	4880.81	-0.380613	0.19398	0.0355474	0.0950062
ENSG00000158201	ABHD3	355.73	0.459283	0.151654	0.00158607	0.0070226
ENSG00000100439	ABHD4	403.068	-0.544719	0.153404	0.0002037	0.00117349
ENSG00000011198	ABHD5	204.709	1.13908	0.216171	2.67468e-08	4.08329e-07
ENSG00000163686	ABHD6	93.2575	-0.815577	0.278048	0.000891193	0.004248
ENSG00000127220	ABHD8	97.4514	-0.653014	0.20801	0.000689058	0.00341289
ENSG00000136754	ABI1	1116.41	-0.295574	0.160227	0.0520569	0.129272
ENSG00000138443	ABI2	599.832	-0.0166376	0.148368	0.899913	0.946934
ENSG00000108798	ABI3	890.464	-0.0501639	0.136123	0.701406	0.831406
ENSG00000154175	ABI3BP	16.8568	0.20452	0.387066	0.453735	0.637714
ENSG00000097007	ABL1	691.061	-0.279848	0.167197	0.0766778	0.175713
ENSG00000143322	ABL2	580.376	0.197381	0.161996	0.200693	0.364856
ENSG00000099204	ABLIM1	1401.24	-2.87314	0.424879	7.79933e-13	3.09887e-11
ENSG00000163995	ABLIM2	11.5327	-1.15842	1.05185	0.0144762	0.0457891
ENSG00000256062	ABO	21.5479	-0.291421	0.357312	0.284087	0.46656
ENSG00000159842	ABR	1193.27	-0.291902	0.149774	0.0414753	0.107719
ENSG00000174429	ABRA	3.22529	0.0448415	0.481832	0.835531	0.914021
ENSG00000146386	ABRACL	304.588	0.525909	0.212374	0.00706052	0.0252263
ENSG00000146109	ABT1	238.518	0.348658	0.178563	0.038657	0.101904
ENSG00000268612	ABT1	238.518	0.348658	0.178563	0.038657	0.101904
ENSG00000114626	ABTB1	325.481	-1.80552	0.343244	1.06713e-08	1.79686e-07
ENSG00000166016	ABTB2	31.8535	-0.0029165	0.348121	0.990798	0.996076
ENSG00000235776	AC000089.3	2.66108	-0.155376	0.501796	0.483664	0.665429
ENSG00000224981	AC000367.1	38.4254	-0.543592	0.348229	0.0530638	0.131233
ENSG00000260869	AC002310.13	6.02137	-0.000593084	0.472409	0.994797	0.997716
ENSG00000188223	AC002398.9	24.4597	0.0398852	0.440338	0.876498	0.935166
ENSG00000269449	AC002451.1	9.65602	0.157836	0.39368	0.567414	0.735536
ENSG00000269103	AC002472.1	5.36158	0.102169	0.470981	0.662115	0.805536
ENSG00000187905	AC002472.13	33.3503	-0.198482	0.306039	0.42825	0.613653
ENSG00000269533	AC003002.6	4.27504	-0.0401012	0.476256	0.851529	0.922231
ENSG00000248594	AC003029.1	64.9372	-0.0660423	0.271941	0.77666	0.880461
ENSG00000257961	AC003070.1	50.2565	0.379667	0.714555	0.0394445	0.103693
ENSG00000203505	AC003079.1	5.79615	0.333704	0.498688	0.24101	0.416185
ENSG00000214921	AC003102.1	9.75779	0.113121	0.413028	0.674916	0.814608
ENSG00000271095	AC003973.6	9.6463	0.0692872	0.412098	0.79349	0.890128
ENSG00000234999	AC004016.2	5.14571	1.03518	1.38746	0.0229742	0.0666208
ENSG00000268948	AC004017.1	3.53054	0.0301382	0.47462	0.891637	0.943506
ENSG00000196656	AC004057.1	1102.45	0.273318	0.414111	0.335257	0.52134
ENSG00000268533	AC004076.7	14.0697	0.0376229	0.361083	0.888546	0.941664
ENSG00000268163	AC004076.9	5.93583	0.0152506	0.433043	0.953098	0.976381
ENSG00000005189	AC004381.6	26.4691	-0.150403	0.327344	0.559873	0.729559
ENSG00000268069	AC004466.1	2.90201	-0.250358	0.535135	0.290898	0.474606
ENSG00000256806	AC004706.1	8.76138	-0.134327	0.473479	0.569285	0.737157
ENSG00000229944	AC004797.1	53.3749	0.286559	0.583102	0.190047	0.350029
ENSG00000269468	AC004824.2	11.9611	-0.0542767	0.395969	0.836723	0.914218
ENSG00000177820	AC004917.1	13.824	0.259951	0.559592	0.24719	0.42359
ENSG00000239556	AC004951.5	9.33037	-0.709647	0.651559	0.0536576	0.132466
ENSG00000243554	AC004967.7	21.9006	0.649615	0.348293	0.0218998	0.0641315
ENSG00000214243	AC004980.10	6.80963	0.365126	0.504018	0.209206	0.376189
ENSG00000205485	AC004980.7	81.8229	0.0177829	0.300775	0.944118	0.972339
ENSG00000241057	AC004985.12	8.00665	-1.05908	0.646253	0.0115819	0.0381115
ENSG00000213888	AC005003.1	36.7574	-0.96484	0.304603	0.000294164	0.00161066
ENSG00000255690	AC005013.1	3.83405	0.206719	0.47861	0.425018	0.610916
ENSG00000227331	AC005042.2	2.61355	0.157186	0.499283	0.487402	0.668945
ENSG00000227038	AC005077.12	24.0672	-0.113871	0.429723	0.661364	0.805181
ENSG00000262876	AC005077.12	24.0672	-0.113871	0.429723	0.661364	0.805181
ENSG00000214871	AC005082.1	10.5027	0.0268213	0.37425	0.921298	0.95915
ENSG00000230110	AC005086.1	4.06841	-0.148571	0.442734	0.571694	0.738572
ENSG00000263282	AC005086.8	4.06841	-0.148571	0.442734	0.571694	0.738572
ENSG00000244480	AC005154.7	22.0989	-0.334631	0.332152	0.204152	0.369734
ENSG00000268153	AC005176.2	3.48511	0.00244048	0.47871	0.992542	0.996514
ENSG00000170468	AC005280.1	313.48	0.259865	0.122647	0.02946	0.0814647
ENSG00000269774	AC005399.1	3.56162	-0.13976	0.502834	0.497754	0.677559
ENSG00000223878	AC005517.3	5.06824	-0.609499	0.732985	0.0727715	0.168883
ENSG00000255729	AC005618.1	10.5777	-0.112853	0.466084	0.638827	0.788897
ENSG00000225157	AC005779.1	9.6098	-0.380864	0.462698	0.19939	0.363216
ENSG00000267545	AC005779.2	3.50922	-0.023038	0.487324	0.90495	0.950027
ENSG00000235554	AC005822.1	3.33573	-0.0981593	0.470957	0.675455	0.814773
ENSG00000196138	AC005831.1	118.973	-0.536104	0.248654	0.014909	0.0469294
ENSG00000244563	AC006011.4	7.04738	-0.0402942	0.484549	0.843604	0.917598
ENSG00000242073	AC006014.7	4.4947	-0.116424	0.467797	0.631918	0.783162
ENSG00000262760	AC006014.7	4.4947	-0.116424	0.467797	0.631918	0.783162
ENSG00000231916	AC006033.22	10.1829	-0.861075	0.599635	0.0266702	0.0751143
ENSG00000233264	AC006042.8	31.8876	-2.06086	0.535543	6.53827e-06	5.65444e-05
ENSG00000178430	AC006111.1	14.3117	-0.0670324	0.361092	0.800491	0.894478
ENSG00000267710	AC006116.20	3.67022	5.78444	2.50495	4.76734e-05	0.000329548
ENSG00000238090	AC006195.2	4.72627	-0.318579	0.523235	0.242339	0.417765
ENSG00000269094	AC006449.1	2.26534	0.419789	0.674049	0.110317	0.232383
ENSG00000204957	AC006486.1	8.87096	0.241721	0.4524	0.386062	0.573428
ENSG00000268643	AC006486.9	12.0829	0.0204818	0.470465	0.929798	0.964085
ENSG00000224058	AC006509.7	27.0396	-0.759572	0.44229	0.0197721	0.0589681
ENSG00000269446	AC006967.1	6.68125	-0.49906	0.66974	0.101548	0.21843
ENSG00000235859	AC006978.6	162.889	-0.98257	0.250147	1.67879e-05	0.000131672
ENSG00000225726	AC007000.10	3.80758	-0.579426	0.766779	0.0723104	0.167964
ENSG00000205482	AC007000.12	4.89888	-1.34043	0.933657	0.0115073	0.037921
ENSG00000258881	AC007040.11	10.6259	-0.421261	0.577746	0.137662	0.274294
ENSG00000271961	AC007040.11	10.6259	-0.421261	0.577746	0.137662	0.274294
ENSG00000236785	AC007248.7	6.46549	0.57118	0.643759	0.0914918	0.20166
ENSG00000213090	AC007256.5	24.5342	-0.0121115	0.294582	0.958698	0.979609
ENSG00000214696	AC007347.1	24.625	0.559932	0.467878	0.0787275	0.17942
ENSG00000268688	AC007382.1	9.81596	-0.861703	0.538476	0.0190136	0.0571292
ENSG00000256845	AC007401.1	19.3984	-0.459767	0.380114	0.113637	0.237459
ENSG00000217075	AC007401.2	3.65326	-0.00213842	0.47654	0.989082	0.995794
ENSG00000203632	AC007690.1	89.0291	-0.373752	0.377879	0.187936	0.34738
ENSG00000235982	AC007875.3	3.55816	-0.304396	0.569268	0.214323	0.382421
ENSG00000228157	AC007952.5	5.9909	-0.185014	0.430101	0.493372	0.673877
ENSG00000214670	AC007956.1	3.65732	-0.0175647	0.514208	0.892609	0.943659
ENSG00000228681	AC008072.1	42.4559	-0.112149	0.303012	0.646895	0.795307
ENSG00000161103	AC008132.13	5.8938	-0.197592	0.476643	0.448168	0.632589
ENSG00000237510	AC008268.2	8.15082	0.137626	0.450589	0.600248	0.760386
ENSG00000233828	AC008394.1	147.413	-0.633495	0.293059	0.0114513	0.0377776
ENSG00000268397	AC008443.1	19.9708	-0.274402	0.323151	0.292624	0.476249
ENSG00000203442	AC008555.1	3.84521	-0.00566651	0.448897	0.979498	0.991023
ENSG00000213084	AC008555.2	4.68274	-1.02552	0.879946	0.0220629	0.0645047
ENSG00000251135	AC008565.1	8.15692	-0.239188	0.431489	0.390672	0.578095
ENSG00000214109	AC008686.1	7.78561	0.0858002	0.421305	0.744881	0.859821
ENSG00000256439	AC008731.1	2.37275	-0.0134378	0.530191	0.81382	0.900972
ENSG00000230259	AC008738.1	48.8164	-0.138793	0.350543	0.599713	0.759965
ENSG00000227836	AC008850.3	5.81542	0.169007	0.471816	0.502746	0.682047
ENSG00000268280	AC008914.1	8.71279	-0.485878	0.513905	0.124049	0.253471
ENSG00000268424	AC008948.1	29.0541	-1.21275	0.439026	0.000648199	0.00323261
ENSG00000269746	AC009060.1	59.2627	-0.0856222	0.325409	0.738415	0.856292
ENSG00000203401	AC009061.1	6.3261	-0.0987108	0.419766	0.705834	0.834229
ENSG00000196927	AC009093.1	32.2793	-0.391517	0.294317	0.113756	0.237601
ENSG00000203343	AC009107.1	9.90666	-0.0332707	0.389088	0.897693	0.946047
ENSG00000239763	AC009120.3	7.65803	0.15935	0.430534	0.550369	0.72216
ENSG00000229689	AC009237.8	31.0185	-0.0805227	0.24658	0.711653	0.838617
ENSG00000224967	AC009303.3	6.15591	-0.425692	0.51265	0.166867	0.317941
ENSG00000216895	AC009403.2	35.0915	-0.139281	0.309151	0.578941	0.744182
ENSG00000176824	AC009951.1	195.662	-1.17214	0.351846	0.000127079	0.000778895
ENSG00000213410	AC009951.2	5.63128	0.0579747	0.449701	0.818136	0.903455
ENSG00000214369	AC009967.3	3.31913	-0.302168	0.54472	0.244895	0.421009
ENSG00000218682	AC010150.1	3.68392	-0.301013	0.558017	0.225678	0.396974
ENSG00000214248	AC010336.1	23.1334	0.255213	0.315241	0.320829	0.506031
ENSG00000269636	AC010441.1	89.0092	-0.375283	0.221377	0.0623018	0.149093
ENSG00000203305	AC010525.1	7.12374	-0.281913	0.445793	0.320646	0.50583
ENSG00000226180	AC010536.1	45.4824	-0.199929	0.250344	0.362441	0.549923
ENSG00000261611	AC010547.9	4.90693	-0.0234485	0.505688	0.882662	0.938226
ENSG00000272165	AC010614.1	35.196	-0.290917	0.334706	0.272475	0.452327
ENSG00000267216	AC010642.1	397.636	0.300877	0.172989	0.0655392	0.155574
ENSG00000232713	AC010733.5	4.83997	-0.160066	0.460158	0.527418	0.702165
ENSG00000269291	AC010877.1	2.26704	-0.104043	0.487304	0.62254	0.776322
ENSG00000224414	AC010886.2	6.50971	-0.110304	0.435665	0.672198	0.812621
ENSG00000232479	AC010900.2	10.5891	-0.547054	0.523678	0.0995586	0.215277
ENSG00000225840	AC010970.2	2.02077e+06	0.0375988	0.518752	0.824556	0.907613
ENSG00000237732	AC010980.2	12.1965	0.342215	0.403902	0.233506	0.407143
ENSG00000215781	AC011043.1	80.2604	0.170248	0.345461	0.524393	0.70004
ENSG00000233539	AC011294.3	27.6995	-0.278113	0.381821	0.315191	0.500044
ENSG00000249839	AC011330.5	31.9992	-0.0249475	0.459351	0.912436	0.953874
ENSG00000197830	AC011385.1	11.53	0.0425417	0.411002	0.874941	0.934474
ENSG00000232129	AC011385.2	4.1447	-0.101887	0.461997	0.671565	0.812136
ENSG00000220693	AC011498.1	10.0657	-0.0791866	0.413702	0.761233	0.870159
ENSG00000268423	AC011551.3	3.51835	0.00978763	0.47588	0.964664	0.9835
ENSG00000234073	AC011816.1	11.1755	-0.703452	0.630705	0.0508009	0.126761
ENSG00000212884	AC011841.1	15.6919	0.258128	0.389954	0.359741	0.546932
ENSG00000257073	AC011933.1	9.21885	-0.0536935	0.526443	0.618116	0.773739
ENSG00000222017	AC011997.1	4.99849	-0.147492	0.453337	0.565761	0.734274
ENSG00000214070	AC011999.1	3.34878	-0.131525	0.470133	0.58451	0.748579
ENSG00000233416	AC012065.5	5.55233	-0.566453	0.643225	0.0822842	0.185497
ENSG00000179061	AC012074.1	2.54211	-0.789724	1.25911	0.0243508	0.069764
ENSG00000262138	AC012314.1	4.87987	-0.0497392	0.484999	0.810201	0.899263
ENSG00000227799	AC012358.4	3.50699	-0.156446	0.482277	0.510897	0.689073
ENSG00000235883	AC012379.1	5.39788	-0.0249506	0.524237	0.803708	0.895741
ENSG00000203363	AC012454.4	6.50892	-0.0212183	0.425943	0.932638	0.966126
ENSG00000198683	AC012615.1	3.8735	0.0304894	0.505937	0.8564	0.924688
ENSG00000235128	AC013474.4	14.4601	-0.561057	0.573463	0.0897461	0.198392
ENSG00000205215	AC015818.3	8.07717	-0.0143538	0.407789	0.953976	0.977057
ENSG00000205147	AC016586.1	54.37	0.00692062	0.284294	0.979946	0.991327
ENSG00000203531	AC016712.1	8.34557	-0.25892	0.449648	0.348568	0.535098
ENSG00000203415	AC016734.1	6.27987	-0.0493918	0.446515	0.840317	0.91601
ENSG00000238091	AC016745.1	5.79545	-0.525091	0.572324	0.101545	0.21843
ENSG00000186235	AC016757.3	19.8091	-0.343081	0.350481	0.203089	0.368067
ENSG00000218422	AC016773.1	16.2079	-0.568214	0.362949	0.0474278	0.120015
ENSG00000234624	AC016894.1	3.3517	0.0252969	0.491713	0.899033	0.946466
ENSG00000224442	AC017035.2	21.9078	0.234267	0.4287	0.405466	0.593204
ENSG00000269633	AC017081.1	29.5203	-0.074884	0.404653	0.776535	0.88043
ENSG00000233538	AC017104.2	10.8693	-0.218504	0.38332	0.427133	0.61244
ENSG00000235683	AC018442.1	8.29956	-0.185397	0.441208	0.488824	0.670187
ENSG00000242735	AC018462.3	3.03336	-0.209236	0.546213	0.290367	0.474129
ENSG00000225314	AC018634.9	6.7059	-0.580336	0.797304	0.0557179	0.136326
ENSG00000203344	AC018696.2	4.02821	-0.250713	0.525493	0.298955	0.48288
ENSG00000213356	AC018696.6	4.78013	0.0554345	0.442833	0.826854	0.908983
ENSG00000170092	AC018720.10	2.58906	-0.322341	0.67406	0.023327	0.0673312
ENSG00000167765	AC018755.1	4.59002	-1.58797	0.946078	0.00596017	0.0218773
ENSG00000269388	AC018755.16	4.95183	-0.0546337	0.473809	0.803193	0.895595
ENSG00000227632	AC018804.6	2.52709	-0.165771	0.523917	0.41481	0.602338
ENSG00000235978	AC018816.3	20.1343	0.476078	0.411046	0.106815	0.226746
ENSG00000224826	AC019109.1	4.9846	-0.169086	0.451484	0.516779	0.694224
ENSG00000257939	AC019319.1	3.53598	-0.133542	0.508762	0.495535	0.675693
ENSG00000269367	AC020629.1	10.3806	-0.129966	0.377137	0.625292	0.778751
ENSG00000203403	AC020907.2	7.43168	0.0460228	0.406291	0.863548	0.928477
ENSG00000256383	AC020910.2	41.1345	-0.214963	0.252264	0.329359	0.515372
ENSG00000267531	AC020922.1	2.56841	-1.07191	1.4222	0.0220873	0.0645252
ENSG00000196355	AC021860.1	121.586	-0.196183	0.290235	0.419462	0.606143
ENSG00000224005	AC022400.1	8.46252	0.149871	0.450426	0.563788	0.73271
ENSG00000267964	AC022400.2	2.57257	-1.05274	1.1775	0.0263538	0.074443
ENSG00000213132	AC022498.1	23.053	-0.283996	0.41305	0.316962	0.502018
ENSG00000197604	AC022532.1	13.0205	-0.308621	0.470653	0.273521	0.453565
ENSG00000249214	AC022558.1	10.9143	-0.181875	0.398876	0.503056	0.68225
ENSG00000212997	AC023632.1	6.53639	-0.288904	0.502977	0.285048	0.467774
ENSG00000225876	AC024067.1	2.74749	0.0579339	0.481	0.788671	0.887414
ENSG00000214135	AC024560.3	174.57	-0.191285	0.198992	0.297966	0.481755
ENSG00000267740	AC024592.12	4.13121	-0.0520575	0.500183	0.776285	0.880219
ENSG00000177340	AC024940.1	2.98566	-0.126623	0.481474	0.586923	0.750503
ENSG00000204752	AC025278.1	3.93992	0.101881	0.454348	0.682012	0.81836
ENSG00000268865	AC026310.1	4.47805	0.0569467	0.450601	0.816142	0.902181
ENSG00000268640	AC026369.1	21.3856	-0.288638	0.381165	0.303881	0.487835
ENSG00000268885	AC026740.1	15.7718	0.441345	0.384849	0.131128	0.264611
ENSG00000268798	AC027307.3	13.7128	0.286664	0.359639	0.295976	0.479565
ENSG00000230572	AC027612.3	4.96379	-0.213919	0.486802	0.410593	0.598122
ENSG00000143429	AC027612.6	18.7654	-0.36762	0.438073	0.205059	0.370932
ENSG00000215067	AC027763.2	73.72	-0.61284	0.250071	0.00593232	0.021806
ENSG00000197334	AC032027.1	4.74756	-0.135773	0.47465	0.569555	0.737188
ENSG00000239642	AC034228.7	5.67003	0.214682	0.515772	0.362612	0.550011
ENSG00000269871	AC040977.1	2.56242	-0.0529156	0.479868	0.806591	0.897489
ENSG00000268206	AC061975.10	6.26158	0.0207305	0.444591	0.933112	0.966276
ENSG00000203482	AC061975.7	5.61959	0.00733733	0.421425	0.978828	0.990693
ENSG00000255851	AC061975.9	2.50284	0.161069	0.510942	0.43899	0.623617
ENSG00000268965	AC061992.1	7.2789	0.285907	0.530721	0.2649	0.443777
ENSG00000222020	AC062017.1	7.22299	-0.237947	0.442819	0.38383	0.570908
ENSG00000224431	AC063976.7	8.30276	-0.114609	0.424432	0.661384	0.805181
ENSG00000235651	AC064850.4	8.39456	0.0871867	0.412149	0.742907	0.858923
ENSG00000238259	AC067940.1	7.69965	-0.29001	0.491974	0.298024	0.481805
ENSG00000229023	AC067945.3	10.2153	0.170729	0.383108	0.535883	0.710417
ENSG00000223691	AC068044.1	2.86297	-0.513071	0.737523	0.0802752	0.181962
ENSG00000251485	AC068134.10	11.1975	0.408194	0.459927	0.180794	0.337693
ENSG00000249319	AC068533.7	29.794	-0.054675	0.349022	0.833253	0.912308
ENSG00000203457	AC068896.1	6.90836	-0.19238	0.476933	0.444806	0.629474
ENSG00000260415	AC068987.1	2.40935	-0.234135	0.530906	0.305004	0.489118
ENSG00000203615	AC069200.1	5.73584	-0.49131	0.681752	0.0994695	0.215163
ENSG00000224769	AC069213.1	5.44259	-0.149982	0.503126	0.478472	0.660543
ENSG00000249240	AC069368.3	2.46681	-0.121886	0.549265	0.202281	0.366896
ENSG00000228446	AC073052.1	37.7422	-0.85112	0.294379	0.000963408	0.00455626
ENSG00000228335	AC073063.10	2.80687	-0.249058	0.528971	0.299228	0.483235
ENSG00000229172	AC073065.3	19.8691	-0.0011113	0.328128	0.994671	0.997644
ENSG00000273425	AC073107.1	10.9093	-0.514458	0.45252	0.0968696	0.210846
ENSG00000267906	AC073333.1	63.3533	-0.321264	0.346553	0.233762	0.407358
ENSG00000198580	AC073343.1	9.6606	-0.363702	0.462235	0.210271	0.377495
ENSG00000236047	AC073410.1	5.08757	-0.510752	0.630108	0.104858	0.223709
ENSG00000268632	AC073657.1	3.17535	-0.114668	0.475432	0.618587	0.77397
ENSG00000203387	AC074019.2	2.7701	0.235864	0.524279	0.332758	0.518974
ENSG00000205334	AC074091.13	6.12091	-0.022259	0.422214	0.928906	0.963637
ENSG00000229054	AC074338.4	4.50737	-0.0162322	0.44681	0.944988	0.97247
ENSG00000233716	AC074367.1	4.40044	-0.413273	0.641066	0.131296	0.264842
ENSG00000269657	AC079210.1	88.2878	-0.621629	0.223813	0.00231815	0.00972902
ENSG00000182329	AC079354.1	43.8664	-0.0614825	0.320016	0.807624	0.897921
ENSG00000272214	AC079602.1	9.31351	-0.286063	0.427797	0.314057	0.49878
ENSG00000180152	AC079753.4	5.18579	-0.174252	0.487074	0.46639	0.649106
ENSG00000203644	AC083799.1	47.9467	0.714296	0.331558	0.00944591	0.0321331
ENSG00000233671	AC083899.1	5.0898	0.0468052	0.442146	0.85193	0.922467
ENSG00000204745	AC083899.3	52.0092	-0.0703622	0.432885	0.781939	0.883405
ENSG00000256822	AC084125.2	3.9647	0.219871	0.513335	0.352287	0.538992
ENSG00000224295	AC087380.14	4.36924	-0.124501	0.470947	0.603592	0.76256
ENSG00000196737	AC087392.1	15.3378	0.0577752	0.38832	0.829985	0.910383
ENSG00000248731	AC090103.1	9.84152	0.523846	0.543675	0.105369	0.224412
ENSG00000235672	AC090286.2	4.57736	-0.0807982	0.474975	0.723122	0.846436
ENSG00000213165	AC090425.1	24.5748	-0.316517	0.398865	0.260222	0.438455
ENSG00000203572	AC090519.3	2.66004	-0.229392	0.54335	0.275719	0.456
ENSG00000203573	AC090519.4	4.04542	-0.333091	0.564866	0.209729	0.376821
ENSG00000203575	AC090519.6	3.31908	0.217151	0.576859	0.168506	0.320323
ENSG00000267942	AC090673.2	6.79957	-0.212339	0.468366	0.423443	0.609513
ENSG00000224728	AC090945.1	2.98896	-0.0584918	0.499286	0.745847	0.860358
ENSG00000256586	AC091171.1	4.66968	0.00367258	0.527707	0.971929	0.987241
ENSG00000272624	AC091390.2	57.3566	-0.207176	0.286778	0.38654	0.57395
ENSG00000224039	AC091493.1	2.53857	0.0460562	0.493748	0.808905	0.898539
ENSG00000272618	AC091738.3	21.3791	-0.0540267	0.515156	0.71039	0.837679
ENSG00000268126	AC091948.1	2.30994	0.172564	0.537224	0.34471	0.531032
ENSG00000256390	AC092143.1	3.43614	-0.0322	0.533086	0.572104	0.738781
ENSG00000198388	AC092291.1	9.69582	-0.14746	0.40076	0.579595	0.744864
ENSG00000272098	AC092299.8	22.887	-0.119194	0.394033	0.656302	0.802
ENSG00000230395	AC092651.1	2.63266	-0.0479824	0.537193	0.285844	0.468638
ENSG00000213358	AC092933.4	5.54295	0.0300033	0.423842	0.911189	0.953447
ENSG00000203443	AC092964.1	3.85017	-0.0421557	0.464205	0.854608	0.923909
ENSG00000269175	AC093157.1	33.33	-0.0139303	0.336487	0.953101	0.976381
ENSG00000268791	AC093323.1	4.16983	-0.251383	0.51681	0.301818	0.485651
ENSG00000255647	AC093510.1	5.9258	-0.181878	0.445868	0.49749	0.677454
ENSG00000234231	AC093616.4	70.4863	-0.152557	0.408164	0.571573	0.738572
ENSG00000220804	AC093642.5	58.9878	-0.453531	0.359937	0.103838	0.222178
ENSG00000256604	AC093668.2	47.558	-0.259046	0.303733	0.302401	0.486322
ENSG00000256005	AC093734.1	32.23	-0.145828	0.457392	0.564766	0.733514
ENSG00000220256	AC093802.1	14.5755	-0.132607	0.379439	0.620836	0.775059
ENSG00000152117	AC093838.4	226.045	0.0213427	0.171059	0.898879	0.946462
ENSG00000256889	AC093847.1	7.99585	-1.51204	0.775738	0.00375608	0.0147509
ENSG00000234536	AC096582.7	7.87933	-1.34839	0.710133	0.00503912	0.0189692
ENSG00000176354	AC097359.1	42.2302	-0.0377348	0.26617	0.86495	0.929322
ENSG00000213846	AC098614.2	7.26895	-2.91546	0.88139	6.3149e-05	0.00042219
ENSG00000203507	AC103801.1	36.8806	-0.285383	0.328713	0.276087	0.456525
ENSG00000229387	AC103801.2	3.93116	0.354841	0.543418	0.20362	0.368918
ENSG00000224503	AC104438.1	11.7072	-0.454624	0.450372	0.139687	0.277628
ENSG00000233133	AC104451.2	3.61776	0.00797277	0.473707	0.973553	0.98796
ENSG00000214919	AC104472.1	9.91312	-0.341936	0.454853	0.243756	0.419489
ENSG00000203435	AC104600.1	10.6511	-0.0387888	0.409971	0.881912	0.937649
ENSG00000256261	AC104698.1	97.0076	-0.120969	0.540299	0.324478	0.510144
ENSG00000268485	AC104841.2	4.94297	0.0782434	0.445171	0.756092	0.866545
ENSG00000203392	AC105020.1	15.8841	0.0763506	0.369495	0.776903	0.880544
ENSG00000203473	AC105036.1	4.58514	-0.0162709	0.468253	0.937851	0.968719
ENSG00000177725	AC105206.1	4.52145	-0.0353715	0.434041	0.886147	0.940452
ENSG00000236710	AC108448.2	6.24075	-0.572066	0.537721	0.0840503	0.188722
ENSG00000227992	AC108463.2	2.88119	0.24561	0.572661	0.192715	0.353653
ENSG00000203436	AC109925.1	2.84085	-0.173871	0.512384	0.426599	0.612014
ENSG00000269302	AC110771.1	6.12177	-0.271207	0.459625	0.333695	0.520121
ENSG00000226789	AC110926.4	14.3303	0.196272	0.358494	0.469891	0.652954
ENSG00000213605	AC111200.2	6.90344	0.0475389	0.419427	0.857405	0.925033
ENSG00000272886	AC112218.1	804.905	0.515834	0.13262	5.81876e-05	0.000392204
ENSG00000230596	AC112229.4	3.50016	0.110653	0.488155	0.602862	0.762225
ENSG00000269360	AC112693.2	19.324	-0.208307	0.344252	0.433191	0.618045
ENSG00000234047	AC113612.1	4.78013	0.0554345	0.442833	0.826854	0.908983
ENSG00000212768	AC114546.1	4.73988	0.244811	0.488292	0.358504	0.545466
ENSG00000248114	AC114812.9	3.17104	-0.0759727	0.47519	0.736643	0.855162
ENSG00000204620	AC115618.1	36.0414	-0.0367001	0.247169	0.865857	0.929892
ENSG00000268786	AC115618.2	36.0414	-0.0367001	0.247169	0.865857	0.929892
ENSG00000269402	AC116407.2	13.6956	-0.25097	0.419811	0.36629	0.553492
ENSG00000273246	AC118758.8	14.6605	-0.128911	0.418746	0.626924	0.779676
ENSG00000197815	AC122129.1	12.1748	0.015082	0.390201	0.955882	0.978124
ENSG00000234038	AC123768.3	14.7287	0.668834	0.587309	0.0524297	0.129966
ENSG00000251695	AC124890.1	6.44899	-0.452154	0.627084	0.117704	0.244112
ENSG00000231259	AC125232.1	313.457	-1.12262	0.188089	3.80376e-10	8.59793e-09
ENSG00000259801	AC126327.5	3.30321	-0.00508656	0.533797	0.967359	0.985137
ENSG00000261256	AC126327.6	3.95408	-0.0425002	0.511708	0.784121	0.884987
ENSG00000268367	AC126614.1	3.1636	-0.173093	0.498876	0.458866	0.642021
ENSG00000257149	AC127032.1	9.09323	-0.443801	0.548124	0.149937	0.293112
ENSG00000257775	AC127032.2	4.14635	0.331497	0.605013	0.142939	0.282664
ENSG00000257888	AC127032.4	18.4399	-0.721853	0.543477	0.0400064	0.104775
ENSG00000258037	AC127032.5	7.48297	-0.0191348	0.439222	0.937398	0.968585
ENSG00000175911	AC127496.1	24.7489	-0.0482996	0.328692	0.85227	0.922647
ENSG00000250443	AC128709.1	13.2633	0.288197	0.352378	0.29484	0.478322
ENSG00000214999	AC129492.6	16.1578	-1.56049	0.500553	0.000177435	0.00104004
ENSG00000203377	AC131568.1	3.20435	0.32788	0.578725	0.191381	0.351881
ENSG00000203418	AC131571.1	6.31362	0.0983089	0.410675	0.713408	0.839664
ENSG00000203504	AC131571.2	30.6735	-0.0918397	0.379499	0.72912	0.850241
ENSG00000247270	AC132186.1	18.1505	-0.587489	0.472078	0.0667006	0.157848
ENSG00000268403	AC132192.1	11.1969	-0.241701	0.386234	0.382089	0.569768
ENSG00000184551	AC132872.1	6.92628	-0.0190842	0.434388	0.938887	0.969253
ENSG00000268852	AC132872.2	18.9254	-0.285631	0.389918	0.30565	0.489906
ENSG00000198150	AC135178.1	20.6994	-0.778618	0.357666	0.00799496	0.0280288
ENSG00000256579	AC135776.1	13.4616	-1.03523	0.506278	0.00589372	0.0216861
ENSG00000268759	AC135983.2	22.3872	-0.473737	0.513573	0.129729	0.262296
ENSG00000224479	AC136289.1	11.217	-0.368876	0.43075	0.211579	0.379083
ENSG00000268218	AC137932.1	22.4092	-0.484695	0.345093	0.0786617	0.179337
ENSG00000269358	AC138393.1	6.21879	-0.0222277	0.446347	0.923214	0.960099
ENSG00000269563	AC138655.1	3.51328	-0.277232	0.550071	0.247965	0.42429
ENSG00000257211	AC138688.1	31.9809	-0.021334	0.525307	0.816291	0.902181
ENSG00000257561	AC138688.3	5.08991	-0.173087	0.485319	0.482466	0.664295
ENSG00000258322	AC138688.6	8.70095	-0.0869173	0.413117	0.741524	0.858334
ENSG00000189011	AC138783.12	12.6085	0.0230551	0.466934	0.921663	0.959309
ENSG00000273339	AC138827.2	192.635	-0.325916	0.351458	0.231035	0.403966
ENSG00000203563	AC138951.1	20.3048	-0.325169	0.451795	0.25818	0.435824
ENSG00000232938	AC139099.3	29.4529	-0.513978	0.317013	0.0499586	0.125072
ENSG00000267270	AC139100.2	10.5762	-0.557791	0.497258	0.0871976	0.194013
ENSG00000233812	AC139426.2	40.4255	0.782193	0.355724	0.00723204	0.0257495
ENSG00000269394	AC139677.10	66.8995	-0.370686	0.653552	0.105146	0.224042
ENSG00000257537	AC139677.3	5.35302	-0.0857158	0.484079	0.69383	0.826826
ENSG00000258003	AC139677.7	15.5654	-0.00233344	0.479792	0.990503	0.996076
ENSG00000196082	AC140061.1	2.31499	-0.204745	0.547573	0.256198	0.43357
ENSG00000203431	AC140061.11	2.84665	-0.00913487	0.501657	0.957989	0.979356
ENSG00000203428	AC140061.9	13.5347	0.0744034	0.389283	0.780774	0.882654
ENSG00000183292	AC140481.2	9.91722	-0.669854	0.543115	0.0509831	0.127146
ENSG00000215154	AC141586.5	69.6312	0.498265	0.300646	0.0498488	0.124884
ENSG00000215750	AC145212.1	24.4162	-0.10513	0.41812	0.69082	0.824511
ENSG00000235833	AC159540.14	29.2643	-1.01449	0.35268	0.000706119	0.00348827
ENSG00000215621	AC174470.1	27.4426	-0.0819027	0.461505	0.729673	0.850448
ENSG00000272391	AC211429.1	69.4993	-0.0384368	0.465734	0.862321	0.927825
ENSG00000257565	AC217770.1	6.67655	0.0127721	0.462498	0.957484	0.979169
ENSG00000257822	AC217770.2	5.67702	-0.110167	0.428559	0.676412	0.815439
ENSG00000257382	AC217772.1	308.789	-0.107685	0.448306	0.665701	0.808118
ENSG00000257377	AC217775.1	8.1646	-0.0884749	0.439125	0.721515	0.845408
ENSG00000257374	AC217778.1	140.226	-1.02677	0.409581	0.00185129	0.00799984
ENSG00000257436	AC217778.2	7.84229	-0.284032	0.50548	0.289943	0.473832
ENSG00000257348	AC217779.1	17.2866	-0.208773	0.418111	0.444363	0.629031
ENSG00000257305	AC225613.1	2.59404	0.170151	0.534515	0.362616	0.550011
ENSG00000257311	AC225613.2	3.12792	-0.0976573	0.494445	0.629455	0.781128
ENSG00000257889	AC225613.6	6.22269	-0.0863437	0.452634	0.728592	0.849811
ENSG00000258143	AC225613.7	11.4869	0.0190221	0.442312	0.941302	0.970771
ENSG00000269313	AC231657.1	3.71159	0.456623	0.715724	0.0882129	0.195671
ENSG00000237261	AC233263.1	4.33165	-0.11532	0.46679	0.632894	0.784
ENSG00000237474	AC233263.2	4.78013	0.0554345	0.442833	0.826854	0.908983
ENSG00000268679	AC233294.1	9.4263	-0.00334376	0.529592	0.945497	0.972474
ENSG00000272185	AC233297.1	3.65779	0.222277	0.470395	0.410652	0.598122
ENSG00000271425	AC239799.1	402.376	-1.03898	0.224072	6.84743e-07	7.43776e-06
ENSG00000264992	AC239802.1	19.586	-0.128653	0.541234	0.315903	0.500834
ENSG00000268576	AC239811.1	129.611	-0.769608	0.347567	0.00712026	0.0254097
ENSG00000270629	AC239811.2	416.144	-0.573407	0.207329	0.00270717	0.0111412
ENSG00000272150	AC239860.1	4.4971	0.205079	0.518116	0.36648	0.553646
ENSG00000273089	AC240565.2	54.0611	-0.349333	0.347338	0.196043	0.358629
ENSG00000264863	AC241585.1	149.418	-1.02191	0.242921	5.09045e-06	4.52088e-05
ENSG00000272419	AC241585.3	607.213	-0.794348	0.345954	0.00570831	0.0210797
ENSG00000270537	AC242842.1	7.77869	-0.214149	0.502496	0.385343	0.572594
ENSG00000271383	AC242842.2	811.279	-1.07848	0.311403	9.10103e-05	0.000583071
ENSG00000266472	AC242988.1	73.212	0.0510301	0.2213	0.801668	0.89509
ENSG00000271601	AC243547.1	445.714	-0.261494	0.175859	0.111816	0.234741
ENSG00000271001	AC243756.1	15.2939	-0.360903	0.525507	0.208374	0.37517
ENSG00000271121	AC243756.2	24.3335	-0.0988607	0.357399	0.713608	0.839664
ENSG00000272058	AC243772.2	452.025	-1.12613	0.258698	2.21807e-06	2.15943e-05
ENSG00000272876	AC243960.1	36.714	0.00113042	0.332535	0.997321	0.998838
ENSG00000268043	AC244394.1	29.0434	-0.127578	0.517553	0.482889	0.664615
ENSG00000270816	AC244452.1	15.3625	-0.475535	0.403239	0.106337	0.22589
ENSG00000272674	AC244517.1	9.66421	-0.162123	0.519978	0.421371	0.607847
ENSG00000272089	AC244669.1	8.06674	-0.481603	0.726345	0.0855114	0.191271
ENSG00000263962	AC245100.1	147.991	-0.792446	0.20133	2.49029e-05	0.000186751
ENSG00000272246	AC245177.2	8.04285	0.00144169	0.409226	0.997453	0.998838
ENSG00000270650	AC245389.1	24.3335	-0.0988607	0.357399	0.713608	0.839664
ENSG00000270671	AC245884.2	46.8141	-0.113169	0.531919	0.418035	0.605054
ENSG00000270985	AC245884.3	120.915	-0.0742447	0.351705	0.777083	0.880544
ENSG00000272497	AC247039.1	8.06674	-0.481603	0.726345	0.0855114	0.191271
ENSG00000273136	AC253572.1	11.5992	-0.0734009	0.530968	0.488039	0.669465
ENSG00000273429	AC253572.2	109.054	-0.690057	0.25141	0.00212607	0.00904765
ENSG00000060971	ACAA1	310.193	-0.310787	0.177907	0.062374	0.149207
ENSG00000167315	ACAA2	951.008	1.08077	0.284451	2.6107e-05	0.000194573
ENSG00000132142	ACACA	506.426	0.359014	0.207712	0.0595789	0.143735
ENSG00000076555	ACACB	152.138	-0.602356	0.349398	0.0309536	0.0849466
ENSG00000111271	ACAD10	182.898	-0.322211	0.237947	0.125917	0.256269
ENSG00000240303	ACAD11	139.535	-0.494488	0.234085	0.018384	0.0556714
ENSG00000151498	ACAD8	237.092	-0.179819	0.159664	0.233734	0.407353
ENSG00000177646	ACAD9	282.229	-0.0629789	0.148363	0.659213	0.804174
ENSG00000115361	ACADL	6.08936	-0.193726	0.464772	0.458465	0.641821
ENSG00000117054	ACADM	344.903	0.324961	0.185743	0.0617074	0.147866
ENSG00000122971	ACADS	176.233	0.0955364	0.153347	0.51431	0.691934
ENSG00000196177	ACADSB	392.329	-0.477954	0.19689	0.00829749	0.0288715
ENSG00000072778	ACADVL	1806.95	0.742317	0.239354	0.000624502	0.00312303
ENSG00000157766	ACAN	2.59211	-0.028247	0.4822	0.890519	0.942976
ENSG00000072818	ACAP1	1011.84	0.0324295	0.126189	0.79718	0.892223
ENSG00000114331	ACAP2	1922.1	-0.393112	0.136103	0.00271464	0.0111629
ENSG00000131584	ACAP3	159.444	0.00357431	0.229384	0.987345	0.995223
ENSG00000075239	ACAT1	139.3	0.0901312	0.172288	0.582827	0.74711
ENSG00000120437	ACAT2	312.679	1.30113	0.224992	1.09192e-09	2.25136e-08
ENSG00000182827	ACBD3	483.08	0.557833	0.186855	0.0013939	0.00628382
ENSG00000181513	ACBD4	79.6499	-0.648905	0.295314	0.00994451	0.0335521
ENSG00000107897	ACBD5	524.075	-0.445556	0.140398	0.000950578	0.00450546
ENSG00000135847	ACBD6	191.439	-0.0125539	0.169153	0.936507	0.968161
ENSG00000176244	ACBD7	22.5488	-0.062992	0.33338	0.804187	0.895895
ENSG00000110455	ACCS	45.251	-1.3491	0.419803	0.000113246	0.000702667
ENSG00000102977	ACD	257.511	0.558476	0.210248	0.00402388	0.0156649
ENSG00000159640	ACE	7.3129	-0.140708	0.433787	0.590686	0.753029
ENSG00000177076	ACER2	18.919	-1.12356	0.454622	0.00181224	0.00785132
ENSG00000078124	ACER3	131.569	0.76877	0.243906	0.000524362	0.00267391
ENSG00000262970	ACER3	128.032	0.606457	0.246331	0.00612883	0.0223878
ENSG00000100813	ACIN1	1421.61	-0.269965	0.144054	0.0494649	0.124059
ENSG00000144648	ACKR2	40.4819	0.991047	0.518919	0.00855583	0.0295942
ENSG00000144476	ACKR3	41.5656	-1.86455	0.46635	4.09624e-06	3.72557e-05
ENSG00000131473	ACLY	1309.51	0.55648	0.158218	0.000240762	0.00135387
ENSG00000260245	ACLY	638.79	0.62015	0.21498	0.00170782	0.00746498
ENSG00000196636	ACN9	46.2075	-0.0727883	0.325835	0.776017	0.880172
ENSG00000122729	ACO1	214.571	-0.529695	0.196606	0.00374997	0.0147412
ENSG00000100412	ACO2	741.443	0.47653	0.156038	0.00137829	0.00622427
ENSG00000184227	ACOT1	14.7715	0.33485	0.422915	0.25189	0.428362
ENSG00000162390	ACOT11	204.766	-0.317463	0.212001	0.100058	0.215969
ENSG00000112304	ACOT13	139.801	0.521403	0.333139	0.054407	0.133806
ENSG00000119673	ACOT2	66.2335	-0.203203	0.225065	0.313595	0.498178
ENSG00000177465	ACOT4	74.4882	0.89216	0.264367	0.000185803	0.00108174
ENSG00000097021	ACOT7	116.461	1.18773	0.206437	1.68582e-09	3.34908e-08
ENSG00000101473	ACOT8	163.952	-0.193389	0.179432	0.24873	0.42518
ENSG00000123130	ACOT9	275.719	0.776284	0.172748	2.4357e-06	2.33616e-05
ENSG00000161533	ACOX1	734.006	-0.0897225	0.16647	0.568153	0.736218
ENSG00000087008	ACOX3	201.254	0.164429	0.198679	0.375646	0.563037
ENSG00000153093	ACOXL	39.0653	0.950355	0.442069	0.00532504	0.0198598
ENSG00000143727	ACP1	638.135	0.133735	0.176951	0.423518	0.609539
ENSG00000134575	ACP2	205.735	0.67195	0.294729	0.00805819	0.0282068
ENSG00000102575	ACP5	76.8971	-0.8879	0.32675	0.00148251	0.00662721
ENSG00000162836	ACP6	75.4395	-0.511852	0.370883	0.0739989	0.170987
ENSG00000265277	ACP6	49.2398	-0.600477	0.374816	0.0411861	0.107168
ENSG00000155893	ACPL2	164.834	-0.5581	0.223642	0.00605986	0.0221803
ENSG00000014257	ACPP	5.98109	0.0322282	0.445137	0.896908	0.9457
ENSG00000111644	ACRBP	21.6051	-0.665618	0.653977	0.0534883	0.132102
ENSG00000147174	ACRC	77.7406	-0.835973	0.327187	0.00251443	0.0104415
ENSG00000103740	ACSBG1	24.2417	0.580059	0.553648	0.0828485	0.186489
ENSG00000167107	ACSF2	96.8019	-1.0495	0.224913	5.10888e-07	5.73854e-06
ENSG00000176715	ACSF3	546.479	-0.356086	0.118822	0.00205844	0.00880839
ENSG00000151726	ACSL1	375.374	0.669153	0.191146	0.000191598	0.00111298
ENSG00000123983	ACSL3	595.371	0.193972	0.171966	0.232048	0.405362
ENSG00000068366	ACSL4	730.512	0.260251	0.143663	0.0603456	0.145237
ENSG00000197142	ACSL5	1141.19	0.74739	0.12407	7.78938e-10	1.65643e-08
ENSG00000164398	ACSL6	25.4539	0.402129	0.468932	0.187879	0.347311
ENSG00000166743	ACSM1	2.35671	-0.564649	0.913415	0.0325117	0.0883659
ENSG00000183747	ACSM2A	29.6781	-1.06734	0.491589	0.00422575	0.0163385
ENSG00000066813	ACSM2B	30.9234	0.0485434	0.394027	0.856342	0.924688
ENSG00000005187	ACSM3	44.7017	-0.675021	0.292403	0.00720551	0.0256734
ENSG00000154930	ACSS1	838.792	-1.16407	0.18567	5.69446e-11	1.51057e-09
ENSG00000131069	ACSS2	47.9324	-0.297396	0.33957	0.262875	0.441692
ENSG00000111058	ACSS3	2.77808	0.235703	0.529969	0.305658	0.489906
ENSG00000107796	ACTA2	106.797	-0.252794	0.217802	0.200914	0.365112
ENSG00000075624	ACTB	45871.9	2.41662	0.290022	5.90159e-18	7.47727e-16
ENSG00000233125	ACTBP12	4.0844	0.29057	0.518814	0.278968	0.45982
ENSG00000234667	ACTBP13	4.92933	-0.146368	0.475288	0.541028	0.715029
ENSG00000184009	ACTG1	8036.01	1.93114	0.239682	5.60001e-17	5.83109e-15
ENSG00000267807	ACTG1	8036.01	1.93114	0.239682	5.60001e-17	5.83109e-15
ENSG00000178631	ACTG1P1	4.63757	-0.248718	0.476834	0.353432	0.540333
ENSG00000231340	ACTG1P10	2.85023	-0.191551	0.517242	0.390608	0.578054
ENSG00000272242	ACTG1P10	2.85023	-0.191551	0.517242	0.390608	0.578054
ENSG00000215388	ACTG1P3	28.8874	-0.3859	0.392831	0.180392	0.337289
ENSG00000229349	ACTG1P9	17.4721	-0.143668	0.337731	0.585883	0.749774
ENSG00000182584	ACTL10	40.1364	-0.472245	0.302229	0.0647155	0.154076
ENSG00000136518	ACTL6A	252.358	0.34415	0.251449	0.121123	0.248597
ENSG00000072110	ACTN1	187.34	2.33897	0.39467	2.34966e-10	5.5941e-09
ENSG00000248746	ACTN3	2.44908	-0.0463382	0.503563	0.786338	0.886248
ENSG00000130402	ACTN4	4346.2	0.407818	0.14948	0.00485239	0.0183886
ENSG00000131966	ACTR10	397.909	0.129783	0.16895	0.418945	0.605782
ENSG00000138107	ACTR1A	1187.92	0.198972	0.0953721	0.0346592	0.0930719
ENSG00000115073	ACTR1B	548.278	-0.390569	0.16013	0.00999304	0.033697
ENSG00000138071	ACTR2	4047.97	0.441643	0.151275	0.00228038	0.00959052
ENSG00000115091	ACTR3	4807.96	0.922502	0.175451	4.57822e-08	6.57797e-07
ENSG00000133627	ACTR3B	91.9901	-0.54988	0.273971	0.0208945	0.061676
ENSG00000106526	ACTR3C	84.138	0.0240017	0.215256	0.904283	0.949773
ENSG00000101442	ACTR5	156.123	0.157815	0.17805	0.349478	0.536062
ENSG00000075089	ACTR6	235.878	-0.107979	0.164499	0.488756	0.670187
ENSG00000113812	ACTR8	549.495	0.0758301	0.137714	0.566323	0.734574
ENSG00000184378	ACTRT3	10.4169	1.62579	0.636811	0.000941381	0.00446959
ENSG00000115170	ACVR1	85.4044	0.205649	0.322172	0.428021	0.613373
ENSG00000135503	ACVR1B	159.424	0.0170388	0.215475	0.932743	0.966179
ENSG00000123612	ACVR1C	4.9304	1.00739	1.44193	0.0161443	0.0500432
ENSG00000121989	ACVR2A	219.759	-0.802878	0.237558	0.000212101	0.00121302
ENSG00000114739	ACVR2B	229.835	-0.822323	0.216829	3.91135e-05	0.000277361
ENSG00000139567	ACVRL1	6.94194	0.0104837	0.47295	0.967431	0.985137
ENSG00000243989	ACY1	79.0445	0.0214435	0.250767	0.925189	0.961157
ENSG00000119640	ACYP1	36.1137	0.0366253	0.281635	0.879717	0.936853
ENSG00000170634	ACYP2	120.466	-0.541937	0.159042	0.00032578	0.00176193
ENSG00000240616	AD000092.3	8.46422	-0.012492	0.411779	0.960268	0.980563
ENSG00000267120	AD000671.6	89.7375	0.407566	0.367263	0.145285	0.286343
ENSG00000196839	ADA	203.267	-0.86899	0.178727	3.29147e-07	3.87995e-06
ENSG00000140955	ADAD2	2.26715	-0.077978	0.493481	0.696051	0.82823
ENSG00000168803	ADAL	95.2283	-0.19634	0.260086	0.38408	0.571139
ENSG00000137845	ADAM10	3204.6	-0.336501	0.202912	0.0715482	0.166599
ENSG00000148848	ADAM12	12.748	-0.515661	0.598901	0.106959	0.226919
ENSG00000143537	ADAM15	256.194	0.877746	0.227091	2.74587e-05	0.00020306
ENSG00000151694	ADAM17	997.904	1.40599	0.188103	9.9233e-15	6.33064e-13
ENSG00000135074	ADAM19	549.055	3.85096	0.823736	1.3734e-07	1.76728e-06
ENSG00000229186	ADAM1A	74.3846	-0.355504	0.245053	0.099866	0.215735
ENSG00000226469	ADAM1B	4.71746	-0.224676	0.501607	0.365424	0.552927
ENSG00000134007	ADAM20	18.8054	-0.546946	0.513354	0.0903164	0.199507
ENSG00000008277	ADAM22	72.9312	-1.82546	0.434034	1.66777e-06	1.66391e-05
ENSG00000042980	ADAM28	187.151	-2.08914	0.436105	9.27694e-08	1.24319e-06
ENSG00000168594	ADAM29	3.81808	-0.0617718	0.446232	0.801373	0.894999
ENSG00000197140	ADAM32	545.04	-0.175184	0.258413	0.42881	0.614095
ENSG00000149451	ADAM33	7.62164	0.0431581	0.429693	0.867919	0.931169
ENSG00000197475	ADAM3A	6.45274	-0.186322	0.445041	0.483566	0.665344
ENSG00000151651	ADAM8	3486.49	-0.787461	0.140614	7.03984e-09	1.21822e-07
ENSG00000168615	ADAM9	83.2091	0.190481	0.33064	0.469599	0.652619
ENSG00000154734	ADAMTS1	661.8	0.974109	0.455075	0.0051795	0.0194045
ENSG00000142303	ADAMTS10	141.158	-1.34544	0.501705	0.000711504	0.00351159
ENSG00000261964	ADAMTS10	167.083	-1.4931	0.495612	0.000216934	0.00123696
ENSG00000160323	ADAMTS13	4.55708	-0.116987	0.460599	0.626304	0.779541
ENSG00000138316	ADAMTS14	26.2483	1.48522	0.442771	6.63393e-05	0.00044027
ENSG00000145536	ADAMTS16	8.601	-0.758322	0.684163	0.0400349	0.104835
ENSG00000140470	ADAMTS17	36.6875	-0.109466	0.335815	0.670879	0.811522
ENSG00000087116	ADAMTS2	10.8131	-0.121918	0.409142	0.650184	0.797727
ENSG00000158859	ADAMTS4	59.6079	-0.283299	0.272142	0.224929	0.39581
ENSG00000049192	ADAMTS6	12.0235	-0.994526	1.02954	0.0237917	0.0684813
ENSG00000136378	ADAMTS7	3.32833	-0.182769	0.541779	0.312717	0.497394
ENSG00000218052	ADAMTS7P4	6.79571	-0.288387	0.525801	0.265986	0.445103
ENSG00000163638	ADAMTS9	3.11035	-0.292838	0.536666	0.247404	0.423713
ENSG00000197859	ADAMTSL2	7.76329	0.205458	0.432392	0.452605	0.636274
ENSG00000156218	ADAMTSL3	323.56	-0.613602	0.217154	0.00199079	0.00854515
ENSG00000203804	ADAMTSL4-AS1	20.946	0.147724	0.310834	0.559979	0.729581
ENSG00000185761	ADAMTSL5	7.75639	-0.422173	0.506622	0.165758	0.316456
ENSG00000105963	ADAP1	855.384	1.2468	0.219851	2.27753e-09	4.37585e-08
ENSG00000184060	ADAP2	8.92111	-0.0366315	0.450692	0.876554	0.935166
ENSG00000160710	ADAR	8540.23	0.695998	0.178325	3.56445e-05	0.000255563
ENSG00000197381	ADARB1	299.844	0.744782	0.351174	0.00978093	0.0330864
ENSG00000185736	ADARB2	40.1368	-0.259757	0.560274	0.234699	0.408489
ENSG00000065457	ADAT1	290.671	-0.0388303	0.119468	0.731372	0.851695
ENSG00000189007	ADAT2	91.1105	-0.292023	0.256955	0.192426	0.353373
ENSG00000213638	ADAT3	29.2554	0.12472	0.37597	0.647762	0.796044
ENSG00000142920	ADC	25.2338	0.498332	0.435326	0.104085	0.22262
ENSG00000063761	ADCK1	45.3193	-0.747117	0.300273	0.00399668	0.0155657
ENSG00000133597	ADCK2	217.016	-0.415561	0.177977	0.0126832	0.0410861
ENSG00000163050	ADCK3	522.524	-1.39513	0.288205	1.41724e-07	1.81852e-06
ENSG00000123815	ADCK4	256.858	-0.394547	0.139771	0.00327843	0.0131123
ENSG00000173137	ADCK5	19.6885	-0.0107889	0.472004	0.9578	0.979257
ENSG00000261694	ADCK5	18.5342	-0.0623717	0.504533	0.720322	0.844602
ENSG00000164742	ADCY1	4.19589	-0.124854	0.463878	0.603297	0.762409
ENSG00000143199	ADCY10	5.43928	-1.42486	1.06797	0.00902753	0.0309247
ENSG00000161912	ADCY10P1	102.702	-0.59364	0.294692	0.0181657	0.0551577
ENSG00000078295	ADCY2	44.3615	-0.400314	0.369037	0.151518	0.29531
ENSG00000138031	ADCY3	135.861	0.549075	0.370958	0.0578335	0.140724
ENSG00000129467	ADCY4	50.4825	-0.81633	0.310134	0.0021849	0.00924477
ENSG00000174233	ADCY6	12.5429	0.293908	0.463628	0.299765	0.483758
ENSG00000121281	ADCY7	3569.56	-0.841215	0.143463	1.30215e-09	2.64192e-08
ENSG00000162104	ADCY9	549.812	-0.81584	0.280525	0.000959175	0.00453861
ENSG00000087274	ADD1	3195.9	-0.380755	0.0984952	7.50085e-05	0.000492036
ENSG00000075340	ADD2	8.51956	0.0147502	0.449011	0.951132	0.974971
ENSG00000271760	ADD2	8.51956	0.0147502	0.449011	0.951132	0.974971
ENSG00000148700	ADD3	1884.93	-0.769309	0.159789	4.81729e-07	5.45157e-06
ENSG00000118492	ADGB	14.2637	-0.335797	0.441366	0.243597	0.419334
ENSG00000196616	ADH1B	6.34353	-0.0894655	0.441461	0.726323	0.848618
ENSG00000198099	ADH4	17.0687	-0.206195	0.350106	0.43948	0.624021
ENSG00000197894	ADH5	645.677	-0.33096	0.144726	0.0170445	0.052287
ENSG00000196344	ADH7	36.0548	-0.63745	0.361875	0.0264574	0.0746427
ENSG00000147576	ADHFE1	70.0965	-1.01436	0.267469	2.56484e-05	0.000191696
ENSG00000182551	ADI1	345.706	-0.169339	0.153362	0.247398	0.423713
ENSG00000181092	ADIPOQ	13.4588	-0.105369	0.400319	0.693363	0.82647
ENSG00000159346	ADIPOR1	747.216	0.536931	0.135808	4.40275e-05	0.000307632
ENSG00000006831	ADIPOR2	1056.36	0.297311	0.149537	0.0380902	0.100686
ENSG00000156110	ADK	142.859	-0.46279	0.171918	0.00419872	0.0162548
ENSG00000148926	ADM	3.71869	-0.0135618	0.467043	0.950534	0.97458
ENSG00000128165	ADM2	57.1901	3.425	0.431987	1.93823e-16	1.72989e-14
ENSG00000224420	ADM5	8.63092	0.400018	0.432267	0.180521	0.337369
ENSG00000101126	ADNP	1521.24	-0.282041	0.164915	0.0700212	0.16378
ENSG00000101544	ADNP2	527.744	-0.0441804	0.305975	0.857221	0.925033
ENSG00000181915	ADO	706.615	1.27721	0.221845	1.22682e-09	2.50592e-08
ENSG00000128271	ADORA2A	25.316	0.0227617	0.394552	0.935177	0.967705
ENSG00000170425	ADORA2B	7.55255	0.105857	0.415123	0.689781	0.824099
ENSG00000121933	ADORA3	3.21687	-2.20793	1.06665	0.00259686	0.0107493
ENSG00000159322	ADPGK	1055.58	0.49399	0.125249	4.8332e-05	0.000333338
ENSG00000144843	ADPRH	163.605	0.807486	0.217522	6.45879e-05	0.000430222
ENSG00000153531	ADPRHL1	7.53688	-0.0471296	0.405424	0.85594	0.924485
ENSG00000116863	ADPRHL2	250.483	0.656675	0.21815	0.00102725	0.00481048
ENSG00000170222	ADPRM	79.1562	-0.243733	0.209632	0.203084	0.368067
ENSG00000120907	ADRA1A	4.29006	-0.255465	0.49717	0.337815	0.523612
ENSG00000222040	ADRA2B	2.99228	-0.210489	0.524823	0.353841	0.540752
ENSG00000043591	ADRB1	8.45303	0.154208	0.458794	0.545918	0.71908
ENSG00000169252	ADRB2	923.465	-1.20238	0.187507	2.15265e-11	6.37409e-10
ENSG00000188778	ADRB3	6.5099	-0.231199	0.476373	0.380546	0.568123
ENSG00000173020	ADRBK1	3417.94	-0.0477528	0.113975	0.667022	0.808963
ENSG00000100077	ADRBK2	87.6851	-0.0529877	0.325446	0.835551	0.914021
ENSG00000130706	ADRM1	715.37	1.36546	0.185202	2.14968e-14	1.23644e-12
ENSG00000239900	ADSL	420.375	1.19261	0.197833	2.71707e-10	6.38494e-09
ENSG00000035687	ADSS	777.723	-0.099538	0.153221	0.495849	0.67593
ENSG00000185100	ADSSL1	16.9154	-0.641027	0.438328	0.0434273	0.111827
ENSG00000111863	ADTRP	11.4551	-0.0747258	0.3996	0.778857	0.881383
ENSG00000259003	AE000662.92	21.8158	0.0666893	0.289545	0.785367	0.885786
ENSG00000106624	AEBP1	91.4786	1.55342	0.332563	3.57015e-07	4.18395e-06
ENSG00000139154	AEBP2	529.054	-0.0111223	0.141455	0.934324	0.966932
ENSG00000181026	AEN	298.978	1.31668	0.226621	8.42542e-10	1.78123e-08
ENSG00000104964	AES	3290.07	-0.37858	0.0816615	2.62211e-06	2.50039e-05
ENSG00000251563	AF121898.1	5.44267	0.0309374	0.408965	0.909348	0.95218
ENSG00000215346	AF131215.5	47.1075	-0.158326	0.337998	0.546143	0.719167
ENSG00000243440	AF165138.7	4.63014	4.04196	1.6002	0.000262412	0.00145884
ENSG00000233007	AF241726.4	2.26433	-0.0542277	0.494426	0.784549	0.885139
ENSG00000196526	AFAP1	204.732	-0.150317	0.218697	0.446228	0.630784
ENSG00000157510	AFAP1L1	5.67768	0.221726	0.484914	0.385546	0.572802
ENSG00000169129	AFAP1L2	99.7866	0.902538	0.646157	0.0225835	0.0656876
ENSG00000172493	AFF1	1784.05	-0.259486	0.22221	0.196905	0.359747
ENSG00000155966	AFF2	23.2431	-0.741298	0.652798	0.0436674	0.112254
ENSG00000269754	AFF2	23.2431	-0.741298	0.652798	0.0436674	0.112254
ENSG00000144218	AFF3	47.0519	-0.55147	0.462612	0.0751399	0.173072
ENSG00000072364	AFF4	2059.5	0.000569515	0.11549	0.993577	0.997014
ENSG00000223959	AFG3L1P	178.986	0.207659	0.194691	0.24941	0.425981
ENSG00000141385	AFG3L2	635.223	0.421301	0.169954	0.00878494	0.0302539
ENSG00000183077	AFMID	28.1937	0.000347387	0.275025	0.999924	0.999924
ENSG00000119844	AFTPH	1100.3	-0.127975	0.142487	0.353713	0.54067
ENSG00000038002	AGA	145.774	0.227952	0.17149	0.159226	0.307063
ENSG00000157985	AGAP1	169.77	-1.10001	0.397666	0.000771543	0.00376889
ENSG00000204172	AGAP10	99.4955	-0.0448534	0.231616	0.82868	0.91
ENSG00000135439	AGAP2	958.686	-0.138405	0.108367	0.190207	0.350185
ENSG00000133612	AGAP3	206.405	-0.835328	0.267402	0.000446502	0.0023213
ENSG00000188234	AGAP4	19.9754	-0.26331	0.34468	0.32341	0.50895
ENSG00000264842	AGAP4	19.9754	-0.26331	0.34468	0.32341	0.50895
ENSG00000172650	AGAP5	73.4745	-0.0134636	0.254652	0.950535	0.97458
ENSG00000204149	AGAP6	46.1044	0.249558	0.248646	0.255477	0.432917
ENSG00000271962	AGAP6	46.1044	0.249558	0.248646	0.255477	0.432917
ENSG00000204169	AGAP7	2.99318	0.00918969	0.527805	0.915953	0.955451
ENSG00000264204	AGAP7	2.99318	0.00918969	0.527805	0.915953	0.955451
ENSG00000174194	AGAP8	41.6162	-0.00984576	0.323678	0.967686	0.985196
ENSG00000198035	AGAP9	9.37844	-0.446161	0.616332	0.13028	0.263145
ENSG00000264561	AGAP9	9.37844	-0.446161	0.616332	0.13028	0.263145
ENSG00000165923	AGBL2	20.6982	-0.728458	0.469986	0.0270899	0.0760042
ENSG00000146856	AGBL3	37.5313	-0.190052	0.320421	0.461015	0.643716
ENSG00000186094	AGBL4	7.60689	-0.427639	0.553711	0.156041	0.301852
ENSG00000084693	AGBL5	125.999	-0.213889	0.185016	0.214974	0.383318
ENSG00000204305	AGER	3.36966	-0.118659	0.480727	0.591573	0.753788
ENSG00000206320	AGER	5.78412	-0.186494	0.450808	0.476962	0.659262
ENSG00000229058	AGER	5.78412	-0.186494	0.450808	0.476962	0.659262
ENSG00000234729	AGER	6.83049	-0.205623	0.428814	0.449306	0.633588
ENSG00000237405	AGER	5.78412	-0.186494	0.450808	0.476962	0.659262
ENSG00000173744	AGFG1	1044.71	0.297894	0.158859	0.0491886	0.12352
ENSG00000106351	AGFG2	372.896	-0.00546935	0.168404	0.970734	0.986698
ENSG00000164252	AGGF1	562.54	-0.0439594	0.132105	0.727218	0.849185
ENSG00000214273	AGGF1P1	10.4609	-1.61856	0.544103	0.000268601	0.00148778
ENSG00000233435	AGGF1P2	8.65461	-1.4189	0.69932	0.00368758	0.0145208
ENSG00000006530	AGK	433.005	0.818369	0.204801	1.89976e-05	0.000146778
ENSG00000262327	AGK	433.005	0.818369	0.204801	1.89976e-05	0.000146778
ENSG00000162688	AGL	527.88	-0.271893	0.141604	0.0451049	0.115425
ENSG00000116771	AGMAT	37.9184	1.61803	0.503268	0.000121721	0.000749861
ENSG00000187546	AGMO	7.54574	-0.468144	0.567237	0.135954	0.271909
ENSG00000092847	AGO1	1068.05	-0.603089	0.112649	3.97831e-08	5.79868e-07
ENSG00000123908	AGO2	918.544	-0.0105479	0.171766	0.947687	0.97276
ENSG00000126070	AGO3	1006.13	0.0834264	0.166302	0.598401	0.759019
ENSG00000134698	AGO4	989.862	-1.19214	0.19877	3.10889e-10	7.19373e-09
ENSG00000204310	AGPAT1	218.19	0.0840399	0.306708	0.741792	0.858334
ENSG00000206324	AGPAT1	15.9517	0.0196226	0.514448	0.894359	0.944054
ENSG00000226467	AGPAT1	15.9517	0.0196226	0.514448	0.894359	0.944054
ENSG00000228892	AGPAT1	5.51991	0.0131508	0.526095	0.894157	0.944054
ENSG00000235758	AGPAT1	15.9517	0.0196226	0.514448	0.894359	0.944054
ENSG00000236873	AGPAT1	5.51991	0.0131508	0.526095	0.894157	0.944054
ENSG00000169692	AGPAT2	135.311	0.500245	0.264748	0.0314583	0.086019
ENSG00000160216	AGPAT3	533.064	0.898132	0.179687	1.69875e-07	2.16138e-06
ENSG00000026652	AGPAT4	516.313	-1.80467	0.272093	2.62433e-12	9.56691e-11
ENSG00000155189	AGPAT5	293.617	0.271691	0.21135	0.162181	0.311188
ENSG00000158669	AGPAT6	802.665	0.605115	0.155428	4.57691e-05	0.000318084
ENSG00000138678	AGPAT9	129.262	1.77298	0.547247	9.3355e-05	0.000595356
ENSG00000018510	AGPS	814.332	0.653836	0.173318	6.79758e-05	0.000449484
ENSG00000188157	AGRN	244.297	0.0536374	0.338859	0.84005	0.91601
ENSG00000135049	AGTPBP1	1828.79	-1.04196	0.179324	1.26056e-09	2.56906e-08
ENSG00000177674	AGTRAP	394.134	0.959759	0.201378	4.42572e-07	5.0622e-06
ENSG00000172482	AGXT	7.14979	-0.0351941	0.418667	0.88954	0.94247
ENSG00000153207	AHCTF1	1527.79	0.00529351	0.141057	0.970742	0.986698
ENSG00000226121	AHCTF1P1	10.6324	0.0882191	0.427499	0.733052	0.852741
ENSG00000101444	AHCY	259.456	1.13738	0.254124	1.33796e-06	1.36262e-05
ENSG00000168710	AHCYL1	677.451	0.217743	0.132234	0.0892446	0.1975
ENSG00000158467	AHCYL2	193.411	-0.722764	0.216293	0.000279724	0.00154325
ENSG00000126705	AHDC1	405.517	0.0205712	0.202464	0.914428	0.954685
ENSG00000135541	AHI1	431.847	-0.483947	0.231657	0.0202841	0.0602175
ENSG00000124942	AHNAK	20024	-2.14182	0.318489	1.29935e-12	4.9777e-11
ENSG00000106546	AHR	1196.45	2.24382	0.354647	1.9333e-11	5.79927e-10
ENSG00000063438	AHRR	32.2688	0.476514	0.469025	0.12297	0.251634
ENSG00000100591	AHSA1	712.69	1.13177	0.196723	1.5671e-09	3.13732e-08
ENSG00000173209	AHSA2	394.776	-0.37033	0.185845	0.0325819	0.0885168
ENSG00000111732	AICDA	9.47766	-0.203254	0.432915	0.45986	0.642782
ENSG00000186063	AIDA	689.974	0.0833704	0.128475	0.50458	0.683666
ENSG00000156709	AIFM1	215.909	0.37816	0.162284	0.0142453	0.0452723
ENSG00000042286	AIFM2	152.422	1.90206	0.208818	8.06934e-21	1.8987e-18
ENSG00000183773	AIFM3	3.13071	-0.100551	0.493824	0.6312	0.782683
ENSG00000146416	AIG1	66.4577	0.263992	0.249329	0.230426	0.40329
ENSG00000112297	AIM1	658.086	0.113859	0.144218	0.413341	0.600843
ENSG00000176092	AIM1L	5.41309	-0.867204	1.2276	0.0178495	0.0542977
ENSG00000163568	AIM2	10.2775	-0.159638	0.45447	0.536974	0.711437
ENSG00000164022	AIMP1	293.149	0.783953	0.278568	0.00145619	0.0065305
ENSG00000106305	AIMP2	145.631	1.78562	0.317583	2.06515e-09	4.0218e-08
ENSG00000110711	AIP	484.938	0.119234	0.182645	0.486328	0.667876
ENSG00000129221	AIPL1	3.98233	0.0467593	0.463555	0.839531	0.915861
ENSG00000160224	AIRE	3.53454	0.0568678	0.48125	0.796212	0.891966
ENSG00000196581	AJAP1	5.75769	-0.57906	0.619646	0.085159	0.190712
ENSG00000129474	AJUBA	14.8131	0.0507387	0.42081	0.84342	0.917527
ENSG00000106992	AK1	67.1292	-1.39165	0.315947	1.12066e-06	1.1609e-05
ENSG00000004455	AK2	1132.2	1.19845	0.210599	2.08516e-09	4.04052e-08
ENSG00000147853	AK3	327.62	-0.303649	0.138855	0.023051	0.0667368
ENSG00000230042	AK3P3	10.3113	-0.667691	0.564252	0.0523891	0.129901
ENSG00000162433	AK4	36.8932	0.217839	0.342091	0.415967	0.603547
ENSG00000263535	AK4P1	4.45289	-0.171596	0.481158	0.486009	0.667562
ENSG00000223621	AK4P4	6.52823	-0.33945	0.531546	0.219076	0.388221
ENSG00000154027	AK5	85.6834	0.00538259	0.442766	0.987138	0.995157
ENSG00000140057	AK7	9.64103	-0.118328	0.440199	0.639703	0.78968
ENSG00000155085	AK9	186.432	-0.909075	0.278101	0.00022089	0.00125624
ENSG00000121057	AKAP1	155.062	0.154976	0.230601	0.463638	0.646665
ENSG00000108599	AKAP10	650.47	-0.310855	0.122709	0.00917186	0.031348
ENSG00000023516	AKAP11	1331.13	-0.360482	0.153503	0.0137729	0.0440335
ENSG00000131016	AKAP12	220.101	0.0435487	0.442724	0.865513	0.929817
ENSG00000170776	AKAP13	8060.04	-0.304885	0.122058	0.00886474	0.030465
ENSG00000197976	AKAP17A	639.346	0.486028	0.193835	0.00728346	0.0259053
ENSG00000241978	AKAP2	205.797	1.25486	0.298579	3.84107e-06	3.50946e-05
ENSG00000111254	AKAP3	7.44459	-0.136967	0.463408	0.577503	0.742914
ENSG00000179841	AKAP5	1085.99	-1.43166	0.198196	5.84962e-14	3.08989e-12
ENSG00000151320	AKAP6	11.7305	-0.150564	0.434853	0.567424	0.735536
ENSG00000118507	AKAP7	159.839	-0.851742	0.225852	4.48873e-05	0.000312795
ENSG00000105127	AKAP8	374.138	0.115851	0.177466	0.490472	0.671586
ENSG00000011243	AKAP8L	457.329	-0.417591	0.151676	0.00386475	0.0151104
ENSG00000127914	AKAP9	1930.41	-0.754897	0.154053	3.08496e-07	3.67235e-06
ENSG00000166452	AKIP1	57.6994	-0.100001	0.251805	0.651145	0.798257
ENSG00000174574	AKIRIN1	596.408	0.336796	0.172097	0.0384269	0.101401
ENSG00000135334	AKIRIN2	249.856	-0.0353665	0.152444	0.806808	0.897525
ENSG00000106948	AKNA	10775.8	-0.758818	0.106594	3.9891e-13	1.70862e-11
ENSG00000162641	AKNAD1	3.82091	-0.110873	0.456444	0.650601	0.797968
ENSG00000117448	AKR1A1	345.859	1.43261	0.233252	1.11132e-10	2.78107e-09
ENSG00000085662	AKR1B1	465.334	0.137132	0.136503	0.302496	0.48638
ENSG00000198074	AKR1B10	3.11994	0.0438832	0.479243	0.842917	0.917302
ENSG00000227471	AKR1B15	81.703	-0.324034	0.259585	0.149415	0.292337
ENSG00000187134	AKR1C1	9.84137	0.185575	0.435993	0.490512	0.671586
ENSG00000266592	AKR1C1	9.84137	0.185575	0.435993	0.490512	0.671586
ENSG00000151632	AKR1C2	2.847	0.0946054	0.49276	0.642843	0.792035
ENSG00000265231	AKR1C2	2.53234	0.0673085	0.490751	0.735411	0.854278
ENSG00000196139	AKR1C3	957.6	1.40683	0.257825	6.1899e-09	1.08608e-07
ENSG00000265685	AKR1C3	186.706	0.570443	0.311774	0.0292819	0.0810465
ENSG00000225418	AKR1C5P	7.33789	0.405709	0.503314	0.182431	0.33991
ENSG00000263428	AKR1C5P	7.33789	0.405709	0.503314	0.182431	0.33991
ENSG00000215267	AKR1C7P	36.8393	2.93619	0.575215	1.6558e-08	2.67186e-07
ENSG00000263758	AKR1C7P	30.5397	0.239109	0.43946	0.389519	0.57719
ENSG00000196326	AKR1CL1	23.9506	1.4908	0.904066	0.00509368	0.0191388
ENSG00000264006	AKR1CL1	8.93738	1.54893	0.854219	0.00493782	0.0186421
ENSG00000227776	AKR1D1P1	2.90565	-0.151141	0.483385	0.525576	0.700823
ENSG00000165568	AKR1E2	10.0498	0.069129	0.438782	0.784544	0.885139
ENSG00000053371	AKR7A2	213.336	-0.495503	0.154552	0.000753409	0.00369126
ENSG00000162482	AKR7A3	3.11171	-0.0565619	0.475389	0.792131	0.889429
ENSG00000211454	AKR7L	13.8448	-0.190206	0.439026	0.477936	0.660054
ENSG00000142208	AKT1	1538.98	0.719002	0.123173	2.11663e-09	4.09276e-08
ENSG00000204673	AKT1S1	105.304	0.0151225	0.190079	0.935152	0.967705
ENSG00000105221	AKT2	1268.68	0.0346641	0.135308	0.792277	0.889538
ENSG00000117020	AKT3	1674.83	-1.02111	0.208492	1.93222e-07	2.4227e-06
ENSG00000166971	AKTIP	268.58	-0.120759	0.156194	0.418136	0.605096
ENSG00000223474	AL020996.1	5.59726	0.103285	0.448555	0.685382	0.820845
ENSG00000213062	AL021068.1	5.59473	-0.0524607	0.432151	0.835066	0.913742
ENSG00000233075	AL023583.1	4.51032	-0.0552993	0.466799	0.806804	0.897525
ENSG00000203518	AL023807.1	8.88191	0.367728	0.52583	0.205862	0.372087
ENSG00000269549	AL031663.2	16.1013	-0.284434	0.369328	0.302983	0.486912
ENSG00000267882	AL031666.2	2.30733	0.0350721	0.495596	0.847318	0.91987
ENSG00000247315	AL034548.1	184.027	0.282694	0.245008	0.195356	0.357629
ENSG00000256323	AL049542.1	6.07465	0.150437	0.512184	0.465135	0.647956
ENSG00000226989	AL049758.2	5.06469	0.247295	0.429446	0.381299	0.568824
ENSG00000224997	AL049840.1	8.42801	0.379622	0.524396	0.195425	0.357719
ENSG00000179467	AL109806.1	4.52116	-0.0961591	0.439257	0.699465	0.830326
ENSG00000269375	AL117190.3	2.60462	0.142634	0.496894	0.518601	0.695571
ENSG00000234188	AL121963.1	2.3641	-0.270955	0.559981	0.245283	0.421556
ENSG00000268466	AL132989.1	10.1135	-0.101066	0.426472	0.694926	0.827571
ENSG00000268657	AL133373.1	7.96607	-0.140677	0.455104	0.581585	0.746315
ENSG00000197146	AL133458.1	22.9343	-0.640964	0.451568	0.0462096	0.117571
ENSG00000203547	AL135901.1	4.099	0.0445491	0.478432	0.835728	0.914079
ENSG00000212673	AL136115.1	3.63199	0.0909258	0.462436	0.713253	0.839664
ENSG00000215462	AL136218.1	2.84568	0.00257926	0.502802	0.987921	0.995395
ENSG00000203630	AL136531.1	9.99149	-0.000515778	0.427772	0.996088	0.998191
ENSG00000203602	AL137059.1	6.77727	-0.47068	0.595798	0.121193	0.248672
ENSG00000198100	AL138751.1	3.60629	0.0650013	0.466053	0.78434	0.885125
ENSG00000268344	AL138815.2	3.09753	0.0517134	0.471946	0.823142	0.906552
ENSG00000253459	AL139099.1	13.3321	-0.101991	0.359755	0.699264	0.830227
ENSG00000248458	AL139147.1	85.7335	-0.434165	0.306358	0.0869149	0.193574
ENSG00000255831	AL139385.1	4.65608	0.0713742	0.520575	0.602905	0.762225
ENSG00000256545	AL139819.1	6.63149	0.0391104	0.528998	0.676776	0.815606
ENSG00000233924	AL160471.6	3.44279	0.364208	0.628831	0.132739	0.267199
ENSG00000212670	AL161915.1	44.0829	-0.765533	0.34565	0.00699965	0.0250632
ENSG00000214645	AL162389.1	82.7354	-0.0490839	0.328415	0.848331	0.920473
ENSG00000234237	AL162431.1	2.42679	-0.0640775	0.504436	0.71872	0.843379
ENSG00000203346	AL162458.1	3.37962	0.00290782	0.500374	0.992129	0.99651
ENSG00000213622	AL163952.1	39.8298	-0.75445	0.335049	0.00658206	0.0237416
ENSG00000228537	AL353608.1	5.79545	-0.525091	0.572324	0.101545	0.21843
ENSG00000265385	AL353608.2	5.79545	-0.525091	0.572324	0.101545	0.21843
ENSG00000203511	AL353662.1	3.71361	-0.323015	0.529912	0.241861	0.417218
ENSG00000203512	AL353662.2	7.03279	0.19164	0.478769	0.451984	0.635746
ENSG00000203513	AL353662.3	13.0798	-0.0872338	0.421638	0.737327	0.855626
ENSG00000203542	AL353671.1	9.87104	0.0919586	0.410115	0.727178	0.849185
ENSG00000203543	AL353671.2	3.77232	0.431085	0.667374	0.109747	0.231497
ENSG00000203659	AL353671.3	4.00738	-0.217183	0.474929	0.416308	0.603896
ENSG00000214006	AL353671.4	6.17724	-0.230988	0.463244	0.389487	0.57719
ENSG00000233889	AL353698.1	5.07539	-0.367413	0.533443	0.206052	0.372246
ENSG00000227921	AL353791.1	3.21164	0.0571594	0.499945	0.758774	0.868279
ENSG00000197015	AL353898.1	7.16479	0.164999	0.439736	0.532819	0.707736
ENSG00000203276	AL353898.2	47.3591	-0.30085	0.307299	0.231466	0.404563
ENSG00000237611	AL353898.3	5.9446	-0.103566	0.508492	0.576824	0.742409
ENSG00000257110	AL354808.1	5.31213	-0.245088	0.463006	0.370013	0.556803
ENSG00000215615	AL354822.1	15.1028	-0.102679	0.390827	0.703402	0.832611
ENSG00000177596	AL355390.1	3.86695	-0.0765899	0.480946	0.727245	0.849185
ENSG00000224474	AL355490.1	9.93169	0.13668	0.416832	0.614376	0.77097
ENSG00000225996	AL356356.1	6.32442	0.110144	0.432547	0.672658	0.812968
ENSG00000203260	AL356475.1	11.8818	-0.097972	0.396535	0.71315	0.839664
ENSG00000234603	AL356740.1	5.09164	0.117793	0.489216	0.595331	0.756661
ENSG00000176082	AL357153.1	7.38036	-0.349498	0.504366	0.222833	0.392924
ENSG00000248835	AL357673.1	30.5757	-0.220608	0.294974	0.367132	0.554156
ENSG00000197844	AL358813.1	19.0385	-0.635847	0.501618	0.0585018	0.141987
ENSG00000268211	AL359091.2	10.4758	-0.100617	0.433244	0.701858	0.831672
ENSG00000204038	AL359195.1	17.837	0.244375	0.389228	0.389641	0.57723
ENSG00000205740	AL359878.1	12.2253	0.115986	0.369294	0.666307	0.808475
ENSG00000196979	AL360004.1	4.40328	-0.0435743	0.43598	0.863677	0.928505
ENSG00000267806	AL360004.2	4.40328	-0.0435743	0.43598	0.863677	0.928505
ENSG00000203286	AL365202.1	15.9751	-0.246891	0.387718	0.37453	0.561965
ENSG00000257778	AL390196.1	3.66754	-0.725521	0.929868	0.0458325	0.11676
ENSG00000257033	AL391357.1	9.3405	0.38635	0.46724	0.200475	0.364569
ENSG00000234086	AL391994.1	10.0709	0.0478605	0.416573	0.855789	0.924436
ENSG00000268059	AL441883.1	3.47716	-0.119208	0.449572	0.642042	0.791434
ENSG00000266766	AL512503.1	229.895	0.0270847	0.218951	0.893066	0.94377
ENSG00000269823	AL513523.1	3.35239	-0.0560844	0.461885	0.805973	0.897297
ENSG00000187461	AL583828.1	26.3735	-0.0941929	0.538216	0.343072	0.529452
ENSG00000268172	AL590452.1	36.2726	-0.00828684	0.431517	0.970515	0.986579
ENSG00000268146	AL590483.1	4.02369	-0.359605	0.541212	0.211556	0.379083
ENSG00000203281	AL590489.1	7.37714	-0.168317	0.437037	0.532346	0.707271
ENSG00000268276	AL590523.1	8.17737	-0.0266585	0.429459	0.915896	0.955451
ENSG00000225786	AL590639.1	2.36401	0.181003	0.509402	0.417106	0.604425
ENSG00000232850	AL590708.2	4.58616	-0.403657	0.594582	0.147514	0.289658
ENSG00000268387	AL590714.1	3.59653	0.387958	0.604772	0.150999	0.294553
ENSG00000203301	AL590822.1	2.7638	0.0462312	0.482138	0.829205	0.910296
ENSG00000269554	AL590822.2	11.8752	-0.492943	0.491051	0.114532	0.239011
ENSG00000213121	AL590867.1	242.496	-0.410655	0.294442	0.0977801	0.212291
ENSG00000256731	AL591069.1	3.69793	0.0856328	0.453084	0.728	0.849537
ENSG00000269337	AL591479.1	77.6251	-0.588145	0.308296	0.0227375	0.0660189
ENSG00000203284	AL591516.1	9.82447	0.262672	0.412234	0.349766	0.536219
ENSG00000203285	AL591516.2	5.31538	-0.0633193	0.463418	0.787007	0.886643
ENSG00000203384	AL591516.3	4.59149	-0.356328	0.591302	0.173423	0.327213
ENSG00000213167	AL591516.4	7.55735	-0.119478	0.463603	0.630566	0.782132
ENSG00000268154	AL591806.1	13.2176	-0.308435	0.427514	0.282229	0.464139
ENSG00000220023	AL592183.1	192.1	-1.05609	0.385469	0.00097964	0.00461741
ENSG00000231360	AL592284.1	42.7608	-0.676288	0.285645	0.00604237	0.0221342
ENSG00000230036	AL596137.1	14.3279	-0.0165614	0.357133	0.946892	0.972518
ENSG00000229631	AL603926.1	12.4545	0.145955	0.481334	0.542067	0.715985
ENSG00000269832	AL627171.2	14.8494	0.0632174	0.362445	0.814952	0.901646
ENSG00000237683	AL627309.1	68.1797	-0.206433	0.345944	0.435131	0.619649
ENSG00000215014	AL645728.1	9.12999	-0.068566	0.37222	0.797762	0.892654
ENSG00000215791	AL645728.2	14.739	0.0545632	0.485042	0.801064	0.894856
ENSG00000236684	AL645728.3	5.00572	0.420286	0.609192	0.145327	0.286387
ENSG00000227839	AL645730.2	17.495	-0.110745	0.371522	0.678923	0.816294
ENSG00000257916	AL662822.10	14.4586	-0.0829807	0.364862	0.755568	0.866362
ENSG00000257744	AL662833.1	4.83458	-0.530562	0.59254	0.100212	0.216198
ENSG00000258059	AL662857.1	3.34868	-0.276207	0.567174	0.228529	0.400783
ENSG00000258238	AL662867.3	13.5705	0.286309	0.437286	0.317204	0.502203
ENSG00000257972	AL663093.2	2.84194	0.0490031	0.477833	0.825288	0.908032
ENSG00000269831	AL669831.1	10.5499	-0.31247	0.471497	0.273514	0.453565
ENSG00000255913	AL805909.1	3.72163	0.0143829	0.466921	0.951395	0.975075
ENSG00000258208	AL805909.3	5.90136	-0.158747	0.478544	0.507744	0.686228
ENSG00000268996	AL807752.1	4.58313	0.0584471	0.448202	0.81628	0.902181
ENSG00000257892	AL844213.6	14.4586	-0.0829807	0.364862	0.755568	0.866362
ENSG00000257944	AL844853.2	16.6785	-0.125817	0.389811	0.640754	0.790393
ENSG00000258209	AL845450.3	3.53238	-0.0857863	0.471324	0.706164	0.834496
ENSG00000258164	AL845454.1	7.27076	-0.690464	0.655619	0.0541573	0.1333
ENSG00000257536	AL845509.1	2.45837	-0.346507	0.581924	0.190084	0.350029
ENSG00000236029	AL953854.2	12.8952	-0.199194	0.41063	0.463673	0.646665
ENSG00000148218	ALAD	181.917	-1.11224	0.292067	2.081e-05	0.00015949
ENSG00000023330	ALAS1	481.984	0.753052	0.190796	2.64917e-05	0.000196792
ENSG00000170017	ALCAM	27.9881	0.642449	0.329364	0.0197521	0.0589278
ENSG00000161618	ALDH16A1	336.571	0.451702	0.161836	0.00331946	0.0132442
ENSG00000059573	ALDH18A1	573.521	0.821681	0.215829	4.08994e-05	0.000287773
ENSG00000165092	ALDH1A1	5.1254	-0.0929211	0.505896	0.60574	0.764102
ENSG00000137124	ALDH1B1	150.348	0.80325	0.270255	0.000868705	0.00415611
ENSG00000144908	ALDH1L1	7.43818	-0.143988	0.500737	0.509551	0.687625
ENSG00000136010	ALDH1L2	11.8049	0.143954	0.408384	0.598267	0.758992
ENSG00000111275	ALDH2	5.5347	-0.154429	0.46489	0.542638	0.716478
ENSG00000072210	ALDH3A2	307.076	-0.542929	0.243657	0.0124466	0.0404282
ENSG00000006534	ALDH3B1	28.0162	-0.639148	0.483378	0.0496685	0.124484
ENSG00000159423	ALDH4A1	46.6275	0.926393	0.332751	0.0011696	0.00539346
ENSG00000112294	ALDH5A1	287.813	-0.998132	0.223439	1.57748e-06	1.58342e-05
ENSG00000119711	ALDH6A1	287.845	-0.673287	0.197356	0.000250589	0.00140085
ENSG00000164904	ALDH7A1	14.6721	-0.528211	0.583853	0.102296	0.219701
ENSG00000118514	ALDH8A1	23.5776	0.0539238	0.394549	0.83855	0.915287
ENSG00000143149	ALDH9A1	624.909	0.20428	0.214026	0.298265	0.482024
ENSG00000149925	ALDOA	3817.09	1.47635	0.191059	1.73127e-15	1.24968e-13
ENSG00000109107	ALDOC	142.556	-0.312516	0.208243	0.101657	0.218529
ENSG00000033011	ALG1	246.329	0.19008	0.129007	0.131137	0.264611
ENSG00000139133	ALG10	134.874	0.360701	0.210722	0.0617057	0.147866
ENSG00000175548	ALG10B	115.73	0.322379	0.259603	0.158112	0.305305
ENSG00000253710	ALG11	207.841	0.148669	0.160014	0.331393	0.517646
ENSG00000182858	ALG12	338.826	0.717355	0.205189	0.00017081	0.00100675
ENSG00000101901	ALG13	295.367	-0.141003	0.164871	0.360985	0.548271
ENSG00000172339	ALG14	99.8829	1.42122	0.469953	0.000245509	0.00137671
ENSG00000189366	ALG1L	6.82815	-0.243011	0.431779	0.38661	0.574006
ENSG00000251287	ALG1L2	9.51198	-0.896286	0.658064	0.0214919	0.0632127
ENSG00000119523	ALG2	470.002	1.47769	0.211836	3.87083e-13	1.6698e-11
ENSG00000214160	ALG3	144.28	0.611871	0.199073	0.000874478	0.00417932
ENSG00000120697	ALG5	204.868	1.02934	0.256471	1.20226e-05	9.78993e-05
ENSG00000088035	ALG6	230.094	-0.10333	0.18312	0.545403	0.718792
ENSG00000159063	ALG8	182.506	0.644764	0.222191	0.00157563	0.00697978
ENSG00000086848	ALG9	86.4298	-0.179861	0.203899	0.335251	0.52134
ENSG00000262577	ALG9	193.064	0.172866	0.134918	0.185498	0.344208
ENSG00000267229	ALG9	4.28886	-0.0460416	0.522133	0.695863	0.828142
ENSG00000100601	ALKBH1	148.25	0.119418	0.170489	0.461318	0.643926
ENSG00000189046	ALKBH2	47.1256	0.649123	0.353528	0.0230272	0.066721
ENSG00000166199	ALKBH3	215.573	-0.0218156	0.172461	0.881778	0.93762
ENSG00000160993	ALKBH4	128.418	-0.202416	0.173143	0.213588	0.381749
ENSG00000091542	ALKBH5	1206.08	-0.0655199	0.104999	0.518838	0.695751
ENSG00000239382	ALKBH6	118.297	0.185642	0.24973	0.40399	0.592052
ENSG00000125652	ALKBH7	131.286	-0.369521	0.1806	0.0292225	0.0809437
ENSG00000137760	ALKBH8	201.399	-0.229255	0.231125	0.270051	0.449745
ENSG00000116127	ALMS1	1574.7	-0.534761	0.178533	0.00140763	0.00634044
ENSG00000163016	ALMS1P	6.85533	-0.421007	0.574607	0.149584	0.29253
ENSG00000264958	ALOX12P1	2.30572	-0.412574	0.654435	0.121837	0.249767
ENSG00000262943	ALOX12P2	42.5156	-0.124787	0.326835	0.628288	0.780588
ENSG00000161905	ALOX15	5.38418	-0.0424142	0.457038	0.853813	0.92349
ENSG00000012779	ALOX5	25.738	1.08118	0.849613	0.0172841	0.0528797
ENSG00000262552	ALOX5	13.0119	0.299512	0.55242	0.234615	0.408452
ENSG00000132965	ALOX5AP	1025.86	0.54845	0.214721	0.00543111	0.0201848
ENSG00000073331	ALPK1	105.707	0.279589	0.330844	0.290892	0.474606
ENSG00000198796	ALPK2	3.20638	-0.0763039	0.504418	0.66047	0.80495
ENSG00000136383	ALPK3	15.8878	0.350723	0.54551	0.200499	0.364577
ENSG00000163283	ALPP	3.39046	0.00297544	0.46362	0.991161	0.996109
ENSG00000003393	ALS2	383.753	-0.0363235	0.192207	0.837341	0.914573
ENSG00000178038	ALS2CL	6.63566	-0.16473	0.477879	0.501996	0.68135
ENSG00000155749	ALS2CR12	60.2746	-0.665484	0.293442	0.0082282	0.02868
ENSG00000183684	ALYREF	401.108	1.33428	0.224178	3.71883e-10	8.46455e-09
ENSG00000242110	AMACR	127.121	-0.585129	0.297444	0.0205924	0.0609827
ENSG00000110497	AMBRA1	842.622	0.101292	0.147537	0.475662	0.658168
ENSG00000123505	AMD1	1129.61	0.323696	0.165937	0.0397275	0.104167
ENSG00000139344	AMDHD1	22.9298	-0.152166	0.410109	0.57358	0.739811
ENSG00000162066	AMDHD2	152.883	-0.47711	0.206898	0.0120299	0.0393071
ENSG00000184675	AMER1	239.496	-0.0267971	0.142248	0.847009	0.91981
ENSG00000165566	AMER2	6.7945	0.129497	0.435185	0.618044	0.773739
ENSG00000178171	AMER3	14.8274	-0.0624658	0.371741	0.814098	0.900972
ENSG00000159461	AMFR	1080.67	-0.053236	0.130786	0.670739	0.811408
ENSG00000104899	AMH	12.8862	-0.106288	0.416776	0.687726	0.822403
ENSG00000160593	AMICA1	432.471	-3.23832	0.684452	9.36978e-08	1.25471e-06
ENSG00000181754	AMIGO1	141.722	-2.38288	0.370327	5.30474e-12	1.80321e-10
ENSG00000139211	AMIGO2	178.691	-0.673598	0.193285	0.000185689	0.00108142
ENSG00000176020	AMIGO3	62.5786	0.221552	0.534163	0.322998	0.508478
ENSG00000101935	AMMECR1	261.36	-0.59375	0.221324	0.00321067	0.0128754
ENSG00000144233	AMMECR1L	507.451	0.529008	0.124289	1.13054e-05	9.27258e-05
ENSG00000166126	AMN	6.99929	0.0269467	0.449708	0.913799	0.954488
ENSG00000151743	AMN1	105.123	-0.608239	0.229691	0.00342206	0.0136086
ENSG00000126016	AMOT	108.391	-2.18756	0.490538	4.60231e-07	5.25093e-06
ENSG00000166025	AMOTL1	320.752	0.53184	0.257814	0.019201	0.0576349
ENSG00000116337	AMPD2	265.98	-0.325596	0.156841	0.0285821	0.0796081
ENSG00000133805	AMPD3	52.4857	0.169237	0.349515	0.525479	0.700768
ENSG00000078053	AMPH	2.89275	0.0305614	0.503658	0.832579	0.911942
ENSG00000145020	AMT	22.3364	-0.758697	0.411456	0.0161363	0.0500269
ENSG00000240038	AMY2B	175.701	-1.66222	0.356324	2.73197e-07	3.31755e-06
ENSG00000174945	AMZ1	13.8393	-0.273805	0.392962	0.335428	0.52134
ENSG00000196704	AMZ2	262.385	-0.0952872	0.194434	0.596405	0.757601
ENSG00000262747	AMZ2	262.385	-0.0952872	0.194434	0.596405	0.757601
ENSG00000214174	AMZ2P1	77.1143	-1.40008	0.267111	1.65363e-08	2.67186e-07
ENSG00000153107	ANAPC1	1033.36	-0.0694745	0.144342	0.607944	0.765584
ENSG00000164162	ANAPC10	129.064	0.302282	0.179402	0.0739793	0.170964
ENSG00000141552	ANAPC11	173.716	0.773672	0.233494	0.00028484	0.00156718
ENSG00000129055	ANAPC13	145.697	-0.550662	0.209305	0.00404333	0.0157339
ENSG00000110200	ANAPC15	99.4911	0.0844091	0.20725	0.661589	0.805181
ENSG00000166295	ANAPC16	811.358	-0.0918205	0.204603	0.62042	0.774869
ENSG00000176248	ANAPC2	270.782	-0.065634	0.16333	0.663394	0.806507
ENSG00000053900	ANAPC4	359.193	-0.041598	0.145852	0.761202	0.870159
ENSG00000089053	ANAPC5	581.754	-0.0850359	0.132471	0.505836	0.684812
ENSG00000272204	ANAPC5	581.754	-0.0850359	0.132471	0.505836	0.684812
ENSG00000196510	ANAPC7	468.423	0.0755489	0.132642	0.552399	0.723566
ENSG00000013523	ANGEL1	254.519	-0.371222	0.208179	0.0513905	0.128021
ENSG00000174606	ANGEL2	678.114	-0.32171	0.117125	0.00473476	0.0179917
ENSG00000154188	ANGPT1	9.4416	-0.268338	0.437037	0.339612	0.525412
ENSG00000091879	ANGPT2	14.7199	-0.372579	0.418263	0.204563	0.370219
ENSG00000130812	ANGPTL6	12.1886	-0.206083	0.409668	0.446328	0.630828
ENSG00000029534	ANK1	17.2787	-0.839511	0.729642	0.0319672	0.0871827
ENSG00000151150	ANK3	230.375	-0.429692	0.365911	0.126752	0.257599
ENSG00000151687	ANKAR	163.081	-0.978982	0.220854	1.9749e-06	1.94151e-05
ENSG00000166839	ANKDD1A	24.1102	-0.664287	0.452595	0.0399015	0.104561
ENSG00000189045	ANKDD1B	7.15012	-0.0227017	0.415471	0.929113	0.963742
ENSG00000132623	ANKEF1	98.5806	-0.00524379	0.227916	0.988543	0.995575
ENSG00000185722	ANKFY1	1276.83	0.19214	0.164123	0.217513	0.386212
ENSG00000154122	ANKH	397.094	-0.752029	0.329871	0.00650968	0.0235179
ENSG00000131503	ANKHD1	2082.1	0.0168416	0.145396	0.909578	0.952365
ENSG00000254996	ANKHD1-EIF4EBP3	209.801	-0.146002	0.324354	0.573201	0.73948
ENSG00000001629	ANKIB1	1092.73	-0.47511	0.181212	0.00511702	0.0192039
ENSG00000170209	ANKK1	6.0019	-0.799447	0.739413	0.038485	0.101495
ENSG00000160117	ANKLE1	60.4762	-0.19183	0.266035	0.405244	0.593118
ENSG00000176915	ANKLE2	1214.32	0.421614	0.128316	0.000683194	0.00338831
ENSG00000144504	ANKMY1	305.32	-0.659937	0.228796	0.00144889	0.00650421
ENSG00000106524	ANKMY2	232.118	-0.523875	0.149489	0.000249165	0.00139419
ENSG00000164331	ANKRA2	202.272	-0.925637	0.209619	2.27145e-06	2.20666e-05
ENSG00000088448	ANKRD10	785.349	-0.506181	0.250966	0.0225307	0.065576
ENSG00000167522	ANKRD11	1424.07	0.021392	0.190227	0.91459	0.954745
ENSG00000101745	ANKRD12	2855.77	-0.057629	0.158315	0.692488	0.825808
ENSG00000076513	ANKRD13A	1024.72	-0.148541	0.118587	0.198502	0.361817
ENSG00000198720	ANKRD13B	9.66847	0.285374	0.517609	0.278885	0.459767
ENSG00000118454	ANKRD13C	520.857	0.0402265	0.141078	0.768131	0.87525
ENSG00000172932	ANKRD13D	592.061	-0.0824456	0.16306	0.593288	0.755018
ENSG00000134461	ANKRD16	41.0145	-0.976091	0.293164	0.000190941	0.00110951
ENSG00000132466	ANKRD17	2260.02	-0.199891	0.0921693	0.0229906	0.0666575
ENSG00000180071	ANKRD18A	10.0975	-0.344869	0.587255	0.161925	0.310885
ENSG00000273170	ANKRD18A	2.813	-0.154036	0.495582	0.493905	0.674447
ENSG00000230453	ANKRD18B	2.66844	0.00268568	0.498013	0.992975	0.996716
ENSG00000159712	ANKRD18CP	9.94096	-0.338269	0.482155	0.240462	0.415635
ENSG00000215559	ANKRD20A11P	64.0703	-0.265184	0.5256	0.289854	0.473832
ENSG00000232745	ANKRD20A14P	2.37437	0.0215832	0.497036	0.906213	0.950325
ENSG00000196593	ANKRD20A19P	20.0051	-0.731621	0.471273	0.0296697	0.0819319
ENSG00000132498	ANKRD20A3	4.5912	-0.032484	0.491416	0.808245	0.898337
ENSG00000172014	ANKRD20A4	17.3934	-0.173482	0.503613	0.44203	0.626784
ENSG00000186481	ANKRD20A5P	76.2393	-0.448153	0.354682	0.106225	0.225751
ENSG00000229089	ANKRD20A8P	12.7516	-0.372504	0.47746	0.205298	0.371291
ENSG00000152766	ANKRD22	7.5227	0.0443171	0.422205	0.864007	0.928695
ENSG00000163126	ANKRD23	35.6184	-0.057051	0.312684	0.819534	0.904282
ENSG00000089847	ANKRD24	5.60128	-0.190277	0.523027	0.364242	0.551612
ENSG00000107890	ANKRD26	189.95	-1.00069	0.199093	9.41723e-08	1.2592e-06
ENSG00000229427	ANKRD26P4	6.08377	-0.347274	0.475222	0.237968	0.412742
ENSG00000105186	ANKRD27	826.304	-0.0195692	0.133626	0.868846	0.931664
ENSG00000206560	ANKRD28	812.573	-0.718288	0.190231	5.58279e-05	0.000377844
ENSG00000180777	ANKRD30B	23.0392	-0.0878451	0.287521	0.715319	0.840858
ENSG00000163046	ANKRD30BL	6687.89	0.0104183	0.455482	0.974154	0.988282
ENSG00000224309	ANKRD30BP2	12.5688	-0.46947	0.411598	0.111234	0.233824
ENSG00000145700	ANKRD31	3.04636	-0.0702726	0.459009	0.77219	0.877788
ENSG00000133302	ANKRD32	319.968	0.676248	0.206145	0.000420478	0.00220307
ENSG00000164236	ANKRD33B	18.7894	0.389253	0.411239	0.185726	0.344526
ENSG00000181039	ANKRD34A	5.77092	-0.0146935	0.49667	0.933887	0.966645
ENSG00000272031	ANKRD34A	8.43804	-0.407606	0.67562	0.089092	0.197279
ENSG00000135976	ANKRD36	838.371	-0.594104	0.21716	0.00260524	0.0107791
ENSG00000196912	ANKRD36B	412.788	-1.06483	0.182539	1.00265e-09	2.08565e-08
ENSG00000230006	ANKRD36BP2	82.7744	-0.977433	0.286009	0.000118991	0.000736047
ENSG00000174501	ANKRD36C	785.468	-0.840936	0.208311	1.47142e-05	0.000117366
ENSG00000186352	ANKRD37	29.2743	0.480363	0.361578	0.0928157	0.203839
ENSG00000213337	ANKRD39	84.9519	0.375144	0.224044	0.065252	0.155068
ENSG00000154945	ANKRD40	671.929	0.253137	0.16162	0.0997802	0.215576
ENSG00000137494	ANKRD42	104.771	-0.744372	0.302003	0.00412629	0.0160086
ENSG00000065413	ANKRD44	3273.87	0.674236	0.123215	2.029e-08	3.19386e-07
ENSG00000183831	ANKRD45	13.7111	-0.0344806	0.374746	0.895976	0.945225
ENSG00000186106	ANKRD46	251.952	-0.670759	0.243237	0.00212231	0.00903903
ENSG00000168876	ANKRD49	228.789	-0.213322	0.224687	0.292439	0.476132
ENSG00000151458	ANKRD50	74.0719	-1.1293	0.359803	0.000269048	0.0014898
ENSG00000139645	ANKRD52	810.75	0.229697	0.179306	0.173642	0.327508
ENSG00000100124	ANKRD54	168.701	0.00763632	0.174236	0.964556	0.9835
ENSG00000164512	ANKRD55	3.31169	-0.197702	0.506443	0.406648	0.594309
ENSG00000135299	ANKRD6	64.0427	-0.221499	0.271204	0.341794	0.52795
ENSG00000181626	ANKRD62	2.66216	-0.108601	0.481641	0.631581	0.782962
ENSG00000235098	ANKRD65	5.51788	-0.176215	0.472001	0.494518	0.674878
ENSG00000156381	ANKRD9	20.706	-0.172918	0.332042	0.511469	0.689412
ENSG00000064999	ANKS1A	322.175	-0.0535221	0.187191	0.760623	0.869791
ENSG00000185046	ANKS1B	7.23931	0.0444097	0.41054	0.868969	0.931664
ENSG00000168096	ANKS3	117.998	-0.281232	0.194085	0.118037	0.244663
ENSG00000175311	ANKS4B	18.9924	-0.0908326	0.376284	0.734563	0.853786
ENSG00000165138	ANKS6	126.333	-0.10942	0.233403	0.598296	0.758992
ENSG00000206199	ANKUB1	12.8844	-0.229256	0.471476	0.382931	0.570448
ENSG00000163516	ANKZF1	356.162	-1.22073	0.164297	1.5716e-14	9.36652e-13
ENSG00000011426	ANLN	21.535	0.998564	0.853947	0.0221272	0.0646196
ENSG00000160746	ANO10	146.92	0.142914	0.17372	0.387311	0.574765
ENSG00000171714	ANO5	5.18136	-0.134602	0.453782	0.596289	0.75756
ENSG00000177119	ANO6	816.429	-0.0101315	0.113051	0.92575	0.96152
ENSG00000146205	ANO7	9.43972	-0.105605	0.396013	0.690956	0.824524
ENSG00000237276	ANO7P1	5.5583	-0.192788	0.513206	0.400539	0.588466
ENSG00000074855	ANO8	84.9476	-1.63378	0.430712	8.87993e-06	7.4692e-05
ENSG00000185101	ANO9	12.2944	-0.480487	0.427013	0.112485	0.235674
ENSG00000140350	ANP32A	1248.01	0.505426	0.269114	0.0292305	0.0809537
ENSG00000136938	ANP32B	301.001	0.597061	0.201938	0.00144125	0.00647634
ENSG00000143401	ANP32E	790.772	0.776882	0.307165	0.00313639	0.0126432
ENSG00000265346	ANP32E	42.761	0.051611	0.535126	0.417348	0.60468
ENSG00000166825	ANPEP	28.9275	-0.551535	0.704672	0.0797717	0.181116
ENSG00000169604	ANTXR1	3.05242	0.0652655	0.486997	0.759087	0.868473
ENSG00000163297	ANTXR2	231.349	0.813762	0.432207	0.0135462	0.043423
ENSG00000135046	ANXA1	2326.07	-0.201937	0.180561	0.23208	0.405362
ENSG00000122359	ANXA11	1738.56	0.101782	0.119362	0.383487	0.570633
ENSG00000104537	ANXA13	29.8943	-0.198859	0.332309	0.446822	0.631378
ENSG00000182718	ANXA2	1311.31	2.00676	0.353405	1.0182e-09	2.11314e-08
ENSG00000231991	ANXA2P2	3.47808	0.223908	0.514336	0.353571	0.5405
ENSG00000177721	ANXA2R	122.387	-0.685884	0.206575	0.000335444	0.00180504
ENSG00000138772	ANXA3	8.64204	0.45905	0.554845	0.139421	0.27722
ENSG00000196975	ANXA4	319.923	-0.382677	0.245836	0.0777043	0.177714
ENSG00000164111	ANXA5	169.387	0.94096	0.335442	0.00103223	0.00483132
ENSG00000197043	ANXA6	3394.73	0.292885	0.172946	0.0712538	0.165935
ENSG00000138279	ANXA7	997.632	0.695292	0.191302	0.000106392	0.0006663
ENSG00000165390	ANXA8	5.91594	0.131542	0.430329	0.614333	0.77097
ENSG00000265190	ANXA8	5.91594	0.131542	0.430329	0.614333	0.77097
ENSG00000136250	AOAH	4141.29	-0.810094	0.182622	2.75355e-06	2.61335e-05
ENSG00000002726	AOC1	2.26268	-0.578318	0.959906	0.0217862	0.0638711
ENSG00000131480	AOC2	16.2742	-0.167041	0.340696	0.527876	0.70262
ENSG00000243478	AOX2P	7.76321	-0.16422	0.446655	0.532346	0.707271
ENSG00000265590	AP000275.65	3.46923	0.0471721	0.516541	0.748868	0.862086
ENSG00000249624	AP000295.9	4.38573	-0.03226	0.532921	0.570516	0.737802
ENSG00000272578	AP000347.2	382.698	-0.650583	0.278864	0.00737848	0.0261714
ENSG00000234353	AP000347.4	23.7833	-0.607682	0.432337	0.0532361	0.131605
ENSG00000218537	AP000350.4	16.3566	0.181721	0.392416	0.512247	0.690081
ENSG00000235231	AP000351.10	14.2834	-0.467275	0.556852	0.1341	0.269032
ENSG00000240906	AP000356.1	7.92265	-0.4579	0.569975	0.137071	0.27366
ENSG00000232775	AP000525.10	20.7637	-0.650168	0.441497	0.0428124	0.110464
ENSG00000219529	AP000580.1	7.58087	-0.439259	0.551376	0.160605	0.309098
ENSG00000176984	AP000679.2	9.16581	0.00748757	0.39084	0.979306	0.990947
ENSG00000267976	AP000695.1	8.36344	-0.581676	0.58506	0.0849754	0.190425
ENSG00000255537	AP000708.1	47.4563	-0.204965	0.271664	0.37871	0.566175
ENSG00000173727	AP000769.1	2.87522	-0.14448	0.481566	0.537427	0.711776
ENSG00000254667	AP000783.1	18.8067	-0.189229	0.313523	0.460651	0.643541
ENSG00000187811	AP000867.1	28.0033	-0.0767403	0.326861	0.764939	0.873339
ENSG00000234268	AP000936.1	3.06742	0.21012	0.511824	0.370835	0.557854
ENSG00000215504	AP000974.1	106.307	-0.379241	0.298748	0.127079	0.258147
ENSG00000203306	AP001007.1	51.8115	-0.278723	0.267264	0.228275	0.400416
ENSG00000214305	AP001024.1	5.81405	-0.230497	0.41898	0.411198	0.598641
ENSG00000214306	AP001024.2	11.5047	0.348728	0.475915	0.239993	0.415141
ENSG00000255902	AP001062.1	3.78609	0.269467	0.538627	0.263361	0.442263
ENSG00000268046	AP001094.1	5.82959	0.154017	0.480033	0.524584	0.70009
ENSG00000203400	AP001187.1	14.2015	-0.343794	0.453594	0.241104	0.416229
ENSG00000255381	AP001258.5	2.49325	-0.0336932	0.479825	0.870646	0.93227
ENSG00000175827	AP001266.1	16.8439	0.0510919	0.45624	0.836452	0.914218
ENSG00000185162	AP001324.1	3.70027	-0.1383	0.510712	0.493946	0.67445
ENSG00000235878	AP001468.1	5.77616	-2.05145	1.11701	0.00394148	0.0153739
ENSG00000254531	AP001816.1	14.7827	0.0351479	0.368715	0.897048	0.9457
ENSG00000256885	AP001877.1	4.66473	0.221257	0.446952	0.4275	0.612772
ENSG00000172900	AP002387.1	2.5373	-0.0182803	0.475362	0.931383	0.965345
ENSG00000268472	AP002884.2	5.71012	-0.201065	0.468056	0.439945	0.624533
ENSG00000215565	AP003041.1	6.92742	-0.0941433	0.436192	0.710395	0.837679
ENSG00000267981	AP003041.2	10.9733	-0.142021	0.412903	0.600669	0.76067
ENSG00000255200	AP003068.18	15.5582	-0.259116	0.358644	0.341806	0.52795
ENSG00000254614	AP003068.23	18.1515	-0.110886	0.411822	0.673583	0.81349
ENSG00000269089	AP003733.1	8.07979	-0.07036	0.418342	0.787635	0.88713
ENSG00000181908	AP003774.4	2.28839	0.30338	0.591477	0.183302	0.341112
ENSG00000215512	AP005901.1	2.38993	0.0705936	0.483469	0.747236	0.861058
ENSG00000177236	AP006621.1	22.4929	-0.148125	0.331813	0.569134	0.73706
ENSG00000255284	AP006621.5	17.8855	-0.421139	0.378177	0.14114	0.279931
ENSG00000138660	AP1AR	213.605	0.146265	0.2213	0.466781	0.64945
ENSG00000100280	AP1B1	872.439	0.948626	0.17651	1.86231e-08	2.96758e-07
ENSG00000166747	AP1G1	1957.59	0.0689918	0.066838	0.300504	0.484571
ENSG00000213983	AP1G2	553.403	0.0674025	0.151991	0.649608	0.797238
ENSG00000072958	AP1M1	785.69	0.0746006	0.142886	0.589575	0.752245
ENSG00000129354	AP1M2	3.48533	0.370051	0.579657	0.166781	0.317809
ENSG00000106367	AP1S1	43.2333	0.73398	0.326614	0.00744436	0.0263574
ENSG00000182287	AP1S2	423.202	0.738518	0.201747	8.93985e-05	0.000574777
ENSG00000152056	AP1S3	55.6047	0.785726	0.345365	0.00613136	0.0223878
ENSG00000196961	AP2A1	1013.31	0.195765	0.110023	0.0696193	0.163199
ENSG00000183020	AP2A2	441.605	-0.233547	0.20577	0.216709	0.385236
ENSG00000006125	AP2B1	1510.86	0.751973	0.131479	3.96447e-09	7.23346e-08
ENSG00000270478	AP2B1	1510.86	0.751973	0.131479	3.96447e-09	7.23346e-08
ENSG00000161203	AP2M1	1338.72	0.199746	0.100367	0.0427585	0.110356
ENSG00000042753	AP2S1	255.782	0.667069	0.194747	0.000246643	0.00138178
ENSG00000132842	AP3B1	1122.88	-0.0486886	0.171314	0.757647	0.867537
ENSG00000103723	AP3B2	30.6915	0.0948349	0.312628	0.711536	0.838588
ENSG00000065000	AP3D1	1281.3	0.653563	0.150493	6.50903e-06	5.63183e-05
ENSG00000185009	AP3M1	878.284	0.460062	0.161807	0.00277683	0.0113691
ENSG00000070718	AP3M2	262.453	0.245604	0.120364	0.0355536	0.095009
ENSG00000177879	AP3S1	274.73	0.312117	0.209315	0.10319	0.221307
ENSG00000157823	AP3S2	400.37	0.0630492	0.147229	0.655094	0.801147
ENSG00000134262	AP4B1	440.493	-0.250023	0.122296	0.0353005	0.0944998
ENSG00000081014	AP4E1	594.673	0.149673	0.105509	0.137471	0.274185
ENSG00000221838	AP4M1	112.136	0.0833426	0.221194	0.681689	0.81836
ENSG00000100478	AP4S1	96.5256	0.489818	0.223769	0.0162517	0.0503173
ENSG00000254470	AP5B1	379.522	0.00865413	0.137274	0.949372	0.973827
ENSG00000053770	AP5M1	557.086	-0.125382	0.141678	0.358506	0.545466
ENSG00000125843	AP5S1	105.592	0.237662	0.189559	0.179719	0.336205
ENSG00000242802	AP5Z1	617.39	0.234246	0.152273	0.10779	0.228176
ENSG00000120868	APAF1	802.091	-0.351527	0.137882	0.00812443	0.0283729
ENSG00000107282	APBA1	4.07015	-0.278818	0.549099	0.237853	0.412703
ENSG00000034053	APBA2	530.542	-1.14123	0.191092	3.80591e-10	8.59793e-09
ENSG00000011132	APBA3	306.473	0.526936	0.176052	0.00157664	0.00698252
ENSG00000166313	APBB1	313.135	-0.524514	0.216092	0.0079452	0.0278867
ENSG00000077420	APBB1IP	949.366	-0.837738	0.174065	4.20423e-07	4.82917e-06
ENSG00000163697	APBB2	45.5575	3.57352	0.693994	7.45966e-09	1.28473e-07
ENSG00000113108	APBB3	76.6797	-0.738462	0.304016	0.00450891	0.0172529
ENSG00000134982	APC	1291.9	-0.496014	0.192902	0.00561759	0.0207798
ENSG00000115266	APC2	3.24632	0.119493	0.499902	0.555718	0.726023
ENSG00000154856	APCDD1	2.47471	-0.115083	0.502503	0.557682	0.72796
ENSG00000164062	APEH	725.865	-0.0182056	0.160457	0.905552	0.950143
ENSG00000100823	APEX1	385.416	0.738906	0.250941	0.00109392	0.0050872
ENSG00000169188	APEX2	214.149	0.301901	0.171609	0.064495	0.153652
ENSG00000117362	APH1A	630.865	0.618503	0.131197	1.24091e-06	1.27165e-05
ENSG00000266334	APH1A	630.865	0.618503	0.131197	1.24091e-06	1.27165e-05
ENSG00000138613	APH1B	136.563	-0.19682	0.256871	0.378518	0.565982
ENSG00000166181	API5	1425.46	0.417257	0.173503	0.0107051	0.0356922
ENSG00000149089	APIP	158.382	0.0481496	0.199936	0.796531	0.892103
ENSG00000175279	APITD1	26.2143	0.434762	0.419013	0.146229	0.287758
ENSG00000169621	APLF	191.72	-0.623447	0.181831	0.000243541	0.00136694
ENSG00000105290	APLP1	3.77752	0.202238	0.494298	0.423153	0.609171
ENSG00000084234	APLP2	1317.34	0.216963	0.0949181	0.0202764	0.0602165
ENSG00000101474	APMAP	3575.73	-0.494169	0.155174	0.00078822	0.00383307
ENSG00000163382	APOA1BP	220.067	0.321555	0.172318	0.0494048	0.12396
ENSG00000128383	APOBEC3A	10.9587	0.0977018	0.436961	0.702243	0.831859
ENSG00000179750	APOBEC3B	8.92878	0.37662	0.54355	0.193461	0.354842
ENSG00000244509	APOBEC3C	1075.62	0.242285	0.198661	0.183703	0.341577
ENSG00000243811	APOBEC3D	320.513	1.06471	0.193248	7.29896e-09	1.25945e-07
ENSG00000128394	APOBEC3F	325.921	0.578351	0.176314	0.00052895	0.00269502
ENSG00000239713	APOBEC3G	3266.74	1.17939	0.191528	1.38297e-10	3.38603e-09
ENSG00000100298	APOBEC3H	33.9805	0.370051	0.316234	0.157366	0.303995
ENSG00000184730	APOBR	316.545	0.147893	0.252071	0.507759	0.686228
ENSG00000267467	APOC4	5.9654	-0.0629677	0.415478	0.810369	0.899263
ENSG00000189058	APOD	2.34404	0.444512	0.675908	0.105059	0.22391
ENSG00000130203	APOE	13.4024	-0.619142	0.514509	0.0659484	0.156374
ENSG00000175336	APOF	4.27769	-0.103111	0.45475	0.681243	0.817907
ENSG00000100342	APOL1	658.815	0.882775	0.227949	2.83324e-05	0.000208754
ENSG00000128335	APOL2	1015.28	0.644696	0.142926	2.95438e-06	2.76771e-05
ENSG00000128284	APOL3	1039.43	-0.544493	0.192468	0.00236852	0.00991593
ENSG00000100336	APOL4	160.202	0.227435	0.22611	0.266465	0.445617
ENSG00000221963	APOL6	8807.97	1.48782	0.140564	4.46373e-27	2.88835e-24
ENSG00000178878	APOLD1	67.9274	-1.15879	0.320142	4.18494e-05	0.000293431
ENSG00000184831	APOO	55.8661	1.7516	0.484052	2.46669e-05	0.00018544
ENSG00000155008	APOOL	49.8985	0.0733765	0.265344	0.75611	0.866545
ENSG00000256053	APOPT1	167.305	0.0214968	0.20235	0.911738	0.953497
ENSG00000142192	APP	59.6726	0.539767	0.268547	0.0220115	0.0643848
ENSG00000062725	APPBP2	732.771	0.176303	0.1444	0.204718	0.370391
ENSG00000157500	APPL1	852.85	-0.37531	0.149575	0.00859977	0.0297178
ENSG00000136044	APPL2	389.096	-1.35868	0.203836	3.10454e-12	1.11382e-10
ENSG00000198931	APRT	567.882	0.660041	0.165044	2.69231e-05	0.000199507
ENSG00000137074	APTX	206.398	0.499651	0.177736	0.00284777	0.0116155
ENSG00000178301	AQP11	7.8378	-0.862592	0.691797	0.0300858	0.0829168
ENSG00000165272	AQP3	22.8417	0.264367	0.390845	0.346643	0.533103
ENSG00000086159	AQP6	4.16974	0.188897	0.496262	0.430262	0.615413
ENSG00000103569	AQP9	7.22627	-0.163957	0.536345	0.341687	0.52795
ENSG00000021776	AQR	1182.93	-0.00226291	0.0878867	0.978124	0.990554
ENSG00000078061	ARAF	572.815	0.223708	0.173702	0.173412	0.327213
ENSG00000186635	ARAP1	1945.28	-0.53611	0.1543	0.000266257	0.00147796
ENSG00000047365	ARAP2	5658.4	-0.514768	0.155717	0.000524983	0.00267632
ENSG00000120318	ARAP3	337.608	-0.981922	0.266427	4.64203e-05	0.000321746
ENSG00000198576	ARC	17.9589	-0.296949	0.548674	0.227644	0.399617
ENSG00000095139	ARCN1	1185.16	1.08995	0.174462	9.35782e-11	2.35807e-09
ENSG00000269382	ARCN1	1185.16	1.08995	0.174462	9.35782e-11	2.35807e-09
ENSG00000109321	AREG	130.246	0.497052	0.336653	0.0682607	0.160804
ENSG00000205595	AREGB	3.87856	-0.368312	0.533409	0.205955	0.372182
ENSG00000119682	AREL1	1120.48	0.0535491	0.12054	0.66965	0.810902
ENSG00000143761	ARF1	2782.87	0.982713	0.135632	1.01223e-13	5.08022e-12
ENSG00000213137	ARF1P2	6.61588	-0.0604322	0.472661	0.784031	0.884941
ENSG00000134287	ARF3	1042.16	0.463982	0.225803	0.023472	0.0676744
ENSG00000168374	ARF4	736.929	1.62742	0.178079	8.0509e-21	1.8987e-18
ENSG00000004059	ARF5	525.329	0.361992	0.191155	0.0421884	0.109118
ENSG00000165527	ARF6	1740.88	1.1697	0.196266	4.43925e-10	9.86875e-09
ENSG00000101199	ARFGAP1	531.824	0.282244	0.126226	0.0222454	0.0649127
ENSG00000149182	ARFGAP2	1131.03	-0.0590452	0.10485	0.561697	0.730937
ENSG00000242247	ARFGAP3	958.454	0.689455	0.189473	0.000105991	0.000664248
ENSG00000066777	ARFGEF1	2353.38	-0.309303	0.108968	0.0035615	0.0140951
ENSG00000124198	ARFGEF2	1509.82	0.184682	0.135158	0.158498	0.305887
ENSG00000164144	ARFIP1	440.874	0.101444	0.191951	0.571654	0.738572
ENSG00000132254	ARFIP2	276.327	0.546851	0.153637	0.000206194	0.00118485
ENSG00000101246	ARFRP1	446.343	0.110966	0.172657	0.497262	0.677398
ENSG00000081181	ARG2	12.6436	-0.292475	0.420164	0.302329	0.486255
ENSG00000240058	ARGFXP1	5.70922	-0.301598	0.506422	0.267304	0.44669
ENSG00000265293	ARGFXP2	9.57345	0.036105	0.399034	0.891847	0.943506
ENSG00000134884	ARGLU1	517.389	-0.23538	0.285987	0.330697	0.51696
ENSG00000175220	ARHGAP1	731.253	-0.131812	0.137061	0.318964	0.504011
ENSG00000071205	ARHGAP10	212.769	-0.367535	0.255821	0.100363	0.216371
ENSG00000198826	ARHGAP11A	154.642	2.3666	0.340733	2.70787e-13	1.2174e-11
ENSG00000187951	ARHGAP11B	96.5171	0.393307	0.339913	0.147535	0.289665
ENSG00000165322	ARHGAP12	567.253	-1.43246	0.248735	9.73934e-10	2.03173e-08
ENSG00000075884	ARHGAP15	1020.25	-0.517024	0.179032	0.00209534	0.0089473
ENSG00000140750	ARHGAP17	524.545	0.0046203	0.205407	0.981257	0.991804
ENSG00000146376	ARHGAP18	314.72	0.411742	0.168511	0.00976234	0.0330482
ENSG00000213390	ARHGAP19	386.267	-0.194087	0.182367	0.257424	0.435232
ENSG00000269891	ARHGAP19-SLIT1	66.3641	-0.272547	0.424599	0.33251	0.518703
ENSG00000107863	ARHGAP21	532.393	-0.285047	0.152037	0.0491739	0.123518
ENSG00000128805	ARHGAP22	19.3187	-0.370617	0.364391	0.181233	0.338269
ENSG00000225485	ARHGAP23	6.31153	0.532579	0.803624	0.0592828	0.1433
ENSG00000260374	ARHGAP23	6.31153	0.532579	0.803624	0.0592828	0.1433
ENSG00000163219	ARHGAP25	2559.93	-0.675931	0.119057	5.51718e-09	9.74272e-08
ENSG00000145819	ARHGAP26	2067.13	0.135939	0.15547	0.355571	0.542732
ENSG00000159314	ARHGAP27	861.363	-0.150868	0.151052	0.290115	0.474035
ENSG00000088756	ARHGAP28	68.2896	-0.0944977	0.301586	0.702088	0.831781
ENSG00000137962	ARHGAP29	41.6568	-0.213054	0.34948	0.422537	0.608802
ENSG00000186517	ARHGAP30	3144.16	0.258676	0.137704	0.0519164	0.128994
ENSG00000031081	ARHGAP31	723.6	1.48754	0.384346	1.11324e-05	9.15972e-05
ENSG00000134909	ARHGAP32	88.7047	-0.384052	0.361819	0.166166	0.317072
ENSG00000004777	ARHGAP33	24.6965	-0.167386	0.405908	0.537165	0.711585
ENSG00000160007	ARHGAP35	1269.89	-0.423651	0.159914	0.00522572	0.0195498
ENSG00000147799	ARHGAP39	2.7284	0.0725803	0.504579	0.679004	0.816337
ENSG00000089820	ARHGAP4	300.195	-0.470737	0.16173	0.00213867	0.00908733
ENSG00000268876	ARHGAP4	300.195	-0.470737	0.16173	0.00213867	0.00908733
ENSG00000165895	ARHGAP42	65.6987	-0.131764	0.329137	0.607307	0.765066
ENSG00000258080	ARHGAP42P4	3.97191	-0.44921	0.63206	0.127459	0.258688
ENSG00000006740	ARHGAP44	3.72139	-0.109764	0.458958	0.657974	0.80326
ENSG00000100852	ARHGAP5	1092.07	-0.530642	0.199323	0.0040296	0.0156838
ENSG00000047648	ARHGAP6	5.545	-0.447877	0.624498	0.128955	0.261284
ENSG00000241484	ARHGAP8	38.6257	-0.410151	0.386874	0.150724	0.294111
ENSG00000123329	ARHGAP9	2153.03	-0.5281	0.135364	5.35301e-05	0.000364608
ENSG00000141522	ARHGDIA	2034.33	1.24948	0.185391	2.3809e-12	8.73223e-11
ENSG00000111348	ARHGDIB	3395.58	-0.371442	0.185893	0.0331694	0.0896157
ENSG00000242173	ARHGDIG	3.12032	-0.347267	0.605553	0.154189	0.299158
ENSG00000076928	ARHGEF1	1903	-0.184018	0.151255	0.204188	0.369748
ENSG00000272879	ARHGEF1	970.495	-0.206843	0.224673	0.307318	0.491394
ENSG00000104728	ARHGEF10	86.0967	0.0471369	0.365312	0.863001	0.928274
ENSG00000132694	ARHGEF11	30.0585	-0.0579102	0.405676	0.825743	0.908422
ENSG00000196914	ARHGEF12	1678.71	0.166354	0.125514	0.173087	0.326843
ENSG00000110237	ARHGEF17	2.71341	-0.0569846	0.512968	0.688051	0.822628
ENSG00000104880	ARHGEF18	747.595	-0.00759623	0.141069	0.954263	0.977085
ENSG00000142632	ARHGEF19	79.7449	0.0730025	0.249918	0.74422	0.859716
ENSG00000116584	ARHGEF2	1786.64	0.193859	0.141287	0.154319	0.299253
ENSG00000240771	ARHGEF25	19.0959	-0.675483	0.50753	0.0399484	0.104639
ENSG00000114790	ARHGEF26	15.0957	-0.0972855	0.40523	0.712095	0.838988
ENSG00000214944	ARHGEF28	65.8548	-1.55797	0.483889	0.000105502	0.000662329
ENSG00000163947	ARHGEF3	4473.01	0.267428	0.0867021	0.00159581	0.0070559
ENSG00000214694	ARHGEF33	3.85319	-0.0276444	0.495526	0.878656	0.936275
ENSG00000204959	ARHGEF34P	13.247	0.655175	0.548106	0.0565648	0.138063
ENSG00000213214	ARHGEF35	2.294	0.00988401	0.49994	0.954583	0.977126
ENSG00000183111	ARHGEF37	4.04702	0.10714	0.483078	0.628069	0.780429
ENSG00000236699	ARHGEF38	2.64752	-0.0715208	0.513411	0.641653	0.791171
ENSG00000137135	ARHGEF39	20.2041	0.0803876	0.419353	0.749367	0.862254
ENSG00000136002	ARHGEF4	6.92787	0.238802	0.456523	0.391639	0.579242
ENSG00000165801	ARHGEF40	14.871	-0.903331	0.595296	0.0204893	0.060737
ENSG00000050327	ARHGEF5	17.8811	-0.273007	0.437218	0.331062	0.517263
ENSG00000129675	ARHGEF6	1431.76	-0.289462	0.155851	0.0513885	0.128021
ENSG00000102606	ARHGEF7	855.62	-0.478961	0.131728	0.000164055	0.000973583
ENSG00000131089	ARHGEF9	263.487	-0.928305	0.196025	5.05861e-07	5.69266e-06
ENSG00000268229	ARHGEF9	263.487	-0.928305	0.196025	5.05861e-07	5.69266e-06
ENSG00000117713	ARID1A	2942.06	-0.0706857	0.161579	0.631415	0.78281
ENSG00000049618	ARID1B	1506.61	-0.585548	0.173052	0.000345602	0.00185419
ENSG00000189079	ARID2	1808.65	0.138235	0.119898	0.237318	0.41197
ENSG00000116017	ARID3A	177.563	-0.211443	0.254999	0.350191	0.536464
ENSG00000179361	ARID3B	631.274	1.18336	0.209672	2.74834e-09	5.18153e-08
ENSG00000032219	ARID4A	567.939	-1.14512	0.24268	4.08406e-07	4.70706e-06
ENSG00000054267	ARID4B	1703.31	-0.3787	0.148595	0.00775696	0.0273078
ENSG00000196843	ARID5A	1070.26	0.185394	0.164069	0.235698	0.409904
ENSG00000150347	ARID5B	1708.37	0.382052	0.154887	0.00965119	0.032727
ENSG00000166233	ARIH1	1277.2	-0.192829	0.118837	0.0965427	0.210261
ENSG00000177479	ARIH2	1045	0.113623	0.0868448	0.183397	0.341218
ENSG00000221883	ARIH2OS	34.8204	-0.542434	0.299438	0.0312896	0.0856839
ENSG00000120805	ARL1	494.61	0.970995	0.237427	9.90438e-06	8.24425e-05
ENSG00000175414	ARL10	242.665	-0.172973	0.27747	0.466199	0.648889
ENSG00000152213	ARL11	18.0768	-0.36796	0.522367	0.207089	0.373485
ENSG00000169379	ARL13B	173.285	-0.021669	0.223668	0.913899	0.954488
ENSG00000152219	ARL14EP	378.77	-0.0687274	0.245604	0.746916	0.860889
ENSG00000185305	ARL15	162.376	-0.650493	0.215265	0.00101197	0.00474753
ENSG00000214087	ARL16	107.4	0.0705695	0.192016	0.696623	0.828546
ENSG00000185829	ARL17A	265.458	-0.107637	0.225743	0.596455	0.757611
ENSG00000258372	ARL17A	165.361	-0.311427	0.342341	0.247954	0.42429
ENSG00000228696	ARL17B	96.3006	-0.0370435	0.250283	0.864311	0.928801
ENSG00000213465	ARL2	147.272	0.26035	0.185834	0.135201	0.27082
ENSG00000102931	ARL2BP	696.053	0.151403	0.182085	0.377834	0.565237
ENSG00000138175	ARL3	48.7539	-0.0860408	0.262643	0.705748	0.834229
ENSG00000122644	ARL4A	96.2544	1.28681	0.365432	5.52218e-05	0.000374723
ENSG00000188042	ARL4C	4997.89	0.346598	0.170707	0.0318838	0.0869854
ENSG00000175906	ARL4D	9.84187	-1.26168	0.641109	0.00520498	0.0194802
ENSG00000162980	ARL5A	802.244	-0.0196152	0.178316	0.902194	0.948589
ENSG00000165997	ARL5B	664.001	0.830902	0.130893	6.42158e-11	1.67888e-09
ENSG00000113966	ARL6	41.2383	-0.528323	0.27565	0.0261752	0.0740309
ENSG00000170540	ARL6IP1	2316.25	0.374913	0.160803	0.0144279	0.045684
ENSG00000182196	ARL6IP4	495.236	0.295484	0.189491	0.0952783	0.208007
ENSG00000144746	ARL6IP5	2261.63	-0.0645159	0.177658	0.702724	0.832317
ENSG00000177917	ARL6IP6	279.917	0.433328	0.211417	0.0260061	0.0737055
ENSG00000143862	ARL8A	292.328	0.560011	0.184017	0.00119508	0.00549679
ENSG00000134108	ARL8B	974.211	0.827782	0.159099	5.89613e-08	8.24912e-07
ENSG00000196503	ARL9	2.60278	-0.109039	0.477866	0.636344	0.78725
ENSG00000104442	ARMC1	374.678	0.316761	0.165898	0.0441455	0.113338
ENSG00000170632	ARMC10	297.569	0.392828	0.214856	0.047261	0.119742
ENSG00000118690	ARMC2	60.9864	-0.914946	0.358863	0.0019418	0.00835271
ENSG00000165309	ARMC3	13.694	-0.127492	0.41559	0.631171	0.782683
ENSG00000140691	ARMC5	269.121	0.65674	0.159202	1.65494e-05	0.000130083
ENSG00000105676	ARMC6	216.603	0.404522	0.186552	0.0206436	0.0610946
ENSG00000125449	ARMC7	124.748	-0.620786	0.183548	0.000309535	0.00168211
ENSG00000114098	ARMC8	835.103	-0.111758	0.139632	0.4037	0.591814
ENSG00000135931	ARMC9	31.8234	0.400946	0.528242	0.167643	0.319049
ENSG00000184867	ARMCX2	17.8465	0.0274055	0.351224	0.918243	0.957123
ENSG00000268151	ARMCX2	15.5706	-0.0396927	0.379994	0.879495	0.936784
ENSG00000102401	ARMCX3	166.997	0.903817	0.174586	5.45543e-08	7.69793e-07
ENSG00000269173	ARMCX3	166.997	0.903817	0.174586	5.45543e-08	7.69793e-07
ENSG00000196440	ARMCX4	29.6453	-0.199732	0.315759	0.429768	0.614924
ENSG00000268722	ARMCX4	29.6453	-0.199732	0.315759	0.429768	0.614924
ENSG00000125962	ARMCX5	150.292	0.306707	0.245905	0.162189	0.311188
ENSG00000198960	ARMCX6	85.2873	-0.00763255	0.236496	0.969356	0.98605
ENSG00000268213	ARMCX6	85.2873	-0.00763255	0.236496	0.969356	0.98605
ENSG00000143437	ARNT	667.566	-0.378824	0.128344	0.00227079	0.0095635
ENSG00000172379	ARNT2	19.4646	-0.507509	0.344911	0.0653448	0.155247
ENSG00000133794	ARNTL	1182.49	-0.467541	0.155606	0.00160621	0.0070916
ENSG00000029153	ARNTL2	66.5136	4.72418	0.705245	6.03412e-13	2.47344e-11
ENSG00000241685	ARPC1A	320.815	0.914662	0.138718	1.26343e-11	3.96034e-10
ENSG00000130429	ARPC1B	1895.43	1.03466	0.184618	4.15476e-09	7.53513e-08
ENSG00000163466	ARPC2	3780.24	0.370557	0.132238	0.00376796	0.0147894
ENSG00000111229	ARPC3	1471.94	0.807432	0.199793	1.61552e-05	0.000127372
ENSG00000241553	ARPC4	1744.22	0.728834	0.144096	1.70808e-07	2.17019e-06
ENSG00000250151	ARPC4-TTLL3	41.5033	0.139836	0.364062	0.610523	0.767988
ENSG00000162704	ARPC5	1755.35	0.356251	0.159899	0.0190134	0.0571292
ENSG00000136950	ARPC5L	565.414	1.86286	0.186665	1.98001e-24	7.97196e-22
ENSG00000128989	ARPP19	2429.9	0.48325	0.170951	0.00284378	0.0116018
ENSG00000137486	ARRB1	805.514	-1.11992	0.196329	2.01739e-09	3.94719e-08
ENSG00000141480	ARRB2	845.326	0.28624	0.116289	0.0116799	0.0383571
ENSG00000197070	ARRDC1	268.219	-0.116667	0.191099	0.515056	0.692629
ENSG00000105643	ARRDC2	773.394	-1.23115	0.262011	3.66885e-07	4.28025e-06
ENSG00000113369	ARRDC3	3850.85	-0.767289	0.28343	0.00202159	0.008663
ENSG00000140450	ARRDC4	39.6193	0.437202	0.295783	0.0772767	0.176825
ENSG00000205784	ARRDC5	29.4111	-1.19418	0.451253	0.00091328	0.00434413
ENSG00000100299	ARSA	134.62	0.135319	0.261464	0.554403	0.725195
ENSG00000113273	ARSB	377.843	2.02633	0.294413	5.41441e-13	2.24996e-11
ENSG00000006756	ARSD	474.519	0.350372	0.231588	0.0930561	0.204282
ENSG00000141337	ARSG	106.113	-0.416263	0.272349	0.0764469	0.175369
ENSG00000263074	ARSG	106.113	-0.416263	0.272349	0.0764469	0.175369
ENSG00000180801	ARSJ	30.5816	0.278179	0.307814	0.274457	0.454629
ENSG00000164291	ARSK	90.7805	-0.972811	0.299607	0.000230532	0.00130361
ENSG00000156219	ART3	7.64573	-0.145878	0.470581	0.538852	0.713195
ENSG00000111339	ART4	5.91215	0.0397395	0.45623	0.867119	0.930726
ENSG00000173409	ARV1	89.1801	0.353333	0.244564	0.10441	0.223093
ENSG00000099889	ARVCF	92.3902	-1.90875	0.318417	1.12618e-10	2.81049e-09
ENSG00000214435	AS3MT	31.3715	-0.145973	0.515332	0.458179	0.641579
ENSG00000104763	ASAH1	609.317	-0.808708	0.185257	3.91554e-06	3.5685e-05
ENSG00000188611	ASAH2	35.374	0.51092	0.699776	0.0881286	0.195508
ENSG00000204147	ASAH2B	54.445	0.109159	0.327995	0.6734	0.813323
ENSG00000153317	ASAP1	444.107	-0.159749	0.173651	0.331778	0.517935
ENSG00000088280	ASAP3	20.0691	-0.081517	0.341547	0.753477	0.865123
ENSG00000065802	ASB1	573.587	0.0952461	0.140602	0.480957	0.662811
ENSG00000165192	ASB11	3.35201	0.099346	0.487048	0.652362	0.799154
ENSG00000196372	ASB13	13.0897	-0.5346	0.501769	0.0945471	0.206619
ENSG00000161664	ASB16	3.89931	-0.122529	0.468644	0.611186	0.768617
ENSG00000182177	ASB18	19.4257	0.188003	0.391066	0.494074	0.674453
ENSG00000100628	ASB2	63.9647	1.00888	0.290915	9.55892e-05	0.000607892
ENSG00000270898	ASB3	13.0291	-0.258365	0.550757	0.254339	0.431472
ENSG00000005981	ASB4	13.1984	-0.499659	0.430736	0.101128	0.217791
ENSG00000148331	ASB6	312.847	0.357097	0.114599	0.00145175	0.0065138
ENSG00000183475	ASB7	433.133	0.070135	0.134948	0.587808	0.751052
ENSG00000177981	ASB8	504.873	-0.425135	0.156621	0.00428357	0.0165303
ENSG00000138303	ASCC1	268.723	-0.206915	0.13205	0.105023	0.223859
ENSG00000100325	ASCC2	425.29	0.171183	0.154505	0.247626	0.423991
ENSG00000112249	ASCC3	1661.06	0.547794	0.174251	0.000860897	0.00412202
ENSG00000183734	ASCL2	86.3358	-1.30594	0.317799	4.96864e-06	4.41933e-05
ENSG00000111875	ASF1A	329.455	-0.497485	0.253943	0.0264862	0.074689
ENSG00000105011	ASF1B	92.7148	1.37556	0.366961	1.80052e-05	0.000140248
ENSG00000141505	ASGR1	11.8042	-0.141675	0.413957	0.59346	0.755078
ENSG00000116539	ASH1L	2599.85	-0.377132	0.135861	0.00387503	0.0151408
ENSG00000129691	ASH2L	519.352	0.0380675	0.15216	0.793808	0.890194
ENSG00000213199	ASIC3	5.07036	0.363054	0.563145	0.180696	0.337558
ENSG00000072182	ASIC4	10.0582	0.0102997	0.368071	0.969681	0.986173
ENSG00000126522	ASL	275.995	0.29036	0.171147	0.0739354	0.170884
ENSG00000244723	ASLP1	11.4827	-0.0951771	0.420942	0.717587	0.84265
ENSG00000196433	ASMT	2.25217	0.11186	0.496271	0.592464	0.754616
ENSG00000169093	ASMTL	235.003	0.244118	0.153434	0.0962823	0.209769
ENSG00000198356	ASNA1	324.554	0.612715	0.236349	0.00431682	0.0166409
ENSG00000070669	ASNS	354.747	1.73182	0.250135	5.04847e-13	2.10756e-11
ENSG00000138381	ASNSD1	549.945	-0.0461366	0.205517	0.805483	0.897028
ENSG00000108381	ASPA	121.035	-0.437787	0.264364	0.0573278	0.139681
ENSG00000198363	ASPH	115.114	-1.28797	0.307257	3.56819e-06	3.28498e-05
ENSG00000128203	ASPHD2	88.4386	1.47745	0.296356	7.80107e-08	1.06511e-06
ENSG00000066279	ASPM	44.3684	0.445391	0.506928	0.149575	0.29253
ENSG00000244617	ASPRV1	19.5438	-0.891785	0.350728	0.00235214	0.00985571
ENSG00000169696	ASPSCR1	194.761	0.273245	0.182985	0.111147	0.233723
ENSG00000162174	ASRGL1	45.8474	-0.212204	0.25654	0.34369	0.529812
ENSG00000220517	ASS1P1	37.6281	-0.0512172	0.317298	0.839015	0.915534
ENSG00000223922	ASS1P2	4.66223	-0.0995741	0.454737	0.683239	0.819189
ENSG00000034533	ASTE1	249.136	-0.624749	0.180444	0.000229748	0.00129959
ENSG00000188886	ASTL	21.0609	-2.35617	0.518448	3.34272e-07	3.9317e-06
ENSG00000148219	ASTN2	607.561	-0.506115	0.239674	0.0182667	0.0554047
ENSG00000064102	ASUN	255.858	-0.242332	0.22539	0.232952	0.406455
ENSG00000171456	ASXL1	1076.34	-0.253788	0.191377	0.153193	0.297743
ENSG00000143970	ASXL2	1569.88	0.0539832	0.161261	0.726244	0.84858
ENSG00000154438	ASZ1	11.7367	-0.170872	0.391467	0.530218	0.704857
ENSG00000138138	ATAD1	658.241	0.361849	0.152501	0.0131449	0.0423545
ENSG00000156802	ATAD2	548.258	0.814978	0.18935	5.14271e-06	4.56296e-05
ENSG00000119778	ATAD2B	1060.27	-0.321303	0.135523	0.0143098	0.0454293
ENSG00000197785	ATAD3A	213.399	1.744	0.247192	1.72808e-13	8.19615e-12
ENSG00000160072	ATAD3B	336.249	1.08278	0.18714	1.43329e-09	2.88217e-08
ENSG00000215915	ATAD3C	32.0221	0.00493543	0.4	0.987368	0.995223
ENSG00000176208	ATAD5	256.808	1.27901	0.213742	3.10884e-10	7.19373e-09
ENSG00000137343	ATAT1	3.47492	-0.0844653	0.438619	0.740128	0.857339
ENSG00000206488	ATAT1	3.77181	0.00799849	0.426254	0.977226	0.990062
ENSG00000223752	ATAT1	3.58183	0.0149153	0.429228	0.955563	0.977963
ENSG00000229061	ATAT1	3.77181	0.00799849	0.426254	0.977226	0.990062
ENSG00000231257	ATAT1	3.61451	-0.0301091	0.431949	0.904485	0.949832
ENSG00000234549	ATAT1	3.77181	0.00799849	0.426254	0.977226	0.990062
ENSG00000235658	ATAT1	3.61451	-0.0301091	0.431949	0.904485	0.949832
ENSG00000167654	ATCAY	17.6834	0.232776	0.385081	0.40413	0.592158
ENSG00000107669	ATE1	765.003	-0.443106	0.171361	0.00604545	0.0221365
ENSG00000123268	ATF1	281.847	0.134688	0.194451	0.44935	0.633588
ENSG00000115966	ATF2	1070.15	-0.166867	0.13072	0.186949	0.346122
ENSG00000162772	ATF3	75.5964	1.20615	0.321294	3.22118e-05	0.000234477
ENSG00000128272	ATF4	2302.11	1.85106	0.258511	7.26842e-14	3.76255e-12
ENSG00000228218	ATF4P3	3.32497	3.7981	1.70762	0.000963184	0.00455626
ENSG00000169136	ATF5	56.7207	1.22716	0.356425	7.89988e-05	0.000514856
ENSG00000118217	ATF6	955.832	0.333618	0.18699	0.0529	0.130917
ENSG00000168468	ATF6B	81.8619	-0.0777958	0.393096	0.78056	0.882617
ENSG00000213676	ATF6B	238.065	0.194947	0.318302	0.450454	0.634398
ENSG00000228628	ATF6B	30.5218	-0.0129491	0.432666	0.95566	0.978008
ENSG00000234539	ATF6B	180.732	-0.0870188	0.308362	0.726991	0.849185
ENSG00000170653	ATF7	414.639	0.115381	0.20881	0.549364	0.721678
ENSG00000171681	ATF7IP	2038	-0.923527	0.195268	6.19177e-07	6.80498e-06
ENSG00000166669	ATF7IP2	335.657	0.13005	0.171917	0.425129	0.610938
ENSG00000152348	ATG10	93.1009	-0.0259593	0.213004	0.89203	0.943552
ENSG00000145782	ATG12	633.14	0.0608645	0.177977	0.715417	0.840864
ENSG00000175224	ATG13	971.429	-0.410682	0.114429	0.000217407	0.00123906
ENSG00000126775	ATG14	304.991	-0.741303	0.153539	4.54813e-07	5.19238e-06
ENSG00000085978	ATG16L1	634.533	-0.329754	0.139587	0.0140846	0.0448953
ENSG00000168010	ATG16L2	491.333	-0.0692111	0.153535	0.636473	0.787357
ENSG00000110046	ATG2A	781.027	-0.80384	0.201482	1.98168e-05	0.00015233
ENSG00000066739	ATG2B	1142.62	-0.804216	0.196492	1.22499e-05	9.94821e-05
ENSG00000144848	ATG3	373.346	0.242236	0.183542	0.15954	0.307538
ENSG00000101844	ATG4A	180.7	0.140655	0.199218	0.448648	0.632872
ENSG00000168397	ATG4B	532.152	0.0906161	0.110379	0.403992	0.592052
ENSG00000125703	ATG4C	107.233	-0.676389	0.260548	0.00329182	0.0131629
ENSG00000130734	ATG4D	367.559	-0.115614	0.166123	0.462991	0.645913
ENSG00000057663	ATG5	508.832	0.290813	0.194373	0.109491	0.2311
ENSG00000197548	ATG7	457.649	-0.211058	0.159866	0.163738	0.31376
ENSG00000198925	ATG9A	495.465	-0.42248	0.185944	0.0149196	0.0469429
ENSG00000181652	ATG9B	8.50538	-0.320633	0.520968	0.233947	0.407602
[truncated: 16,520 more rows]
