# Supplementary material for: The HIV Latency Reversal Agent HODHBt Enhances NK Cell Effector and Memory-Like Functions by Increasing Interleukin-15-Mediated STAT Activation
Source: J Virol. 2022 Jul 14;96(15):e00372-22. doi: 10.1128/jvi.00372-22 (PMC9364794; doi:10.1128/jvi.00372-22)
Supplement: Supplemental file 3 — Table S3. Download jvi.00372-22-s0003.xlsx, XLSX file, 1.1 MB [file jvi.00372-22-s0003.xlsx]

## Sheet: IL15 vs IL15HODHBt
ENSG ID	Gene name	baseMean	log2FoldChange	lfcSE	pvalue	padj
ENSG00000188215	DCUN1D3	636.563	1.87124	0.224561	7.63476e-21	9.80455e-17
ENSG00000115165	CYTIP	4751.62	1.37014	0.170659	1.13891e-17	7.31294e-14
ENSG00000064932	SBNO2	899.615	1.19377	0.14939	6.71089e-17	2.87271e-13
ENSG00000107959	PITRM1	1014.07	0.654149	0.0892693	5.89545e-16	1.89274e-12
ENSG00000179841	AKAP5	1085.99	-1.42376	0.196204	2.50598e-15	6.43635e-12
ENSG00000182541	LIMK2	501.754	1.75629	0.270045	2.06445e-14	4.4186e-11
ENSG00000162496	DHRS3	1010.73	-0.994612	0.140466	1.18184e-13	2.16817e-10
ENSG00000175354	PTPN2	803.887	0.813888	0.118276	1.48939e-13	2.39085e-10
ENSG00000186187	ZNRF1	81.7776	2.64631	0.416355	2.56486e-13	3.65977e-10
ENSG00000117500	TMED5	1711	1.01029	0.14837	7.46052e-13	9.5808e-10
ENSG00000113070	HBEGF	132.69	3.37873	0.52711	1.05949e-12	1.13383e-09
ENSG00000150961	SEC24D	901.79	1.09908	0.163092	1.03653e-12	1.13383e-09
ENSG00000148175	STOM	3299.88	0.960772	0.148379	5.80712e-12	5.73654e-09
ENSG00000117281	CD160	331.307	-2.07129	0.380331	7.97665e-12	7.31687e-09
ENSG00000162924	REL	3111.07	-0.839385	0.136428	1.8515e-11	1.58513e-08
ENSG00000054793	ATP9A	1705.85	-1.04685	0.167772	2.63962e-11	2.11862e-08
ENSG00000120217	CD274	168.46	1.46606	0.256567	3.8954e-11	2.94263e-08
ENSG00000085117	CD82	231.903	-1.49367	0.264348	4.3204e-11	3.08237e-08
ENSG00000158050	DUSP2	1517.53	-1.33598	0.227153	4.88031e-11	3.29858e-08
ENSG00000180549	FUT7	74.5118	1.9674	0.390495	8.67733e-11	5.57172e-08
ENSG00000130066	SAT1	607.799	1.14588	0.197265	2.45979e-10	1.47618e-07
ENSG00000166886	NAB2	246.255	-1.45005	0.268355	2.52889e-10	1.47618e-07
ENSG00000196954	CASP4	1285.33	1.07029	0.183559	2.65056e-10	1.47994e-07
ENSG00000128791	TWSG1	322.503	1.20317	0.209857	2.85493e-10	1.52763e-07
ENSG00000026751	SLAMF7	5126.59	1.09614	0.192738	5.48329e-10	2.81666e-07
ENSG00000156127	BATF	240.47	1.20439	0.218569	9.25184e-10	4.5697e-07
ENSG00000131979	GCH1	1350.64	1.18452	0.2153	1.0658e-09	5.06926e-07
ENSG00000099860	GADD45B	1401.58	0.959679	0.178963	2.61094e-09	1.19749e-06
ENSG00000117091	CD48	3558.67	1.1837	0.222973	2.79886e-09	1.1981e-06
ENSG00000128590	DNAJB9	620.154	1.12903	0.210884	2.74158e-09	1.1981e-06
ENSG00000102897	LYRM1	276.152	1.03995	0.196144	3.97127e-09	1.64513e-06
ENSG00000115604	IL18R1	1230.66	0.92371	0.177205	4.62133e-09	1.8546e-06
ENSG00000117228	GBP1	1838.45	1.41314	0.293906	6.51466e-09	2.53519e-06
ENSG00000128335	APOL2	1015.28	0.751228	0.155263	7.80772e-09	2.86477e-06
ENSG00000175592	FOSL1	44.2501	1.48384	0.318977	7.65924e-09	2.86477e-06
ENSG00000165030	NFIL3	595.733	0.99757	0.195943	1.00637e-08	3.58995e-06
ENSG00000225492	GBP1P1	32.003	2.13986	0.526971	1.0856e-08	3.76791e-06
ENSG00000140564	FURIN	5847.7	1.04259	0.20615	1.21426e-08	4.10355e-06
ENSG00000058262	SEC61A1	2835.09	0.823195	0.169424	1.26801e-08	4.17532e-06
ENSG00000138069	RAB1A	556.295	0.664563	0.146036	1.59555e-08	5.12251e-06
ENSG00000169245	CXCL10	71.9388	3.11615	0.755315	2.09878e-08	6.57379e-06
ENSG00000106069	CHN2	271.94	-0.894599	0.185353	2.26149e-08	6.91477e-06
ENSG00000105402	NAPA	713.903	0.566624	0.128232	2.42412e-08	7.23966e-06
ENSG00000166949	SMAD3	2092.07	-0.916714	0.190558	2.6726e-08	7.80035e-06
ENSG00000111537	IFNG	2207.61	2.95328	0.749626	3.43479e-08	9.80213e-06
ENSG00000271288	IGHV1OR15-3	20.0725	2.20669	0.586775	3.72096e-08	1.03879e-05
ENSG00000135535	CD164	3905.79	0.482016	0.108638	4.26288e-08	1.16476e-05
ENSG00000221869	CEBPD	639.203	1.19875	0.259147	5.15316e-08	1.37868e-05
ENSG00000133816	MICAL2	586.732	1.0876	0.231652	5.33901e-08	1.39926e-05
ENSG00000226958	CTD-2328D6.1	2.27568e+06	7.90352	2.46685	6.08085e-08	1.56181e-05
ENSG00000130779	CLIP1	1125.77	0.41866	0.0915802	6.32016e-08	1.59144e-05
ENSG00000131370	SH3BP5	1038.95	1.17028	0.255908	7.00267e-08	1.72939e-05
ENSG00000100453	GZMB	17990.7	1.27136	0.287095	7.69184e-08	1.86375e-05
ENSG00000163644	PPM1K	1374.82	0.731005	0.171826	9.38477e-08	2.19126e-05
ENSG00000168282	MGAT2	1134.34	0.812008	0.185433	9.21836e-08	2.19126e-05
ENSG00000168610	STAT3	3594.81	0.501668	0.119818	1.10756e-07	2.53988e-05
ENSG00000182957	SPATA13	3600.25	-0.294324	0.0598476	1.15686e-07	2.60638e-05
ENSG00000117280	RAB7L1	1234.73	0.485392	0.116552	1.46891e-07	3.25236e-05
ENSG00000260181	SURF4	1198.83	0.809199	0.191969	1.74677e-07	3.80205e-05
ENSG00000110080	ST3GAL4	418.036	0.852262	0.199922	1.7971e-07	3.84639e-05
ENSG00000125826	RBCK1	737.577	0.494135	0.121028	1.93021e-07	4.06356e-05
ENSG00000184979	USP18	332.586	1.65404	0.469427	2.17653e-07	4.50823e-05
ENSG00000169641	LUZP1	1587.54	0.83671	0.200178	2.29568e-07	4.67955e-05
ENSG00000130766	SESN2	358.474	0.907071	0.216287	2.84957e-07	5.6505e-05
ENSG00000171657	GPR82	68.2568	1.42777	0.378484	2.86001e-07	5.6505e-05
ENSG00000163823	CCR1	1137.56	2.3344	0.782072	3.9505e-07	7.68672e-05
ENSG00000148248	SURF4	1209.04	0.782227	0.198245	4.31146e-07	8.26385e-05
ENSG00000114127	XRN1	3623.11	0.572594	0.151164	4.43877e-07	8.38274e-05
ENSG00000159322	ADPGK	1055.58	0.533417	0.140684	5.0886e-07	9.4707e-05
ENSG00000101294	HM13	749.464	0.721847	0.190123	5.82194e-07	0.000106808
ENSG00000135148	TRAFD1	939.694	0.72473	0.192946	6.89395e-07	0.000124693
ENSG00000117090	SLAMF1	62.4121	2.05469	0.728708	7.07469e-07	0.000126185
ENSG00000078081	LAMP3	100.833	1.30486	0.363753	8.63709e-07	0.000151942
ENSG00000249978	TRGV7	163.653	-0.938635	0.242874	9.18864e-07	0.00015946
ENSG00000122643	NT5C3A	447.515	0.891965	0.232743	9.39342e-07	0.00016084
ENSG00000241978	AKAP2	205.797	1.14468	0.303051	9.74877e-07	0.000164729
ENSG00000123989	CHPF	395.744	1.1051	0.290371	9.9712e-07	0.000166299
ENSG00000136770	DNAJC1	500.12	0.510407	0.139358	1.03053e-06	0.000168706
ENSG00000198846	TOX	574.321	0.560793	0.155995	1.03783e-06	0.000168706
ENSG00000011198	ABHD5	204.709	0.872443	0.231569	1.10898e-06	0.000178019
ENSG00000002549	LAP3	648.886	0.961855	0.25312	1.1455e-06	0.000181611
ENSG00000168374	ARF4	736.929	0.723947	0.200399	1.1818e-06	0.000185081
ENSG00000141562	NARF	468.37	0.607082	0.171754	1.2404e-06	0.000191918
ENSG00000172216	CEBPB	609.584	1.25942	0.358447	1.26019e-06	0.000192659
ENSG00000165997	ARL5B	664.001	0.514326	0.144453	1.52141e-06	0.000227186
ENSG00000196329	GIMAP5	2036.5	0.72379	0.204082	1.50482e-06	0.000227186
ENSG00000150045	KLRF1	1193.53	-0.80592	0.224045	1.62766e-06	0.000240258
ENSG00000178974	FBXO34	884.259	-0.469874	0.129353	1.73978e-06	0.00025389
ENSG00000145990	GFOD1	1666.64	-0.648463	0.18992	2.05104e-06	0.00029595
ENSG00000124783	SSR1	2095.74	0.609725	0.18009	2.23306e-06	0.000318633
ENSG00000242616	GNG10	133.958	1.04882	0.299133	2.4457e-06	0.00034514
ENSG00000103522	IL21R	390.536	-1.02822	0.29849	2.94622e-06	0.000411254
ENSG00000171604	CXXC5	761.815	-0.743318	0.221017	3.01801e-06	0.000416744
ENSG00000141480	ARRB2	845.326	0.447808	0.126332	3.24212e-06	0.000442928
ENSG00000155304	HSPA13	1094.87	0.927365	0.270778	3.30674e-06	0.000447002
ENSG00000272962	SLC5A3	4379.29	1.12122	0.339589	3.34859e-06	0.000447943
ENSG00000257950	P2RX5-TAX1BP3	111.968	1.07676	0.321632	3.39155e-06	0.000449014
ENSG00000169255	B3GALNT1	111.338	0.974854	0.290837	3.94832e-06	0.000517391
ENSG00000089692	LAG3	75.5838	1.77007	0.85316	4.63415e-06	0.000601129
ENSG00000120875	DUSP4	164.589	-1.10393	0.350601	4.90207e-06	0.000629523
ENSG00000112096	SOD2	4322.52	0.958121	0.294757	5.15505e-06	0.000655457
ENSG00000065809	FAM107B	2828.16	0.667651	0.211475	5.32937e-06	0.000670978
ENSG00000225840	AC010970.2	2.02077e+06	2.81362	4.18289	5.42311e-06	0.000676151
ENSG00000221963	APOL6	8807.97	0.513726	0.1593	5.61289e-06	0.000693084
ENSG00000130589	HELZ2	2619.32	0.975901	0.305823	5.84932e-06	0.0007154
ENSG00000102921	N4BP1	1787.79	0.711228	0.226849	6.04869e-06	0.000732804
ENSG00000080546	SESN1	647.227	-0.785947	0.248315	6.12008e-06	0.000734524
ENSG00000112182	BACH2	905.717	-0.993261	0.315159	6.26114e-06	0.000744496
ENSG00000216490	IFI30	146.971	1.04543	0.345026	7.34918e-06	0.000865855
ENSG00000119979	FAM45A	385.94	0.596231	0.194894	7.54452e-06	0.000877877
ENSG00000155629	PIK3AP1	4393.93	0.78387	0.253555	7.58794e-06	0.000877877
ENSG00000112576	CCND3	2372.94	0.433016	0.129746	8.46359e-06	0.000970442
ENSG00000118308	LRMP	613.486	-0.568837	0.188148	9.0559e-06	0.00102917
ENSG00000101115	SALL4	34.8213	-1.42938	0.685568	9.61054e-06	0.00108262
ENSG00000118263	KLF7	344.284	-0.901848	0.300377	9.84195e-06	0.00109905
ENSG00000146425	DYNLT1	372.677	0.654046	0.222346	1.08894e-05	0.00120554
ENSG00000157404	KIT	514.102	-0.896258	0.303046	1.10067e-05	0.0012081
ENSG00000168961	LGALS9	296.386	1.08802	0.397239	1.13799e-05	0.00122947
ENSG00000211695	TRGV9	264.175	-0.846665	0.286739	1.13928e-05	0.00122947
ENSG00000105866	SP4	1629.58	0.33223	0.0900902	1.27958e-05	0.00136937
ENSG00000100342	APOL1	658.815	0.777884	0.269374	1.34564e-05	0.00142816
ENSG00000131871	VIMP	495.081	0.882863	0.30829	1.38956e-05	0.00146268
ENSG00000114423	CBLB	3276.68	-0.436841	0.140558	1.75116e-05	0.00182832
ENSG00000101347	SAMHD1	3285.67	0.472761	0.158879	1.84578e-05	0.00191157
ENSG00000260283	CNP	581.858	0.617308	0.223091	1.94249e-05	0.00199564
ENSG00000137877	SPTBN5	56.9373	0.734754	0.269319	2.07701e-05	0.0021169
ENSG00000176986	SEC24C	1959.58	0.366372	0.108838	2.13677e-05	0.00216066
ENSG00000026103	FAS	403.614	0.875088	0.331637	2.3308e-05	0.00232211
ENSG00000111335	OAS2	3719.65	0.990281	0.39567	2.33259e-05	0.00232211
ENSG00000173821	RNF213	30276.9	0.557486	0.204629	2.53263e-05	0.00250185
ENSG00000132965	ALOX5AP	1025.86	0.706738	0.266823	2.6039e-05	0.00253328
ENSG00000152778	IFIT5	1243.07	0.890378	0.345524	2.58829e-05	0.00253328
ENSG00000198380	GFPT1	1114.13	0.719749	0.272249	2.625e-05	0.00253461
ENSG00000143761	ARF1	2782.87	0.437055	0.147232	2.71844e-05	0.00260524
ENSG00000068912	ERLEC1	625.642	0.481144	0.170388	2.79357e-05	0.00265132
ENSG00000166974	MAPRE2	1844.5	-0.417978	0.137791	2.80781e-05	0.00265132
ENSG00000143772	ITPKB	1853.72	-0.539133	0.20063	3.04587e-05	0.00285512
ENSG00000071564	TCF3	373.409	-0.439267	0.151157	3.2106e-05	0.00296623
ENSG00000196843	ARID5A	1070.26	0.54244	0.203431	3.20356e-05	0.00296623
ENSG00000101255	TRIB3	411.678	1.02015	0.465472	3.43226e-05	0.00314837
ENSG00000171867	PRNP	1638.85	0.571765	0.220684	3.65191e-05	0.00332505
ENSG00000267972	DGKK	96.7782	1.16644	0.722745	3.67666e-05	0.00332505
ENSG00000004468	CD38	1737.85	0.99774	0.457842	3.79105e-05	0.00338088
ENSG00000184840	TMED9	880.48	0.608744	0.238677	3.78432e-05	0.00338088
ENSG00000163840	DTX3L	3429.11	0.677192	0.270598	3.95845e-05	0.00349422
ENSG00000173517	PEAK1	1315.59	-0.394214	0.130325	3.97256e-05	0.00349422
ENSG00000100320	RBFOX2	28.4167	-1.05011	0.536006	4.09185e-05	0.00357466
ENSG00000188313	PLSCR1	900.308	0.918148	0.413707	4.67739e-05	0.00405858
ENSG00000102401	ARMCX3	166.997	0.510344	0.197583	4.78598e-05	0.0040703
ENSG00000125875	TBC1D20	804.993	0.437683	0.157513	4.75585e-05	0.0040703
ENSG00000269173	ARMCX3	166.997	0.510344	0.197583	4.78598e-05	0.0040703
ENSG00000101310	SEC23B	1021.06	0.564338	0.22587	4.89555e-05	0.00412049
ENSG00000136240	KDELR2	721.376	0.614226	0.250142	4.90917e-05	0.00412049
ENSG00000125347	IRF1	5269.03	0.358697	0.114586	4.96133e-05	0.00413723
ENSG00000155926	SLA	3837.09	-0.68987	0.287328	5.09076e-05	0.00421778
ENSG00000134470	IL15RA	276.422	0.851371	0.375372	5.17788e-05	0.00426246
ENSG00000181847	TIGIT	2886.52	-0.626885	0.260019	5.42616e-05	0.00443839
ENSG00000111642	CHD4	3868.85	-0.307581	0.0916122	5.6308e-05	0.00456857
ENSG00000163872	YEATS2	697.806	0.379174	0.127411	5.65646e-05	0.00456857
ENSG00000115339	GALNT3	497.091	0.527381	0.212052	5.80878e-05	0.00466228
ENSG00000184481	FOXO4	274.509	-0.725734	0.312836	5.91216e-05	0.00471577
ENSG00000145649	GZMA	4059.4	0.815267	0.364948	6.02284e-05	0.0047744
ENSG00000163479	SSR2	1608.22	0.567801	0.236806	6.44267e-05	0.00507587
ENSG00000079385	CEACAM1	52.7225	0.925292	0.473906	6.73073e-05	0.00527049
ENSG00000138670	RASGEF1B	530.415	-0.43082	0.161073	6.83497e-05	0.00531968
ENSG00000137752	CASP1	512.91	0.602077	0.257235	6.89252e-05	0.00533215
ENSG00000176142	TMEM39A	465.254	0.627662	0.27131	7.02381e-05	0.00540119
ENSG00000198855	FICD	253.174	0.706515	0.31554	7.36507e-05	0.00562989
ENSG00000142657	PGD	920	0.75181	0.343176	7.53677e-05	0.00569337
ENSG00000163961	RNF168	906.79	-0.377846	0.131204	7.49366e-05	0.00569337
ENSG00000149091	DGKZ	3152.73	-0.375331	0.130428	7.80493e-05	0.00583018
ENSG00000181789	COPG1	1564.14	0.427541	0.162077	7.80868e-05	0.00583018
ENSG00000101084	C20orf24	725.047	0.681087	0.305644	7.89595e-05	0.00586126
ENSG00000111670	GNPTAB	6387.55	-0.447483	0.174884	7.98808e-05	0.00589557
ENSG00000140105	WARS	3883.98	0.912869	0.503126	8.3229e-05	0.00610758
ENSG00000062716	VMP1	1056.88	0.399697	0.146492	8.40399e-05	0.00611353
ENSG00000157637	SLC38A10	1110.19	0.441398	0.17248	8.42622e-05	0.00611353
ENSG00000135127	CCDC64	342.793	-0.698874	0.321414	8.66615e-05	0.00625229
ENSG00000184014	DENND5A	918.49	0.666262	0.303124	8.72485e-05	0.00625947
ENSG00000181704	YIPF6	414.49	0.486313	0.202291	9.0877e-05	0.00648357
ENSG00000072110	ACTN1	187.34	0.881314	0.481513	9.28283e-05	0.0065862
ENSG00000167550	RHEBL1	77.2297	0.792031	0.392862	9.60502e-05	0.00677735
ENSG00000100450	GZMH	1525.06	0.79457	0.406432	0.00010589	0.00743082
ENSG00000147416	ATP6V1B2	954.642	0.377964	0.138306	0.000109488	0.00764157
ENSG00000134070	IRAK2	1072.14	0.5921	0.273087	0.000110525	0.0076722
ENSG00000104343	UBE2W	600.148	0.420165	0.166514	0.000113402	0.00782965
ENSG00000143184	XCL1	646.429	-0.780502	0.405573	0.000116431	0.00799574
ENSG00000115607	IL18RAP	2864.25	0.426342	0.171985	0.000119361	0.0081534
ENSG00000119508	NR4A3	276.968	-0.86969	0.538735	0.000120822	0.00820948
ENSG00000074842	C19orf10	561.735	0.706002	0.359944	0.000134493	0.00890287
ENSG00000134352	IL6ST	1004.99	0.631927	0.308338	0.000133355	0.00890287
ENSG00000177565	TBL1XR1	2308.49	-0.33017	0.112824	0.000132022	0.00890287
ENSG00000179388	EGR3	47.9887	-0.862035	0.568507	0.000133624	0.00890287
ENSG00000184613	NELL2	146.051	-0.850544	0.535117	0.000134191	0.00890287
ENSG00000239697	TNFSF12	305.006	0.400559	0.158367	0.000137548	0.0090584
ENSG00000170476	MZB1	39.8866	0.820084	0.492521	0.000143395	0.00939531
ENSG00000188559	RALGAPA2	1177.7	0.445234	0.190744	0.000145265	0.00946949
ENSG00000173540	GMPPB	462.022	0.709395	0.371856	0.000147996	0.00959879
ENSG00000137842	TMEM62	278.591	0.404218	0.16296	0.000148747	0.00959906
ENSG00000074695	LMAN1	1655.5	0.433701	0.184298	0.000152448	0.00969178
ENSG00000089775	ZBTB25	658.099	-0.400647	0.161094	0.000152167	0.00969178
ENSG00000243927	MRPS6	723.625	0.633089	0.31809	0.000152183	0.00969178
ENSG00000137101	CD72	83.2658	-0.707362	0.374669	0.000154537	0.00977615
ENSG00000121060	TRIM25	957.399	0.564654	0.275428	0.000160274	0.0100673
ENSG00000163754	GYG1	686.048	0.479597	0.218163	0.000160707	0.0100673
ENSG00000117560	FASLG	1214.57	0.427209	0.182166	0.000164519	0.0102561
ENSG00000179144	GIMAP7	1058.18	0.47146	0.214291	0.000168082	0.0104276
ENSG00000108179	PPIF	552.646	0.650355	0.338918	0.000169954	0.010493
ENSG00000116497	S100PBP	710.651	-0.489698	0.228086	0.000172332	0.010589
ENSG00000169223	LMAN2	1165.14	0.344258	0.126	0.000173235	0.0105937
ENSG00000143185	XCL2	572.289	-0.765922	0.454774	0.000175315	0.0106701
ENSG00000136147	PHF11	487.942	0.433222	0.189374	0.000179282	0.0108055
ENSG00000172349	IL16	3717.43	-0.456021	0.206018	0.000180064	0.0108055
ENSG00000173762	CD7	1806.15	-0.603904	0.309442	0.000179621	0.0108055
ENSG00000173548	SNX33	142.022	-0.61506	0.318834	0.000183065	0.0109345
ENSG00000251201	TMED7-TICAM2	90.4059	0.653212	0.348368	0.00018473	0.0109829
ENSG00000225151	GOLGA2P7	189.904	0.493585	0.234893	0.000188742	0.0111697
ENSG00000160791	CCR5	186.097	0.750482	0.816914	0.000193562	0.0114024
ENSG00000140511	HAPLN3	318.28	0.732101	0.431825	0.000196684	0.0114063
ENSG00000158869	FCER1G	1386.3	0.636728	0.34059	0.000195806	0.0114063
ENSG00000163376	KBTBD8	185.372	0.486161	0.231578	0.000197181	0.0114063
ENSG00000239264	TXNDC5	712.028	0.631488	0.336163	0.000195018	0.0114063
ENSG00000090975	PITPNM2	374.552	-0.715716	0.415184	0.000200014	0.0114159
ENSG00000144579	CTDSP1	1504.83	-0.331877	0.120921	0.000199964	0.0114159
ENSG00000175106	TVP23C	190.123	0.474454	0.223714	0.000200014	0.0114159
ENSG00000066084	DIP2B	1212.86	0.337505	0.124745	0.000202377	0.0114996
ENSG00000007264	MATK	1375.81	-0.500124	0.245359	0.000212549	0.0119759
ENSG00000184557	SOCS3	184.61	0.778656	0.567696	0.000212624	0.0119759
ENSG00000227129	NEU1	79.3151	0.470728	0.225264	0.000220158	0.0122925
ENSG00000228691	NEU1	79.3151	0.470728	0.225264	0.000220158	0.0122925
ENSG00000105639	JAK3	2242.75	0.464819	0.221492	0.000223452	0.0123913
ENSG00000170581	STAT2	1808.45	0.605467	0.327365	0.000223857	0.0123913
ENSG00000108828	VAT1	270.665	-0.623927	0.345353	0.000231484	0.0127584
ENSG00000100418	DESI1	382.141	0.579812	0.311201	0.000235345	0.0129158
ENSG00000088179	PTPN4	4426.27	-0.385419	0.164041	0.000246232	0.0134558
ENSG00000141664	ZCCHC2	1027.97	0.509833	0.261308	0.000249488	0.013576
ENSG00000188352	FOCAD	592.591	-0.391673	0.169774	0.00025299	0.0137084
ENSG00000161217	PCYT1A	1012.97	0.318383	0.117073	0.000255323	0.0137767
ENSG00000133106	EPSTI1	1015.03	0.673304	0.408204	0.000261884	0.0140716
ENSG00000171408	PDE7B	84.4279	-0.737518	0.54914	0.000264667	0.0141619
ENSG00000030110	BAK1	338.044	0.427035	0.199992	0.000268032	0.014192
ENSG00000081377	CDC14B	106.116	-0.730699	0.51872	0.000266644	0.014192
ENSG00000196689	TRPV1	59.9614	0.705181	0.458311	0.000268544	0.014192
ENSG00000106397	PLOD3	267.85	0.465348	0.231182	0.00027161	0.0142952
ENSG00000100427	MLC1	416.871	-0.445	0.215821	0.000276748	0.0145061
ENSG00000087086	FTL	13017.4	0.585559	0.330801	0.000281891	0.014656
ENSG00000123146	CD97	6223.25	-0.355448	0.145034	0.000280815	0.014656
ENSG00000182985	CADM1	72.6133	-0.720722	0.621437	0.000284492	0.0147316
ENSG00000139641	ESYT1	2363.25	-0.38641	0.169973	0.000287535	0.0148294
ENSG00000112473	SLC39A7	107.067	0.516422	0.277195	0.000296396	0.0148684
ENSG00000163637	PRICKLE2	51.8806	-0.720568	0.569704	0.000292612	0.0148684
ENSG00000206288	SLC39A7	107.067	0.516422	0.277195	0.000296396	0.0148684
ENSG00000224399	SLC39A7	107.067	0.516422	0.277195	0.000296396	0.0148684
ENSG00000226614	SLC39A7	107.067	0.516422	0.277195	0.000296396	0.0148684
ENSG00000227402	SLC39A7	107.067	0.516422	0.277195	0.000296396	0.0148684
ENSG00000229802	SLC39A7	107.067	0.516422	0.277195	0.000296396	0.0148684
ENSG00000008513	ST3GAL1	2270.65	-0.406384	0.188208	0.00030284	0.0150233
ENSG00000182511	FES	891.907	0.590906	0.342484	0.000303371	0.0150233
ENSG00000233369	RP11-396K3.1	317.698	-0.571278	0.325179	0.000304163	0.0150233
ENSG00000261948	RP11-396K3.1	317.698	-0.571278	0.325179	0.000304163	0.0150233
ENSG00000133895	MEN1	291.548	-0.351849	0.145473	0.000314371	0.015468
ENSG00000088298	EDEM2	418.162	0.372905	0.162318	0.000316145	0.0154959
ENSG00000170949	ZNF160	624.926	-0.309997	0.11752	0.000342532	0.0167255
ENSG00000069702	TGFBR3	9705.1	0.278604	0.0993987	0.000359015	0.0174639
ENSG00000102580	DNAJC3	2089.25	0.411207	0.202853	0.000385033	0.0186311
ENSG00000171115	GIMAP8	659.356	0.402162	0.194972	0.000385912	0.0186311
ENSG00000112365	ZBTB24	334.396	-0.340783	0.142932	0.000387484	0.018637
ENSG00000108433	GOSR2	569.001	0.339525	0.142085	0.000389427	0.0186605
ENSG00000095380	NANS	208.604	0.551736	0.331897	0.000395803	0.0187561
ENSG00000120742	SERP1	1704.87	0.364173	0.162783	0.000394495	0.0187561
ENSG00000168394	TAP1	1537.43	0.55149	0.331015	0.000393268	0.0187561
ENSG00000102871	TRADD	225.666	0.394444	0.189907	0.000401392	0.018951
ENSG00000197121	PGAP1	159.626	0.633056	0.434016	0.000403868	0.0189981
ENSG00000068079	IFI35	529.681	0.576248	0.362268	0.000413775	0.019294
ENSG00000257093	KIAA1147	852.227	-0.375799	0.174766	0.000414667	0.019294
ENSG00000262599	KIAA1147	852.227	-0.375799	0.174766	0.000414667	0.019294
ENSG00000179965	ZNF771	33.9997	-0.618078	0.416913	0.000417468	0.0193542
ENSG00000132334	PTPRE	1543.08	0.367513	0.168866	0.000429539	0.0198263
ENSG00000205268	PDE7A	986.504	-0.31639	0.127193	0.000430738	0.0198263
ENSG00000059728	MXD1	978.688	0.533494	0.322714	0.000432711	0.019846
ENSG00000109501	WFS1	76.8147	0.508814	0.30068	0.000442397	0.0200587
ENSG00000135541	AHI1	431.847	-0.503262	0.295117	0.000441076	0.0200587
ENSG00000138758	SEPT11	949.911	-0.354231	0.158615	0.000445158	0.0200587
ENSG00000139211	AMIGO2	178.691	-0.427109	0.224654	0.000444145	0.0200587
ENSG00000178927	C17orf62	1050.19	0.333433	0.1409	0.000440473	0.0200587
ENSG00000042088	TDP1	558.633	-0.291949	0.111301	0.000448537	0.0200701
ENSG00000197006	METTL9	980.963	0.339964	0.146708	0.000447432	0.0200701
ENSG00000159921	GNE	416.44	0.305078	0.120305	0.000452848	0.0201926
ENSG00000163611	SPICE1	246.325	-0.538475	0.333136	0.000456201	0.0202717
ENSG00000187566	NHLRC1	23.1309	-0.587601	0.393737	0.000467243	0.0206908
ENSG00000185507	IRF7	1228.58	0.629686	0.480675	0.000472653	0.0208584
ENSG00000189067	LITAF	2564.44	-0.347339	0.155225	0.000478331	0.0210367
ENSG00000262279	NCAM1	817.285	-0.486578	0.288146	0.000492657	0.0215928
ENSG00000189298	ZKSCAN3	223.265	-0.420826	0.225315	0.000497558	0.0217335
ENSG00000083454	P2RX5	532.966	0.494411	0.728461	0.000504452	0.0218307
ENSG00000153234	NR4A2	264.85	-0.623821	0.532041	0.000504883	0.0218307
ENSG00000197694	SPTAN1	4372.05	-0.334021	0.145485	0.000501974	0.0218307
ENSG00000102181	CD99L2	229.83	0.391056	0.198066	0.000508985	0.0218608
ENSG00000269478	CD99L2	229.83	0.391056	0.198066	0.000508985	0.0218608
ENSG00000114541	FRMD4B	252.413	0.616756	0.48965	0.000520094	0.0221895
ENSG00000204381	LAYN	138.003	-0.611655	0.570542	0.000518469	0.0221895
ENSG00000198018	ENTPD7	260.957	0.418985	0.226996	0.000527124	0.0223867
ENSG00000270181	BIVM-ERCC5	359.661	-0.313359	0.130302	0.000528201	0.0223867
ENSG00000163486	SRGAP2	247.548	0.510436	0.319346	0.000530688	0.0224181
ENSG00000143434	SEMA6C	47.1978	-0.595588	0.595516	0.000534536	0.0225066
ENSG00000154760	SLFN13	1302.03	0.415844	0.225556	0.000541503	0.0227254
ENSG00000163947	ARHGEF3	4473.01	0.243235	0.0873439	0.000561838	0.023502
ENSG00000170962	PDGFD	551.737	-0.449095	0.261903	0.000567373	0.0236565
ENSG00000050628	PTGER3	50.7639	0.594689	0.558357	0.000576052	0.0238129
ENSG00000066427	ATXN3	527.732	-0.397446	0.211125	0.000577611	0.0238129
ENSG00000116663	FBXO6	414.293	0.554231	0.382	0.000574082	0.0238129
ENSG00000167604	NFKBID	337.09	-0.5002	0.317158	0.000578541	0.0238129
ENSG00000160094	ZNF362	187.834	-0.530041	0.356824	0.000601591	0.0246825
ENSG00000131446	MGAT1	2146.6	0.306602	0.12886	0.000605414	0.0247603
ENSG00000183011	LSMD1	139.208	0.351964	0.169677	0.000618771	0.0252262
ENSG00000139572	GPR84	51.8007	0.367223	0.716536	0.00063155	0.0255847
ENSG00000166130	IKBIP	255.145	0.410813	0.230183	0.000631169	0.0255847
ENSG00000138835	RGS3	1610.33	-0.287479	0.115928	0.000635978	0.0256831
ENSG00000087589	CASS4	108.239	-0.543538	0.387406	0.000647657	0.0259851
ENSG00000106638	TBL2	119.861	0.338574	0.159088	0.00065155	0.0259851
ENSG00000130311	DDA1	276.376	0.393509	0.21423	0.000651534	0.0259851
ENSG00000263049	TBL2	119.861	0.338574	0.159088	0.00065155	0.0259851
ENSG00000196154	S100A4	521.443	-0.572321	0.451439	0.000658169	0.0261678
ENSG00000089094	KDM2B	501.082	-0.361184	0.183494	0.000683037	0.0268126
ENSG00000163513	TGFBR2	2835.65	-0.289511	0.119117	0.000682597	0.0268126
ENSG00000180879	SSR4	535.4	0.437307	0.264532	0.000686915	0.0268126
ENSG00000269520	SSR4	535.4	0.437307	0.264532	0.000686915	0.0268126
ENSG00000272325	NUDT3	1188.41	-0.343559	0.165712	0.000680524	0.0268126
ENSG00000272358	KDM2B	501.082	-0.361184	0.183494	0.000683037	0.0268126
ENSG00000124214	STAU1	803.489	0.231893	0.0845896	0.000692344	0.0268613
ENSG00000156515	HK1	1170.15	0.309887	0.135483	0.000690632	0.0268613
ENSG00000102760	RGCC	66.618	-0.548807	0.416297	0.000706965	0.0273459
ENSG00000033100	CHPF2	1013.23	0.302808	0.130764	0.000716687	0.0276387
ENSG00000173068	BNC2	561.531	-0.324366	0.149741	0.000719944	0.0276812
ENSG00000067064	IDI1	1031.17	0.415199	0.245009	0.000728925	0.0279237
ENSG00000119523	ALG2	470.002	0.413377	0.243491	0.000733643	0.0279237
ENSG00000165280	VCP	4314.32	0.311231	0.138678	0.000734948	0.0279237
ENSG00000174485	DENND4A	1993.55	-0.275009	0.110626	0.000733674	0.0279237
ENSG00000167703	SLC43A2	346.977	-0.470818	0.309844	0.000741444	0.0280874
ENSG00000113615	SEC24A	699.19	0.401203	0.231655	0.000749542	0.0283106
ENSG00000184182	UBE2F	1065.29	-0.306446	0.135675	0.000760279	0.028632
ENSG00000106080	FKBP14	91.3857	0.52798	0.395024	0.000765116	0.0286461
ENSG00000154822	PLCL2	1383.49	-0.271209	0.108973	0.000763931	0.0286461
ENSG00000132329	RAMP1	175.316	-0.533796	0.559036	0.000777514	0.0290257
ENSG00000130733	YIPF2	163.141	0.350307	0.179947	0.000794142	0.0295605
ENSG00000095139	ARCN1	1185.16	0.360121	0.191133	0.000804245	0.029764
ENSG00000269382	ARCN1	1185.16	0.360121	0.191133	0.000804245	0.029764
ENSG00000177409	SAMD9L	3604.67	0.506794	0.370719	0.000811108	0.0299318
ENSG00000102531	FNDC3A	1041.79	0.268418	0.108943	0.000829536	0.0305241
ENSG00000172716	SLFN11	1011.91	0.485079	0.34404	0.000840611	0.0308432
ENSG00000260770	NKIRAS2	79.0725	0.388509	0.225783	0.000843055	0.0308448
ENSG00000126804	ZBTB1	1456.31	-0.355006	0.189026	0.000854897	0.0311892
ENSG00000131873	CHSY1	792.675	0.380886	0.221732	0.000900812	0.032495
ENSG00000167130	DOLPP1	158.288	0.397494	0.241209	0.000900452	0.032495
ENSG00000186104	CYP2R1	107.393	-0.40504	0.24992	0.000897673	0.032495
ENSG00000262968	CYP2R1	107.393	-0.40504	0.24992	0.000897673	0.032495
ENSG00000176845	METRNL	1159.6	0.328862	0.164159	0.000909828	0.0327283
ENSG00000153406	NMRAL1	164.417	-0.299051	0.135823	0.000924043	0.0331468
ENSG00000115956	PLEK	8952.53	0.462917	0.326758	0.000928021	0.0331968
ENSG00000147535	PPAPDC1B	186.064	0.419667	0.271682	0.000938487	0.0334779
ENSG00000145354	CISD2	187.803	0.353311	0.195311	0.000980563	0.034882
ENSG00000025708	TYMP	1059.21	0.512398	0.478383	0.001004	0.0352211
ENSG00000100784	RPS6KA5	466.265	0.330642	0.170988	0.00100409	0.0352211
ENSG00000113811	SELK	476.216	0.426935	0.289344	0.00101805	0.0352211
ENSG00000126934	MAP2K2	905.045	0.261421	0.108538	0.00100211	0.0352211
ENSG00000133561	GIMAP6	3897.87	0.315551	0.154575	0.00099621	0.0352211
ENSG00000184494	NEU1	77.5606	0.379559	0.229318	0.00101809	0.0352211
ENSG00000185697	MYBL1	2546.49	-0.291452	0.132108	0.00100821	0.0352211
ENSG00000204386	NEU1	77.5606	0.379559	0.229318	0.00101809	0.0352211
ENSG00000223957	NEU1	77.5606	0.379559	0.229318	0.00101809	0.0352211
ENSG00000234343	NEU1	77.5606	0.379559	0.229318	0.00101809	0.0352211
ENSG00000242247	ARFGAP3	958.454	0.366497	0.213583	0.00102027	0.0352211
ENSG00000100991	TRPC4AP	1222.31	0.231069	0.0903573	0.00103018	0.035468
ENSG00000145911	N4BP3	90.8358	-0.499498	0.415915	0.00103413	0.0355089
ENSG00000129128	SPCS3	3320.54	0.372315	0.22209	0.00104021	0.0356224
ENSG00000172183	ISG20	1486.56	0.504466	0.445557	0.00105014	0.0358666
ENSG00000183486	MX2	904.449	0.504598	0.473749	0.00105685	0.0360001
ENSG00000061337	LZTS1	55.8211	-0.493686	0.410809	0.00106774	0.0362749
ENSG00000171522	PTGER4	1411.67	-0.271979	0.118659	0.00109906	0.0372406
ENSG00000187862	TTC24	22.0428	-0.489218	0.507815	0.00110397	0.0372691
ENSG00000198814	GK	112.834	0.439548	0.316966	0.00110571	0.0372691
ENSG00000109906	ZBTB16	1076.54	-0.375854	0.232738	0.00112488	0.037816
ENSG00000154582	TCEB1	379.58	0.377384	0.235106	0.00113037	0.0379013
ENSG00000143862	ARL8A	292.328	0.351669	0.203541	0.00114359	0.0382447
ENSG00000113319	RASGRF2	222.098	-0.486519	0.420837	0.00115516	0.0385312
ENSG00000065413	ANKRD44	3273.87	0.279241	0.126453	0.00116867	0.0388811
ENSG00000101608	MYL12A	3921.69	0.341538	0.195755	0.001226	0.0406828
ENSG00000198900	TOP1	755.072	0.313685	0.163665	0.00125253	0.0414563
ENSG00000137575	SDCBP	1365.56	-0.255947	0.110251	0.00125714	0.0415018
ENSG00000157538	DSCR3	951.503	0.250051	0.10659	0.00128306	0.042249
ENSG00000100147	CCDC134	205.554	0.321859	0.175379	0.00130152	0.0425295
ENSG00000114850	SSR3	1525.28	0.364394	0.229996	0.00129981	0.0425295
ENSG00000132432	SEC61G	380.366	0.457299	0.378255	0.0013009	0.0425295
ENSG00000111224	PARP11	433.926	0.29946	0.150948	0.00133019	0.0433559
ENSG00000196352	CD55	1229.52	0.394368	0.275813	0.00135035	0.0439017
ENSG00000164929	BAALC	55.1529	0.45061	0.506256	0.00135545	0.0439564
ENSG00000198750	GATSL2	65.3741	-0.443191	0.363067	0.00139006	0.0449652
ENSG00000224740	FLOT1	287.931	0.463548	0.451155	0.00139356	0.0449652
ENSG00000136158	SPRY2	252.423	-0.462295	0.429861	0.00140067	0.0450814
ENSG00000167554	ZNF610	37.2289	-0.434163	0.350444	0.00142964	0.0458986
ENSG00000075651	PLD1	106.209	-0.421355	0.329393	0.00145446	0.0463827
ENSG00000156475	PPP2R2B	298.304	0.382189	0.266639	0.00145916	0.0463827
ENSG00000157870	FAM213B	139.84	-0.37222	0.251906	0.00145876	0.0463827
ENSG00000161692	DBF4B	56.6923	0.375575	0.256685	0.001457	0.0463827
ENSG00000260178	DHX58	127.083	0.453139	0.466983	0.0014676	0.0465357
ENSG00000172123	SLFN12	344.451	0.320014	0.181079	0.00147883	0.0467761
ENSG00000126067	PSMB2	608.053	0.350392	0.222998	0.00149566	0.0471924
ENSG00000103319	EEF2K	307.15	-0.290938	0.147575	0.00150513	0.0473747
ENSG00000126767	ELK1	169.234	0.359295	0.236589	0.00150989	0.0474083
ENSG00000021355	SERPINB1	1145.11	0.393125	0.289877	0.00153604	0.0481117
ENSG00000144591	GMPPA	308.142	0.393119	0.29091	0.00154798	0.0483676
ENSG00000151612	ZNF827	484.005	-0.367397	0.254558	0.00159964	0.0498607
ENSG00000047621	C12orf4	257.012	0.273419	0.13293	0.00162406	0.0504005
ENSG00000086598	TMED2	2069.28	0.323474	0.192239	0.00162481	0.0504005
ENSG00000145819	ARHGAP26	2067.13	0.307696	0.172347	0.00164936	0.0510387
ENSG00000198182	ZNF607	181.625	-0.345611	0.225307	0.00165477	0.0510829
ENSG00000185989	RASA3	1302.1	-0.371907	0.269396	0.0017095	0.0526459
ENSG00000053254	FOXN3	3246.18	-0.271323	0.133028	0.00171402	0.052659
ENSG00000164136	IL15	163.296	0.364093	0.257916	0.00172463	0.0528584
ENSG00000023909	GCLM	687.61	0.351761	0.239693	0.00174204	0.0532649
ENSG00000011258	MBTD1	423.268	-0.322556	0.197055	0.00175864	0.0536447
ENSG00000092847	AGO1	1068.05	-0.250142	0.115552	0.00178067	0.0540796
ENSG00000161929	SCIMP	61.5803	-0.426113	0.397258	0.00178132	0.0540796
ENSG00000168297	PXK	692.677	0.287989	0.153613	0.0018149	0.0549692
ENSG00000123815	ADCK4	256.858	-0.279613	0.144685	0.00183793	0.0555357
ENSG00000171928	TVP23B	508.013	0.328885	0.210253	0.00184261	0.0555464
ENSG00000114861	FOXP1	1527.14	-0.353295	0.248742	0.001851	0.0556688
ENSG00000100902	PSMA6	1052.41	0.361677	0.265009	0.00188884	0.0566741
ENSG00000146278	PNRC1	3023.68	-0.350467	0.247199	0.00190116	0.0569108
ENSG00000173930	SLCO4C1	666.191	0.309394	0.18664	0.00195874	0.0584981
ENSG00000090920	FCGBP	459.361	-0.409855	0.438703	0.00201444	0.059781
ENSG00000174021	GNG5	299.996	0.31295	0.194126	0.00201567	0.059781
ENSG00000185361	TNFAIP8L1	250.049	-0.305783	0.183411	0.0020096	0.059781
ENSG00000198826	ARHGAP11A	154.642	0.402478	0.36262	0.00202112	0.0598047
ENSG00000172819	RARG	255.156	-0.39091	0.334571	0.00204317	0.0603181
ENSG00000176871	WSB2	551.956	0.262607	0.131666	0.00204933	0.0603612
ENSG00000197872	FAM49A	635.813	-0.351681	0.259739	0.00207283	0.0609138
ENSG00000055332	EIF2AK2	2123.27	0.397688	0.358383	0.00208648	0.0611748
ENSG00000143575	HAX1	484.577	0.32935	0.223538	0.00209975	0.0614236
ENSG00000113068	PFDN1	254.858	0.310869	0.194805	0.00210959	0.0614315
ENSG00000142102	ATHL1	333.698	-0.373889	0.303699	0.00210721	0.0614315
ENSG00000136514	RTP4	250.899	0.352713	0.266576	0.00215213	0.0625287
ENSG00000116670	MAD2L2	322.426	0.304626	0.187537	0.0021651	0.0627635
ENSG00000117226	GBP3	772.83	0.29942	0.180505	0.00218346	0.0630672
ENSG00000213977	TAX1BP3	121.6	0.365537	0.293186	0.0021854	0.0630672
ENSG00000163902	RPN1	2802.36	0.317014	0.208198	0.00220027	0.0633541
ENSG00000072849	DERL2	585.758	0.318054	0.210505	0.00221467	0.0636259
ENSG00000161405	IKZF3	1636.75	-0.208185	0.0919356	0.00224157	0.0642549
ENSG00000198574	SH2D1B	3765.41	-0.330373	0.232863	0.00225239	0.0644214
ENSG00000070495	JMJD6	422.946	0.264149	0.137652	0.00226693	0.0645498
ENSG00000143322	ABL2	580.376	0.295413	0.177401	0.00226395	0.0645498
ENSG00000107738	C10orf54	745.848	-0.291953	0.172696	0.00227255	0.0645664
ENSG00000119772	DNMT3A	374.438	-0.322874	0.221856	0.0022891	0.0645811
ENSG00000129226	CD68	233.405	0.381735	0.455189	0.00229821	0.0645811
ENSG00000138496	PARP9	1486.48	0.375154	0.323472	0.00229439	0.0645811
ENSG00000197969	VPS13A	1397.74	-0.286568	0.165538	0.00228436	0.0645811
ENSG00000204160	ZDHHC18	791.066	0.329898	0.233994	0.00229109	0.0645811
ENSG00000106636	YKT6	625.763	0.2954	0.179342	0.00232301	0.0651356
ENSG00000197057	DTHD1	1110.2	-0.357109	0.287118	0.00233238	0.0652557
ENSG00000097021	ACOT7	116.461	0.314065	0.2101	0.00235722	0.0656981
ENSG00000112195	TREML2	68.3895	0.337285	0.489665	0.00236353	0.0656981
ENSG00000168329	CX3CR1	3336.58	-0.383569	0.355392	0.00236212	0.0656981
ENSG00000086065	CHMP5	409.821	0.363442	0.303241	0.00236912	0.0657112
ENSG00000089818	NECAP1	447.498	0.267229	0.143779	0.0023948	0.06624
ENSG00000147155	EBP	213.146	0.344521	0.266952	0.00240366	0.06624
ENSG00000268394	EBP	213.146	0.344521	0.266952	0.00240366	0.06624
ENSG00000177272	KCNA3	759.668	0.333812	0.247562	0.00241749	0.0664785
ENSG00000271741	RP11-244H3.4	78.8637	-0.383614	0.430745	0.00242605	0.0665713
ENSG00000198133	TMEM229B	843.864	0.28028	0.161107	0.00243238	0.0666027
ENSG00000106829	TLE4	1586.17	-0.268476	0.146373	0.0024465	0.0668468
ENSG00000185432	METTL7A	498.842	-0.383972	0.420959	0.00245998	0.0670723
ENSG00000105669	COPE	948.332	0.304886	0.199827	0.00248018	0.0674797
ENSG00000156521	TYSND1	223.203	-0.272377	0.152123	0.00248773	0.0675421
ENSG00000166888	STAT6	1734	-0.265073	0.143478	0.00250011	0.067735
ENSG00000152127	MGAT5	1149.48	0.245625	0.12342	0.00252049	0.0681435
ENSG00000008256	CYTH3	496.745	-0.368684	0.332101	0.00254122	0.0685594
ENSG00000130487	KLHDC7B	199.479	0.380795	0.389421	0.00255574	0.0688067
ENSG00000122188	LAX1	611.792	-0.302719	0.199338	0.00256249	0.0688441
ENSG00000149177	PTPRJ	4828.91	-0.259978	0.139042	0.00257186	0.0689516
ENSG00000170348	TMED10	3532.01	0.293812	0.186157	0.00260195	0.069613
ENSG00000089041	P2RX7	145.774	0.370219	0.346145	0.00261721	0.0697261
ENSG00000196776	CD47	2621.35	0.25294	0.132289	0.00262247	0.0697261
ENSG00000262134	TRBC1	1898.47	-0.245465	0.124709	0.00261676	0.0697261
ENSG00000138073	PREB	602.013	0.297266	0.195196	0.00270059	0.071655
ENSG00000128578	STRIP2	47.0037	0.369435	0.362308	0.00273506	0.071751
ENSG00000145050	MANF	324.456	0.365299	0.345049	0.00273774	0.071751
ENSG00000163512	AZI2	441.654	0.334965	0.267512	0.00273505	0.071751
ENSG00000182934	SRPR	1866.95	0.270506	0.155358	0.0027323	0.071751
ENSG00000196247	ZNF107	439.055	0.243951	0.124816	0.00272307	0.071751
ENSG00000259880	MANF	324.456	0.365299	0.345049	0.00273774	0.071751
ENSG00000111913	FAM65B	3492.24	0.250679	0.132016	0.00274991	0.0718208
ENSG00000180035	ZNF48	191.999	-0.305024	0.21057	0.00275158	0.0718208
ENSG00000162402	USP24	3262.58	-0.260375	0.143192	0.00276492	0.0720226
ENSG00000240590	RP11-403P13.1	46.0008	-0.286699	0.484648	0.00278087	0.0722913
ENSG00000068878	PSME4	2321.19	-0.19632	0.0901215	0.00289202	0.0742785
ENSG00000125844	RRBP1	1034.45	0.31286	0.230858	0.00288799	0.0742785
ENSG00000132475	H3F3B	6374.22	0.291509	0.19163	0.00288269	0.0742785
ENSG00000166747	AP1G1	1957.59	0.163966	0.0720204	0.00286857	0.0742785
ENSG00000172164	SNTB1	799.447	0.279691	0.172228	0.0028772	0.0742785
ENSG00000198908	BHLHB9	51.6642	0.357797	0.428925	0.00287143	0.0742785
ENSG00000100644	HIF1A	5784.54	0.300685	0.20993	0.00293933	0.0752974
ENSG00000143669	LYST	14174.8	-0.352781	0.326867	0.00294341	0.0752974
ENSG00000185262	UBALD2	377.221	0.344535	0.304166	0.0029537	0.0754103
ENSG00000178752	FAM132B	20.7652	-0.359149	0.409412	0.00297832	0.075888
ENSG00000108829	LRRC59	710.106	0.302417	0.215358	0.00299646	0.0760485
ENSG00000244115	DNAJC25-GNG10	31.1409	0.332583	0.451379	0.00299352	0.0760485
ENSG00000022556	NLRP2	32.6157	0.339579	0.300956	0.00308321	0.0761434
ENSG00000099331	MYO9B	2969.83	0.240828	0.126008	0.00302553	0.0761434
ENSG00000159720	ATP6V0D1	707.045	0.204502	0.0963654	0.00301581	0.0761434
ENSG00000162695	SLC30A7	1137.53	0.242688	0.128607	0.00307684	0.0761434
ENSG00000168807	SNTB2	423.506	-0.328859	0.271466	0.00303197	0.0761434
ENSG00000204899	MZT1	144.682	0.344966	0.313767	0.00305612	0.0761434
ENSG00000262175	NLRP2	32.6157	0.339579	0.300956	0.00308321	0.0761434
ENSG00000262260	NLRP2	32.6157	0.339579	0.300956	0.00308321	0.0761434
ENSG00000262329	NLRP2	32.6157	0.339579	0.300956	0.00308321	0.0761434
ENSG00000262615	NLRP2	32.6157	0.339579	0.300956	0.00308321	0.0761434
ENSG00000262811	NLRP2	32.6157	0.339579	0.300956	0.00308321	0.0761434
ENSG00000262886	NLRP2	32.6157	0.339579	0.300956	0.00308321	0.0761434
ENSG00000262929	NLRP2	32.6157	0.339579	0.300956	0.00308321	0.0761434
ENSG00000270370	NLRP2	32.6157	0.339579	0.300956	0.00308321	0.0761434
ENSG00000126775	ATG14	304.991	-0.266126	0.157529	0.00309898	0.0763616
ENSG00000134897	BIVM	146.845	-0.33322	0.286147	0.00310393	0.0763616
ENSG00000187626	ZKSCAN4	102.856	-0.296736	0.209259	0.00311956	0.0765992
ENSG00000118705	RPN2	2310.99	0.292761	0.202989	0.00315301	0.0772728
ENSG00000122557	HERPUD2	857.766	-0.260193	0.150966	0.00317775	0.0777309
ENSG00000171223	JUNB	1504.01	0.286984	0.193617	0.00318934	0.077866
ENSG00000100554	ATP6V1D	339.563	0.255402	0.14538	0.00321413	0.0781287
ENSG00000177663	IL17RA	1262.73	0.301138	0.221583	0.00321835	0.0781287
ENSG00000241685	ARPC1A	320.815	0.249204	0.137805	0.00321311	0.0781287
ENSG00000074590	NUAK1	70.256	-0.306461	0.455025	0.00325002	0.0787486
ENSG00000178852	EFCAB13	98.4121	-0.343713	0.330398	0.00326804	0.0790362
ENSG00000162654	GBP4	3936.91	0.301091	0.224653	0.00329799	0.0796104
ENSG00000174684	B3GNT1	33.8347	-0.348784	0.375688	0.00331815	0.079947
ENSG00000132330	SCLY	281.568	-0.286375	0.19743	0.00334369	0.0804005
ENSG00000198113	TOR4A	513.587	0.286506	0.197864	0.0033495	0.0804005
ENSG00000131374	TBC1D5	1195.25	-0.245318	0.135727	0.00337102	0.0807661
ENSG00000171659	GPR34	32.575	0.345833	0.38542	0.00338771	0.0810148
ENSG00000166822	TMEM170A	694.81	0.247003	0.138134	0.00340001	0.0811579
ENSG00000196116	TDRD7	396.917	0.267321	0.167386	0.00345783	0.0823848
ENSG00000124762	CDKN1A	286.357	0.334035	0.415294	0.00347061	0.0825362
ENSG00000002834	LASP1	4322.15	-0.209228	0.103547	0.00348294	0.0826764
ENSG00000017483	SLC38A5	248.225	0.326681	0.294976	0.00349393	0.0827842
ENSG00000158161	EYA3	650.567	0.23742	0.129573	0.00356183	0.0842376
ENSG00000112234	FBXL4	565.394	-0.263986	0.164986	0.00358662	0.0845405
ENSG00000138606	SHF	32.1011	-0.331381	0.410117	0.0035878	0.0845405
ENSG00000168439	STIP1	1830.92	0.286548	0.206859	0.00362099	0.0851663
ENSG00000134539	KLRD1	8088.82	-0.300074	0.237788	0.00367165	0.0861999
ENSG00000109943	CRTAM	330.798	-0.204468	0.45524	0.00370645	0.0868581
ENSG00000015475	BID	403.985	0.299798	0.240232	0.00374415	0.0875818
ENSG00000090104	RGS1	408.498	0.329505	0.395912	0.00377303	0.0880968
ENSG00000132109	TRIM21	555.927	0.285798	0.210898	0.00378676	0.0882568
ENSG00000211694	TRGV10	100.066	-0.330984	0.348817	0.00383339	0.0891819
ENSG00000107679	PLEKHA1	1420.6	-0.292085	0.226894	0.00385064	0.0892965
ENSG00000160710	ADAR	8540.23	0.271961	0.185237	0.00385223	0.0892965
ENSG00000120805	ARL1	494.61	0.300469	0.247078	0.00386478	0.0894262
ENSG00000122218	COPA	2349.3	0.236019	0.132106	0.00388263	0.0896775
ENSG00000103037	SETD6	100.613	-0.297687	0.244775	0.00396693	0.0914601
ENSG00000057704	TMCC3	464.789	-0.298497	0.247837	0.00399107	0.0917054
ENSG00000121486	TRMT1L	306.323	-0.288005	0.222944	0.00399185	0.0917054
ENSG00000055070	SZRD1	1979.61	0.245769	0.146453	0.00404107	0.0926703
ENSG00000211696	TRGV8	144.988	-0.300345	0.259639	0.00414285	0.0948351
ENSG00000198771	RCSD1	1464.89	-0.261084	0.173465	0.00419152	0.0956555
ENSG00000236624	CCDC163P	45.1193	0.312509	0.299797	0.00419359	0.0956555
ENSG00000152217	SETBP1	586.738	0.254243	0.162554	0.00423477	0.096253
ENSG00000184588	PDE4B	636.466	0.319603	0.339346	0.00423282	0.096253
ENSG00000134970	TMED7	1072.17	0.276425	0.205607	0.00424522	0.09632
ENSG00000145779	TNFAIP8	1149.83	0.264611	0.182821	0.00430818	0.097528
ENSG00000178127	NDUFV2	606.336	0.300317	0.268115	0.00431365	0.097528
ENSG00000151233	GXYLT1	360.76	0.225039	0.125502	0.0043572	0.0979951
ENSG00000232367	TAP1	704.33	0.313957	0.320297	0.00435236	0.0979951
ENSG00000267648	RP11-686D22.3	69.7973	0.298266	0.263818	0.00434553	0.0979951
ENSG00000143537	ADAM15	256.194	0.283677	0.228705	0.00442845	0.0994233
ENSG00000184432	COPB2	1649.02	0.258338	0.173954	0.0044412	0.0995356
ENSG00000065427	KARS	1441.71	0.260951	0.180144	0.00449488	0.0998671
ENSG00000114354	TFG	392.542	0.252013	0.163546	0.00448239	0.0998671
ENSG00000140743	CDR2	183.422	0.272079	0.203486	0.00449335	0.0998671
ENSG00000227816	TAP1	722.939	0.310544	0.316136	0.00447518	0.0998671
ENSG00000230705	TAP1	722.939	0.310544	0.316136	0.00447518	0.0998671
ENSG00000167395	ZNF646	746.719	-0.239384	0.144782	0.00452194	0.100122
ENSG00000185624	P4HB	4251.46	0.265442	0.189831	0.00451941	0.100122
ENSG00000102575	ACP5	76.8971	-0.30986	0.322745	0.00456423	0.100711
ENSG00000137801	THBS1	1583.02	-0.286635	0.241392	0.00456011	0.100711
ENSG00000103024	NME3	99.09	-0.271284	0.204827	0.00459908	0.101306
ENSG00000147202	DIAPH2	274.998	0.254609	0.170737	0.00461457	0.101307
ENSG00000168067	MAP4K2	249.12	-0.275598	0.215445	0.00461491	0.101307
ENSG00000181191	PJA1	239.863	0.244887	0.15467	0.00464038	0.101346
ENSG00000206297	TAP1	729.249	0.305729	0.308522	0.00463736	0.101346
ENSG00000226173	TAP1	729.249	0.305729	0.308522	0.00463736	0.101346
ENSG00000102158	MAGT1	692.301	0.26741	0.198421	0.00468098	0.101542
ENSG00000162909	CAPN2	1590.89	0.250258	0.164132	0.00467441	0.101542
ENSG00000177885	GRB2	1355.46	0.22902	0.133222	0.0046614	0.101542
ENSG00000269639	MAGT1	692.301	0.26741	0.198421	0.00468098	0.101542
ENSG00000143337	TOR1AIP1	1568.1	0.254367	0.172226	0.0047087	0.101971
ENSG00000112773	FAM46A	710.989	0.250037	0.164739	0.0047278	0.102213
ENSG00000121274	PAPD5	523.561	-0.241721	0.151477	0.00474856	0.102489
ENSG00000116514	RNF19B	599.845	0.260009	0.185414	0.00479789	0.10338
ENSG00000057252	SOAT1	1476.45	0.234455	0.142139	0.00482854	0.103866
ENSG00000187815	ZFP69	69.6906	-0.28838	0.25985	0.00486877	0.104557
ENSG00000008277	ADAM22	72.9312	-0.300174	0.377332	0.00488118	0.104636
ENSG00000267102	RP11-686D22.7	84.9809	0.277408	0.2294	0.00488879	0.104636
ENSG00000079335	CDC14A	496.317	-0.255057	0.178407	0.00493638	0.105479
ENSG00000162413	KLHL21	813.643	-0.244196	0.15859	0.00494791	0.10555
ENSG00000166794	PPIB	2238.87	0.271823	0.218005	0.00498126	0.106085
ENSG00000229164	TRAC	242.582	-0.271423	0.217529	0.0049981	0.106268
ENSG00000018189	RUFY3	265.616	-0.251141	0.17238	0.00501796	0.106514
ENSG00000158985	CDC42SE2	5842.44	-0.222538	0.129606	0.00503837	0.10677
ENSG00000142089	IFITM3	371.405	0.284974	0.395479	0.00505287	0.106901
ENSG00000123609	NMI	461.07	0.268112	0.211682	0.00507915	0.10728
ENSG00000134242	PTPN22	2220.05	-0.257744	0.18835	0.00512231	0.108014
ENSG00000102189	EEA1	455.305	-0.211537	0.119229	0.00519072	0.109277
ENSG00000119917	IFIT3	1749.25	0.210761	0.420244	0.00523436	0.109836
ENSG00000137628	DDX60	2723.22	0.285319	0.267804	0.0052341	0.109836
ENSG00000171840	NINJ2	37.5526	0.296922	0.331503	0.00525549	0.10992
ENSG00000177602	GSG2	67.4103	0.29103	0.3752	0.00525187	0.10992
ENSG00000115825	PRKD3	1441.54	-0.236333	0.151039	0.00528799	0.11042
ENSG00000100292	HMOX1	158.765	0.285757	0.382569	0.00531526	0.110809
ENSG00000037749	MFAP3	741.857	0.208578	0.117399	0.00532833	0.110902
ENSG00000213809	KLRK1	3281.32	-0.261341	0.202311	0.00533788	0.110921
ENSG00000167077	MEI1	314.619	0.277566	0.248488	0.00536998	0.111408
ENSG00000171813	PWWP2B	200.894	0.250594	0.179441	0.00541477	0.112156
ENSG00000101577	LPIN2	3217.06	0.244049	0.167037	0.00545558	0.112819
ENSG00000233276	GPX1	192.141	-0.251212	0.182782	0.00550774	0.113714
ENSG00000101265	RASSF2	790.444	-0.264196	0.215008	0.00552131	0.113716
ENSG00000107201	DDX58	1517.44	0.270229	0.232487	0.00553408	0.113716
ENSG00000240204	SMKR1	26.1421	-0.290321	0.353438	0.00553436	0.113716
ENSG00000148606	POLR3A	597.03	0.238476	0.158865	0.00557755	0.11442
ENSG00000160856	FCRL3	1115.56	-0.285603	0.367322	0.00559119	0.114517
ENSG00000169991	IFFO2	665.877	-0.240548	0.163357	0.00562451	0.115016
ENSG00000067167	TRAM1	2409.32	0.253902	0.192565	0.00566307	0.115176
ENSG00000146830	GIGYF1	647.548	-0.256466	0.199002	0.00566821	0.115176
ENSG00000184164	CRELD2	408.493	0.280796	0.273438	0.00565475	0.115176
ENSG00000257103	LSM14A	482.145	-0.257631	0.20168	0.005658	0.115176
ENSG00000105875	WDR91	217.559	-0.255188	0.196883	0.00571017	0.115845
ENSG00000153029	MR1	1059.8	0.236202	0.157752	0.00576679	0.116625
ENSG00000182118	FAM89A	92.3661	0.263834	0.221622	0.00576361	0.116625
ENSG00000141404	GNAL	294.924	-0.286798	0.319978	0.00578228	0.116755
ENSG00000160199	PKNOX1	356.651	0.24754	0.18081	0.00579638	0.116856
ENSG00000150593	PDCD4	1768.57	-0.283737	0.30111	0.00584125	0.117292
ENSG00000164430	MB21D1	431.608	0.275019	0.261032	0.0058454	0.117292
ENSG00000233348	BAG6	37.2795	0.285973	0.337443	0.00584151	0.117292
ENSG00000113916	BCL6	440.651	0.279683	0.286524	0.00594386	0.119081
ENSG00000178467	P4HTM	242.746	-0.252795	0.197025	0.00595543	0.119127
ENSG00000134326	CMPK2	583.356	0.23753	0.400899	0.00601148	0.12005
ENSG00000136950	ARPC5L	565.414	0.246126	0.182678	0.00603896	0.12005
ENSG00000148331	ASB6	312.847	0.204392	0.118401	0.00603524	0.12005
ENSG00000197063	MAFG	442.718	0.275829	0.273811	0.00602788	0.12005
ENSG00000006530	AGK	433.005	-0.252961	0.200804	0.00608683	0.120278
ENSG00000126709	IFI6	1667.92	0.236921	0.399504	0.00609192	0.120278
ENSG00000130303	BST2	798.887	0.27846	0.290618	0.00608578	0.120278
ENSG00000167323	STIM1	1406.25	0.210977	0.125848	0.00609723	0.120278
ENSG00000262327	AGK	433.005	-0.252961	0.200804	0.00608683	0.120278
ENSG00000256937	RP11-436I9.5	30.8684	-0.187208	0.404613	0.00611002	0.120345
ENSG00000123562	MORF4L2	519.738	0.251942	0.198976	0.00612092	0.120375
ENSG00000107902	LHPP	61.0646	-0.272972	0.270711	0.00619439	0.121634
ENSG00000010030	ETV7	84.3079	0.16768	0.400066	0.0062326	0.122011
ENSG00000116977	LGALS8	899.583	0.215916	0.132821	0.00622655	0.122011
ENSG00000064115	TM7SF3	432.584	-0.210095	0.126008	0.0062434	0.122036
ENSG00000101350	KIF3B	455.799	0.236708	0.166425	0.00626103	0.122077
ENSG00000103671	TRIP4	293.367	0.224651	0.145306	0.00626449	0.122077
ENSG00000125741	OPA3	294.52	0.216435	0.134457	0.00633383	0.123009
ENSG00000134321	RSAD2	1528.2	0.190872	0.401395	0.00634105	0.123009
ENSG00000166562	SEC11C	415.083	0.276809	0.303023	0.00633089	0.123009
ENSG00000123358	NR4A1	161.897	-0.252385	0.384946	0.00638416	0.123472
ENSG00000214655	ZSWIM8	1275.26	0.23719	0.169441	0.00638232	0.123472
ENSG00000180398	MCFD2	990.47	0.198768	0.115906	0.00649926	0.125509
ENSG00000087274	ADD1	3195.9	-0.187513	0.106004	0.00654754	0.126251
ENSG00000185905	C16orf54	1181.95	-0.228999	0.156211	0.00656308	0.126362
ENSG00000100926	TM9SF1	354.746	0.241648	0.183395	0.00658761	0.126455
ENSG00000105443	CYTH2	370.884	0.234613	0.167432	0.00658535	0.126455
ENSG00000070269	TMEM260	284.45	-0.228251	0.155667	0.00662344	0.126763
ENSG00000128595	CALU	701.549	0.260206	0.239514	0.00661395	0.126763
ENSG00000105835	NAMPT	966.44	0.264026	0.254962	0.00663408	0.126778
ENSG00000157426	AASDH	186.847	-0.233066	0.16582	0.00668483	0.127184
ENSG00000164466	SFXN1	763.904	0.259899	0.241113	0.00668504	0.127184
ENSG00000177311	ZBTB38	1762.76	-0.219531	0.142099	0.00668087	0.127184
ENSG00000151694	ADAM17	997.904	0.241038	0.184577	0.0067184	0.12763
ENSG00000111912	NCOA7	967.197	0.229879	0.160958	0.00678588	0.128705
ENSG00000164897	TMUB1	194.422	0.228438	0.158325	0.00679505	0.128705
ENSG00000189339	SLC35E2B	1202.4	-0.212506	0.133661	0.00682204	0.129026
ENSG00000124098	FAM210B	156.712	-0.257414	0.240441	0.0069095	0.130488
ENSG00000049656	CLPTM1L	882.984	0.2232	0.1509	0.00695097	0.131078
ENSG00000164691	TAGAP	3002.74	-0.222982	0.150947	0.00698654	0.131556
ENSG00000104765	BNIP3L	560.173	-0.258515	0.249494	0.00702522	0.131898
ENSG00000257242	C12orf79	149.727	-0.267032	0.33091	0.00701959	0.131898
ENSG00000155330	C16orf87	126.831	-0.249879	0.218312	0.00704451	0.132067
ENSG00000105656	ELL	453.391	0.232103	0.169687	0.00705513	0.132073
ENSG00000182446	NPLOC4	1285.33	0.21649	0.141482	0.00707205	0.132197
ENSG00000124788	ATXN1	1873.76	-0.257148	0.24717	0.00710443	0.132398
ENSG00000153310	FAM49B	2352.57	0.215941	0.140913	0.00709757	0.132398
ENSG00000169621	APLF	191.72	-0.23574	0.179199	0.00711375	0.132398
ENSG00000177542	SLC25A22	244.819	0.23979	0.190911	0.00717008	0.133254
ENSG00000162688	AGL	527.88	-0.218514	0.145837	0.00719389	0.133503
ENSG00000167881	SRP68	529.564	0.23282	0.174201	0.00722664	0.133917
ENSG00000026297	RNASET2	245.917	-0.217881	0.145739	0.00728203	0.134749
ENSG00000153113	CAST	3082	-0.206894	0.130313	0.00729713	0.134786
ENSG00000163322	FAM175A	256.172	-0.22984	0.168723	0.0073079	0.134786
ENSG00000171608	PIK3CD	4821.98	-0.166871	0.0934572	0.00733653	0.134786
ENSG00000171914	TLN2	30.3762	-0.182074	0.387749	0.0073353	0.134786
ENSG00000181904	C5orf24	399.938	0.233095	0.176732	0.00733303	0.134786
ENSG00000186283	TOR3A	298.289	0.225634	0.16101	0.00739028	0.13558
ENSG00000134954	ETS1	12033	0.165931	0.0931251	0.00742866	0.135896
ENSG00000182472	CAPN12	77.7779	-0.260942	0.331259	0.00742702	0.135896
ENSG00000128203	ASPHD2	88.4386	0.257637	0.266198	0.00745333	0.136153
ENSG00000154642	C21orf91	1066.2	0.197418	0.120494	0.00746497	0.136172
ENSG00000107262	BAG1	497.522	0.200625	0.124426	0.00752545	0.137081
ENSG00000107862	GBF1	1202.45	0.201897	0.126715	0.00764576	0.138411
ENSG00000111481	COPZ1	925.805	0.235232	0.18851	0.00765237	0.138411
ENSG00000117362	APH1A	630.865	0.207284	0.133472	0.00764208	0.138411
ENSG00000135926	TMBIM1	1447.48	-0.195084	0.119062	0.00763966	0.138411
ENSG00000266334	APH1A	630.865	0.207284	0.133472	0.00764208	0.138411
ENSG00000044574	HSPA5	4900.29	0.252205	0.250576	0.00768968	0.138501
ENSG00000108671	PSMD11	766.688	0.224507	0.162734	0.00768386	0.138501
ENSG00000139725	RHOF	1089.47	-0.214398	0.144218	0.00768645	0.138501
ENSG00000134644	PUM1	1530.45	-0.174415	0.100823	0.00775959	0.139399
ENSG00000141013	GAS8	25.049	0.235813	0.367643	0.00776128	0.139399
ENSG00000155660	PDIA4	2052.62	0.248442	0.237318	0.0077748	0.139447
ENSG00000115806	GORASP2	497.195	0.242053	0.214014	0.00781346	0.1397
ENSG00000156587	UBE2L6	1088.65	0.235663	0.193401	0.00782156	0.1397
ENSG00000165806	CASP7	299.797	0.242658	0.215848	0.00780251	0.1397
ENSG00000163564	PYHIN1	2252.21	-0.238156	0.201759	0.00784753	0.139969
ENSG00000096063	SRPK1	782.149	-0.203892	0.130771	0.00787285	0.140226
ENSG00000175556	LONRF3	228.481	0.237811	0.201816	0.00789518	0.140429
ENSG00000229524	BAG6	40.3603	0.256148	0.299037	0.00794154	0.141058
ENSG00000133808	MICALCL	24.572	0.221618	0.372671	0.0079856	0.141645
ENSG00000236271	FLOT1	194.192	0.243038	0.352818	0.00805769	0.142727
ENSG00000042286	AIFM2	152.422	0.231823	0.187348	0.0080703	0.142753
ENSG00000139651	ZNF740	717.295	-0.196381	0.123148	0.00808912	0.142889
ENSG00000270872	SRGAP2D	42.0427	0.252444	0.282853	0.00818704	0.14442
ENSG00000077984	CST7	4286.88	-0.230324	0.185815	0.00821062	0.144637
ENSG00000114120	SLC25A36	553.289	-0.184667	0.111764	0.00822479	0.144689
ENSG00000092439	TRPM7	1790.49	-0.177218	0.105294	0.00827939	0.145251
ENSG00000166401	SERPINB8	243.065	0.247399	0.253588	0.0082778	0.145251
ENSG00000101138	CSTF1	332.417	-0.207806	0.139695	0.00832143	0.145591
ENSG00000107537	PHYH	73.0718	-0.238464	0.215369	0.00831902	0.145591
ENSG00000198040	ZNF84	344.34	-0.226761	0.178825	0.0083706	0.146252
ENSG00000234420	ZNF37BP	487.617	-0.228945	0.185187	0.00838306	0.146271
ENSG00000049759	NEDD4L	136.243	-0.243901	0.33955	0.00844254	0.146513
ENSG00000081189	MEF2C	74.4112	-0.250621	0.300415	0.00844312	0.146513
ENSG00000168701	TMEM208	194.302	0.231991	0.196056	0.00845399	0.146513
ENSG00000169359	SLC33A1	636.244	0.222732	0.169475	0.00843043	0.146513
ENSG00000182197	EXT1	205.347	0.24629	0.254741	0.00842635	0.146513
ENSG00000144026	ZNF514	278.408	-0.22003	0.164042	0.00849225	0.146978
ENSG00000120526	NUDCD1	357.232	0.240624	0.229978	0.00850402	0.146983
ENSG00000083817	ZNF416	122.978	-0.226999	0.183493	0.00859085	0.148284
ENSG00000029993	HMGB3	252.795	0.0894865	0.337116	0.00873767	0.150012
ENSG00000137843	PAK6	57.2456	-0.243467	0.252795	0.00871465	0.150012
ENSG00000148572	NRBF2	261.424	0.219105	0.165208	0.00873381	0.150012
ENSG00000269411	HMGB3	252.795	0.0894865	0.337116	0.00873767	0.150012
ENSG00000005189	AC004381.6	26.4691	0.243497	0.328067	0.00876432	0.150105
ENSG00000165312	OTUD1	157.911	-0.239714	0.235261	0.00876642	0.150105
ENSG00000163867	ZMYM6	385.84	0.217499	0.16215	0.00877893	0.150119
ENSG00000170175	CHRNB1	142.569	0.230916	0.201849	0.00885863	0.151079
ENSG00000237846	RP11-216M21.1	25.09	0.0953453	0.341371	0.00884721	0.151079
ENSG00000168904	LRRC28	142.959	-0.212144	0.152232	0.00887704	0.151192
ENSG00000100599	RIN3	2321.46	-0.229537	0.198166	0.00890848	0.151326
ENSG00000151135	C12orf23	570.148	0.204052	0.138738	0.00890656	0.151326
ENSG00000127152	BCL11B	1262.22	-0.208503	0.146127	0.00892921	0.151478
ENSG00000157107	FCHO2	266.964	-0.216802	0.162682	0.00894208	0.151496
ENSG00000023318	ERP44	662.613	0.207827	0.145337	0.00897003	0.15177
ENSG00000138674	SEC31A	1713.77	0.175284	0.106538	0.00899516	0.151795
ENSG00000171206	TRIM8	514.04	-0.216796	0.163337	0.00899394	0.151795
ENSG00000169442	CD52	440.482	-0.243005	0.316252	0.00902194	0.152047
ENSG00000113552	GNPDA1	433.455	0.227358	0.194305	0.00907003	0.152657
ENSG00000112343	TRIM38	1206.1	0.207973	0.14697	0.00912205	0.153332
ENSG00000132155	RAF1	1279.98	0.187004	0.119379	0.0093004	0.156125
ENSG00000004139	SARM1	260.448	-0.211538	0.155733	0.00931755	0.156209
ENSG00000100056	DGCR14	278.508	0.221816	0.182162	0.0093573	0.156467
ENSG00000139370	SLC15A4	1788.84	-0.213776	0.160887	0.00934569	0.156467
ENSG00000106665	CLIP2	164.828	-0.212586	0.159429	0.00944597	0.157539
ENSG00000263226	CLIP2	164.828	-0.212586	0.159429	0.00944597	0.157539
ENSG00000139351	SYCP3	39.113	-0.239896	0.277128	0.00947507	0.15782
ENSG00000134825	TMEM258	344.741	0.233002	0.228829	0.00949123	0.157884
ENSG00000186810	CXCR3	129.517	-0.23954	0.28805	0.00956006	0.158823
ENSG00000100883	SRP54	697.322	0.214953	0.167037	0.00960667	0.159347
ENSG00000157020	SEC13	638.575	0.22318	0.191591	0.0096164	0.159347
ENSG00000042832	TG	59.7445	0.238621	0.291061	0.00966011	0.159454
ENSG00000128694	OSGEPL1	86.0733	-0.231328	0.226129	0.00965314	0.159454
ENSG00000164919	COX6C	517.085	0.22979	0.218317	0.00963649	0.159454
ENSG00000109861	CTSC	4397.36	0.233533	0.239776	0.00970213	0.159792
ENSG00000172007	RAB33B	295.253	0.202605	0.142763	0.00970547	0.159792
ENSG00000180011	ZADH2	408.338	-0.225098	0.200928	0.00972068	0.159837
ENSG00000070081	NUCB2	556.6	0.236987	0.278203	0.00982235	0.160891
ENSG00000151366	NDUFC2	338.556	0.227955	0.215447	0.00981912	0.160891
ENSG00000168894	RNF181	281.288	0.224857	0.201964	0.00980298	0.160891
ENSG00000010810	FYN	6600.95	-0.175326	0.110227	0.0099133	0.161178
ENSG00000077235	GTF3C1	1891.08	-0.215549	0.174232	0.00999486	0.161178
ENSG00000078589	P2RY10	351.377	-0.234849	0.270277	0.0100281	0.161178
ENSG00000103966	EHD4	566.754	0.225413	0.20795	0.00995011	0.161178
ENSG00000104221	BRF2	188.996	0.212973	0.166731	0.00995804	0.161178
ENSG00000132376	INPP5K	591.156	-0.20857	0.155487	0.00987229	0.161178
ENSG00000136436	CALCOCO2	834.043	0.186801	0.122767	0.0100193	0.161178
ENSG00000140464	PML	719.97	0.231797	0.241235	0.0099787	0.161178
ENSG00000153094	BCL2L11	1023.12	-0.236081	0.272238	0.00989156	0.161178
ENSG00000155158	TTC39B	700.858	0.211262	0.161986	0.00991525	0.161178
ENSG00000183735	TBK1	751.311	0.187297	0.123277	0.0100046	0.161178
ENSG00000184117	NIPSNAP1	265.685	-0.221399	0.190457	0.00986279	0.161178
ENSG00000184371	CSF1	209.093	0.22062	0.340579	0.0100064	0.161178
ENSG00000185722	ANKFY1	1276.83	0.212995	0.166753	0.00995535	0.161178
ENSG00000187608	ISG15	1062.73	0.196153	0.35788	0.00990989	0.161178
ENSG00000120686	UFM1	829.423	0.22793	0.223824	0.0100919	0.162
ENSG00000100567	PSMA3	760.269	0.219834	0.190401	0.0101327	0.162295
ENSG00000257704	PRR24	22.6265	0.234078	0.296361	0.0101355	0.162295
ENSG00000082212	ME2	826.23	0.212338	0.167817	0.0101622	0.16252
ENSG00000004961	HCCS	143.273	0.222174	0.200374	0.0101831	0.16265
ENSG00000109320	NFKB1	2431.09	-0.209615	0.162698	0.0103022	0.164348
ENSG00000026508	CD44	4334.14	-0.211404	0.167645	0.0103334	0.164642
ENSG00000144134	RABL2A	108.148	-0.220752	0.199426	0.0103873	0.165296
ENSG00000154930	ACSS1	838.792	-0.214326	0.17735	0.0104252	0.165694
ENSG00000125354	SEPT6	1547.65	-0.201715	0.14775	0.0104977	0.166267
ENSG00000205220	PSMB10	1416.32	0.192963	0.133418	0.0105001	0.166267
ENSG00000243251	PGBD3	55.3204	-0.222137	0.207664	0.0104814	0.166267
ENSG00000030419	IKZF2	3201.2	-0.207797	0.161776	0.0105984	0.166388
ENSG00000073861	TBX21	2228.47	0.197231	0.140212	0.010539	0.166388
ENSG00000103042	SLC38A7	90.4078	-0.221941	0.209291	0.0105754	0.166388
ENSG00000115306	SPTBN1	1629.76	-0.2283	0.248288	0.0106244	0.166388
ENSG00000132254	ARFIP2	276.327	0.20266	0.150424	0.0105936	0.166388
ENSG00000135919	SERPINE2	124.351	-0.228854	0.306429	0.0105652	0.166388
ENSG00000155903	RASA2	2129.68	0.205368	0.156391	0.0106227	0.166388
ENSG00000196912	ANKRD36B	412.788	-0.212907	0.174685	0.0105304	0.166388
ENSG00000268954	PTPN6	754.242	-0.218763	0.196776	0.0106236	0.166388
ENSG00000108344	PSMD3	793.648	0.214612	0.183566	0.0107367	0.167942
ENSG00000111679	PTPN6	754.385	-0.21791	0.196775	0.0107781	0.168385
ENSG00000109466	KLHL2	473.288	0.216433	0.192626	0.0108595	0.16945
ENSG00000100422	CERK	1271.31	-0.185838	0.126097	0.0109072	0.169988
ENSG00000063761	ADCK1	45.3193	-0.227054	0.257909	0.0109498	0.170446
ENSG00000112297	AIM1	658.086	-0.198912	0.146825	0.0110193	0.170494
ENSG00000166035	LIPC	42.5581	-0.204315	0.341468	0.0109979	0.170494
ENSG00000170004	CHD3	1648.88	-0.198636	0.146218	0.0110079	0.170494
ENSG00000183696	UPP1	821.894	0.209644	0.172056	0.0110107	0.170494
ENSG00000196449	YRDC	244.585	0.222837	0.227195	0.0109977	0.170494
ENSG00000214046	SMIM7	415.077	0.169478	0.108919	0.0110498	0.17076
ENSG00000106868	SUSD1	411.775	0.211692	0.180023	0.0111075	0.171436
ENSG00000167460	TPM4	2314.39	0.226038	0.291546	0.0111203	0.171436
ENSG00000071575	TRIB2	844.517	0.223805	0.240323	0.0111546	0.17176
ENSG00000104518	GSDMD	719.971	0.173564	0.113734	0.0112656	0.172332
ENSG00000125430	HS3ST3B1	427.324	0.218952	0.214325	0.0112723	0.172332
ENSG00000147649	MTDH	2310.09	0.2172	0.205472	0.0112704	0.172332
ENSG00000161904	LEMD2	575.735	0.166409	0.106683	0.0112322	0.172332
ENSG00000163605	PPP4R2	1142.45	0.188302	0.13096	0.0112073	0.172332
ENSG00000181035	SLC25A42	284.479	0.203421	0.158686	0.0112697	0.172332
ENSG00000120519	SLC10A7	270.217	0.202026	0.155835	0.0113077	0.172668
ENSG00000149115	TNKS1BP1	88.3088	-0.224908	0.283721	0.0113319	0.172832
ENSG00000184988	TMEM106A	203.649	0.221686	0.234956	0.0113811	0.173377
ENSG00000213203	GIMAP1	775.167	0.198478	0.149231	0.0114115	0.173634
ENSG00000143801	PSEN2	220.596	0.206923	0.170313	0.0114637	0.174221
ENSG00000175197	DDIT3	244.886	0.213344	0.193463	0.0114926	0.174455
ENSG00000230006	ANKRD36BP2	82.7744	-0.222133	0.246983	0.0115419	0.174995
ENSG00000185900	POMK	234.583	-0.193254	0.1407	0.0115556	0.174997
ENSG00000125245	GPR18	161.452	-0.221852	0.247024	0.0115874	0.175271
ENSG00000137767	SQRDL	803.622	0.2166	0.214525	0.0117042	0.17683
ENSG00000101082	SLA2	1896.18	-0.220508	0.242483	0.0117282	0.176913
ENSG00000164244	PRRC1	791.232	0.200511	0.1566	0.0117373	0.176913
ENSG00000069974	RAB27A	1572.97	0.190139	0.137454	0.0118472	0.177958
ENSG00000109586	GALNT7	353.697	-0.185476	0.130626	0.0118759	0.177958
ENSG00000117475	BLZF1	338.014	0.195564	0.147231	0.0118739	0.177958
ENSG00000118495	PLAGL1	56.2122	-0.220729	0.286432	0.0118616	0.177958
ENSG00000263962	AC245100.1	147.991	-0.209851	0.186601	0.0118587	0.177958
ENSG00000143162	CREG1	155.222	0.218921	0.238685	0.0119226	0.178423
ENSG00000264863	AC241585.1	149.418	-0.215869	0.217528	0.0119347	0.178423
ENSG00000070444	MNT	230.516	-0.213233	0.204011	0.0119678	0.178524
ENSG00000073331	ALPK1	105.707	0.217732	0.30043	0.0119753	0.178524
ENSG00000086619	ERO1LB	238.822	0.202521	0.16434	0.0119832	0.178524
ENSG00000113621	TXNDC15	563.731	0.216126	0.223991	0.0120742	0.179256
ENSG00000163516	ANKZF1	356.162	-0.200046	0.158792	0.0120653	0.179256
ENSG00000197124	ZNF682	82.4229	0.213089	0.205785	0.012064	0.179256
ENSG00000140199	SLC12A6	1150.47	-0.183468	0.129037	0.0121081	0.179401
ENSG00000164088	PPM1M	356.939	-0.206771	0.179678	0.0121256	0.179401
ENSG00000198467	TPM2	23.1056	-0.182973	0.341091	0.0121258	0.179401
ENSG00000107372	ZFAND5	1355.64	0.19153	0.14169	0.0121404	0.179409
ENSG00000072501	SMC1A	1619.09	0.190176	0.13953	0.0121665	0.179589
ENSG00000151502	VPS26B	706.778	-0.20105	0.163204	0.0122322	0.180351
ENSG00000108788	MLX	426.283	0.187387	0.135839	0.0123054	0.180837
ENSG00000124120	TTPAL	525.764	0.196752	0.15319	0.01229	0.180837
ENSG00000172354	GNB2	990.601	0.196637	0.153087	0.0123074	0.180837
ENSG00000198189	HSD17B11	655.999	-0.203039	0.172425	0.0124943	0.183374
ENSG00000162298	SYVN1	489.003	0.208109	0.192862	0.0125434	0.183885
ENSG00000140368	PSTPIP1	621.63	-0.195081	0.151978	0.0125767	0.184131
ENSG00000206299	TAP2	146.779	0.19551	0.329735	0.0125889	0.184131
ENSG00000092148	HECTD1	2505.7	-0.158158	0.103567	0.0126503	0.184818
ENSG00000131015	ULBP2	28.0234	0.209194	0.309079	0.0126767	0.184929
ENSG00000139687	RB1	834.873	0.194715	0.152231	0.0127011	0.184929
ENSG00000196535	MYO18A	603.236	-0.198635	0.161716	0.0126883	0.184929
ENSG00000188211	NCR3LG1	162.671	-0.205257	0.185658	0.0128092	0.186291
ENSG00000121210	KIAA0922	1338.76	-0.172322	0.118638	0.012917	0.187648
ENSG00000153443	UBALD1	76.6268	-0.212801	0.287719	0.0129374	0.187732
ENSG00000170430	MGMT	168.551	-0.198712	0.165424	0.0129981	0.188398
ENSG00000176170	SPHK1	55.5025	0.21146	0.291722	0.0130291	0.188514
ENSG00000181381	DDX60L	1364.98	0.211095	0.224289	0.0130354	0.188514
ENSG00000152683	SLC30A6	537.63	0.193901	0.154502	0.0131764	0.190338
ENSG00000160783	PMF1	300.435	0.20003	0.172652	0.0132362	0.190988
ENSG00000137486	ARRB1	805.514	-0.202239	0.181302	0.0132648	0.191186
ENSG00000110628	SLC22A18	55.5812	-0.209824	0.287749	0.0133666	0.192233
ENSG00000119231	SENP5	1273.94	0.171518	0.119397	0.0133674	0.192233
ENSG00000100523	DDHD1	927.861	0.195265	0.16001	0.0133926	0.192381
ENSG00000182866	LCK	1791.15	-0.190821	0.15038	0.0135265	0.194086
ENSG00000034152	MAP2K3	783.913	-0.205158	0.201422	0.0135622	0.194381
ENSG00000165914	TTC7B	72.9646	0.210334	0.257895	0.0136304	0.195141
ENSG00000168056	LTBP3	388.142	-0.204043	0.197377	0.0136508	0.195215
ENSG00000089127	OAS1	616.308	0.171562	0.332398	0.0137144	0.195907
ENSG00000125735	TNFSF14	861.557	-0.207026	0.222291	0.0138124	0.197087
ENSG00000110090	CPT1A	1959.44	-0.177053	0.128427	0.0138562	0.197493
ENSG00000122515	ZMIZ2	572.343	-0.197444	0.173325	0.0139412	0.198484
ENSG00000164056	SPRY1	86.2829	-0.195927	0.312866	0.0139584	0.198509
ENSG00000155749	ALS2CR12	60.2746	-0.207822	0.247041	0.0140473	0.199506
ENSG00000197142	ACSL5	1141.19	0.174665	0.126041	0.0140596	0.199506
ENSG00000163660	CCNL1	1287.03	0.180613	0.134802	0.0140789	0.19956
ENSG00000102245	CD40LG	22.1049	0.177637	0.327087	0.0141238	0.199949
ENSG00000181830	SLC35C1	272.216	0.198669	0.181159	0.0141375	0.199949
ENSG00000132600	PRMT7	376.324	-0.194841	0.167873	0.0142153	0.200168
ENSG00000135916	ITM2C	67.5886	-0.199768	0.302406	0.0141839	0.200168
ENSG00000185022	MAFF	390.48	0.198623	0.182205	0.0142107	0.200168
ENSG00000188886	ASTL	21.0609	-0.186496	0.320604	0.0142098	0.200168
ENSG00000213516	RBMXL1	566.504	0.192581	0.161187	0.0142404	0.200302
ENSG00000066933	MYO9A	1230.98	-0.18893	0.153157	0.0144135	0.200784
ENSG00000100084	HIRA	397.193	0.17952	0.134553	0.0143733	0.200784
ENSG00000100263	RHBDD3	105.465	0.204219	0.217919	0.0143067	0.200784
ENSG00000115073	ACTR1B	548.278	-0.190375	0.156018	0.0143267	0.200784
ENSG00000169181	GSG1L	29.4259	0.0654744	0.294518	0.0143559	0.200784
ENSG00000178209	PLEC	558.533	-0.206044	0.254207	0.0144154	0.200784
ENSG00000206561	COLQ	328.345	-0.205552	0.237084	0.0143963	0.200784
ENSG00000231360	AL592284.1	42.7608	-0.205725	0.237732	0.0143693	0.200784
ENSG00000268569	HIRA	397.193	0.17952	0.134553	0.0143733	0.200784
ENSG00000115159	GPD2	657.503	-0.198248	0.186125	0.0145242	0.20208
ENSG00000261109	PLEC	560.036	-0.205388	0.253816	0.0145409	0.202093
ENSG00000116793	PHTF1	450.199	0.187095	0.151345	0.0147345	0.202159
ENSG00000119777	TMEM214	550.98	0.19752	0.185113	0.0146579	0.202159
ENSG00000138646	HERC5	853.063	0.195407	0.304151	0.0146447	0.202159
ENSG00000160050	CCDC28B	86.7219	-0.199401	0.194569	0.0146401	0.202159
ENSG00000164808	SPIDR	309.303	-0.175314	0.129608	0.0146834	0.202159
ENSG00000174151	CYB561D1	373.601	-0.188707	0.154724	0.0146666	0.202159
ENSG00000181274	FRAT2	218.53	-0.198345	0.19027	0.0147089	0.202159
ENSG00000182158	CREB3L2	1138.26	0.175557	0.129765	0.014639	0.202159
ENSG00000197771	MCMBP	1392.63	0.196809	0.18239	0.0146914	0.202159
ENSG00000213930	GALT	247.165	-0.194453	0.173126	0.0147267	0.202159
ENSG00000244038	DDOST	1796.74	0.194242	0.171832	0.0146898	0.202159
ENSG00000272972	SPIDR	309.303	-0.175314	0.129608	0.0146834	0.202159
ENSG00000087301	TXNDC16	229.708	-0.197358	0.188428	0.0148723	0.203181
ENSG00000140694	PARN	470.97	-0.181789	0.141148	0.0148675	0.203181
ENSG00000150938	CRIM1	350.103	-0.183472	0.144292	0.0148487	0.203181
ENSG00000261899	CRIM1	350.103	-0.183472	0.144292	0.0148487	0.203181
ENSG00000100307	CBX7	447.774	-0.202588	0.268431	0.0149531	0.204068
ENSG00000104973	MED25	212.364	0.193151	0.17197	0.0150038	0.204542
ENSG00000179715	PCED1B	279.434	-0.18593	0.151005	0.0150471	0.204915
ENSG00000148358	GPR107	388.411	0.178817	0.136972	0.0150737	0.204973
ENSG00000197540	GZMM	717.455	-0.194061	0.176719	0.0150833	0.204973
ENSG00000135655	USP15	1574.31	0.168893	0.122602	0.0151095	0.205112
ENSG00000133313	CNDP2	1098.96	0.18479	0.148967	0.0151267	0.205129
ENSG00000184584	TMEM173	110.971	0.201835	0.263032	0.0151687	0.205482
ENSG00000102882	MAPK3	166.822	-0.19434	0.179556	0.0151872	0.205515
ENSG00000112242	E2F3	771.61	0.177586	0.136011	0.0152948	0.206093
ENSG00000162746	FCRLB	33.8788	-0.201435	0.256006	0.0153084	0.206093
ENSG00000172785	CBWD1	196.372	0.19429	0.181372	0.0153101	0.206093
ENSG00000213689	TREX1	179.84	0.19903	0.279955	0.0153045	0.206093
ENSG00000242689	CNTF	34.4885	-0.201523	0.240657	0.0152778	0.206093
ENSG00000112062	MAPK14	1377.08	-0.171911	0.127642	0.015373	0.206268
ENSG00000120306	CYSTM1	47.5564	0.19743	0.203408	0.0154799	0.206268
ENSG00000136068	FLNB	571.947	-0.193826	0.182152	0.0154838	0.206268
ENSG00000137200	CMTR1	916.914	0.188911	0.162443	0.0154305	0.206268
ENSG00000138030	KHK	26.3905	-0.180389	0.31476	0.0154185	0.206268
ENSG00000147130	ZMYM3	334.369	-0.184102	0.149579	0.0154299	0.206268
ENSG00000158710	TAGLN2	1023.32	-0.188577	0.161771	0.015466	0.206268
ENSG00000159433	STARD9	686.319	-0.200373	0.232342	0.0154466	0.206268
ENSG00000261556	RP11-296I10.6	122.493	-0.194068	0.182864	0.0154576	0.206268
ENSG00000269797	GPR107	388.453	0.17799	0.136945	0.0153434	0.206268
ENSG00000167136	ENDOG	59.7607	-0.197969	0.210243	0.0155597	0.207065
ENSG00000133872	TMEM66	3547.63	-0.185755	0.154793	0.0155788	0.207083
ENSG00000178202	KDELC2	355.465	0.198918	0.220983	0.0155933	0.207083
ENSG00000011523	CEP68	207.46	-0.199691	0.23557	0.0156356	0.207141
ENSG00000108774	RAB5C	377.541	0.171727	0.128487	0.0156461	0.207141
ENSG00000139318	DUSP6	933.315	0.197812	0.276843	0.0156184	0.207141
ENSG00000179119	SPTY2D1	1217.04	0.175588	0.134488	0.0156633	0.207156
ENSG00000095951	HIVEP1	1028.77	-0.187772	0.161911	0.015726	0.207771
ENSG00000123575	FAM199X	473.195	0.177113	0.137991	0.0158455	0.20892
ENSG00000268570	FAM199X	473.195	0.177113	0.137991	0.0158455	0.20892
ENSG00000005700	IBTK	1073.62	0.181885	0.147631	0.0158724	0.20906
ENSG00000073849	ST6GAL1	2021.06	0.184369	0.153873	0.015909	0.209247
ENSG00000134285	FKBP11	873.685	0.196717	0.21377	0.0159661	0.209247
ENSG00000156453	PCDH1	280.287	0.196034	0.275886	0.0159709	0.209247
ENSG00000162711	NLRP3	161.287	-0.197216	0.217104	0.0159213	0.209247
ENSG00000163602	RYBP	730.945	0.177485	0.139392	0.0159844	0.209247
ENSG00000185885	IFITM1	2778.61	0.198179	0.258523	0.0159431	0.209247
ENSG00000130706	ADRM1	715.37	0.188593	0.168167	0.0160413	0.209779
ENSG00000175166	PSMD2	1264.84	0.182259	0.149791	0.0160606	0.209817
ENSG00000167468	GPX4	564.213	-0.193543	0.193599	0.0161315	0.210529
ENSG00000123685	BATF3	45.5101	0.172285	0.314721	0.0161797	0.210749
ENSG00000215717	TMEM167B	801.22	0.172093	0.131256	0.0161811	0.210749
ENSG00000116668	SWT1	138.374	-0.193573	0.197608	0.0162848	0.211884
ENSG00000078618	NRD1	1353.13	0.149508	0.105071	0.0163534	0.212561
ENSG00000167799	NUDT8	23.0314	-0.192819	0.280482	0.0163758	0.212637
ENSG00000147138	GPR174	690.941	-0.173826	0.13547	0.0164968	0.213979
ENSG00000153989	NUS1	856.539	0.189918	0.180528	0.0165125	0.213979
ENSG00000100105	PATZ1	404.437	-0.16476	0.122364	0.016559	0.214365
ENSG00000113269	RNF130	328.435	-0.193468	0.208208	0.0166603	0.21546
ENSG00000034053	APBA2	530.542	-0.187685	0.173137	0.0167081	0.21586
ENSG00000087303	NID2	24.6068	0.173379	0.309134	0.0168284	0.217196
ENSG00000083123	BCKDHB	138.234	-0.194137	0.234294	0.0169212	0.217916
ENSG00000100351	GRAP2	667.147	0.187173	0.175051	0.017003	0.217916
ENSG00000105370	LIM2	92.2234	-0.190009	0.277874	0.0170124	0.217916
ENSG00000110057	UNC93B1	190.69	0.19292	0.216496	0.0170024	0.217916
ENSG00000111371	SLC38A1	8397.31	-0.151339	0.108444	0.0170213	0.217916
ENSG00000136867	SLC31A2	58.9958	0.193502	0.221478	0.0169405	0.217916
ENSG00000168243	GNG4	38.102	-0.138524	0.318855	0.0169524	0.217916
ENSG00000170522	ELOVL6	604.354	0.191877	0.269308	0.0169882	0.217916
ENSG00000226479	TMEM185B	326.262	0.181841	0.156219	0.0170369	0.217916
ENSG00000115415	STAT1	4927.88	0.192288	0.243326	0.0173725	0.221987
ENSG00000260873	SNTB2	406.893	-0.188029	0.18669	0.017415	0.22231
ENSG00000137478	FCHSD2	538.041	0.186244	0.178284	0.0175079	0.222858
ENSG00000167552	TUBA1A	931.402	-0.1862	0.17807	0.0175086	0.222858
ENSG00000182319	SGK223	178.154	-0.189164	0.270152	0.01751	0.222858
ENSG00000198909	MAP3K3	1022.85	-0.161583	0.121453	0.0175397	0.223015
ENSG00000067066	SP100	2619.45	0.184276	0.171344	0.0176704	0.223244
ENSG00000117410	ATP6V0B	533.929	0.184427	0.171807	0.0176553	0.223244
ENSG00000119138	KLF9	519.454	-0.184151	0.170333	0.0176338	0.223244
ENSG00000124201	ZNFX1	2874.44	0.185314	0.176133	0.0176692	0.223244
ENSG00000136541	ERMN	53.6046	0.188376	0.26997	0.0176794	0.223244
ENSG00000144711	IQSEC1	1427.53	0.186779	0.182872	0.0176052	0.223244
ENSG00000152601	MBNL1	5405.7	-0.136933	0.0964731	0.0176651	0.223244
ENSG00000163131	CTSS	1368.65	0.184606	0.173925	0.0177504	0.22392
ENSG00000103353	UBFD1	545.229	0.172415	0.140006	0.0179629	0.226089
ENSG00000112245	PTP4A1	892.5	0.17576	0.147073	0.0179512	0.226089
ENSG00000149346	SLX4IP	65.9008	-0.189197	0.217548	0.0180279	0.226089
ENSG00000158636	C11orf30	694.196	-0.165606	0.128569	0.0179986	0.226089
ENSG00000171843	MLLT3	480.991	-0.182382	0.167712	0.0180176	0.226089
ENSG00000179387	ELMOD2	318.821	-0.185063	0.180449	0.0180174	0.226089
ENSG00000102780	DGKH	117.054	0.189012	0.251033	0.0180726	0.226106
ENSG00000156650	KAT6B	1140.12	-0.184473	0.177958	0.0180612	0.226106
ENSG00000162433	AK4	36.8932	0.182341	0.283396	0.0181254	0.226106
ENSG00000163565	IFI16	3784.57	0.176038	0.148912	0.018135	0.226106
ENSG00000165272	AQP3	22.8417	0.172165	0.300385	0.0181027	0.226106
ENSG00000256720	RP11-436I9.6	22.4889	-0.114093	0.311477	0.0180831	0.226106
ENSG00000101019	UQCC1	326.782	0.17661	0.150672	0.0181826	0.226386
ENSG00000119411	BSPRY	90.5607	-0.188242	0.254264	0.0181927	0.226386
ENSG00000059804	SLC2A3	2243.66	0.185034	0.184014	0.0182215	0.226526
ENSG00000111231	GPN3	112.457	0.1878	0.210299	0.0182906	0.226738
ENSG00000160685	ZBTB7B	597.341	0.17245	0.141763	0.0182916	0.226738
ENSG00000168003	SLC3A2	1649.15	0.186578	0.196788	0.0182802	0.226738
ENSG00000065000	AP3D1	1281.3	0.173616	0.144342	0.0183099	0.226747
ENSG00000051523	CYBA	2197.95	-0.155375	0.116363	0.0184175	0.227659
ENSG00000116209	TMEM59	1260.38	0.16583	0.130547	0.0184368	0.227659
ENSG00000174007	CEP19	53.799	-0.187972	0.221903	0.018426	0.227659
ENSG00000034677	RNF19A	1781.83	-0.185168	0.190819	0.0184941	0.22771
ENSG00000117597	DIEXF	466.171	-0.174996	0.14854	0.0184746	0.22771
ENSG00000140396	NCOA2	2563.27	0.160723	0.123261	0.0184778	0.22771
ENSG00000149428	HYOU1	2847.54	0.1876	0.222845	0.0185388	0.228041
ENSG00000171310	CHST11	2649.89	0.186424	0.206439	0.0186093	0.22869
ENSG00000148943	LIN7C	645.417	0.179376	0.163076	0.0186556	0.229039
ENSG00000160216	AGPAT3	533.064	0.179119	0.162685	0.0187106	0.229062
ENSG00000163785	RYK	457.147	-0.172633	0.144425	0.0187109	0.229062
ENSG00000166598	HSP90B1	4247.22	0.179713	0.164681	0.018688	0.229062
ENSG00000134910	STT3A	1097.94	0.184014	0.188717	0.0187766	0.229428
ENSG00000169410	PTPN9	649.411	0.169171	0.13763	0.0187626	0.229428
ENSG00000135473	PAN2	278.868	-0.18459	0.195286	0.0188493	0.230098
ENSG00000105829	BET1	222.56	0.183505	0.188714	0.0189433	0.230943
ENSG00000134986	NREP	80.9789	-0.185841	0.216681	0.0189725	0.230943
ENSG00000148660	CAMK2G	378.081	-0.179651	0.167585	0.01897	0.230943
ENSG00000104043	ATP8B4	1616.04	0.183787	0.192614	0.0190096	0.231175
ENSG00000172115	CYCS	1045.63	0.185462	0.215608	0.0190694	0.231683
ENSG00000167671	UBXN6	410.259	-0.152785	0.115463	0.0192409	0.233545
ENSG00000155096	AZIN1	1619.61	0.171789	0.145827	0.0192972	0.234008
ENSG00000142039	CCDC97	413.908	0.173868	0.151934	0.0194245	0.234525
ENSG00000149743	TRPT1	105.492	0.177601	0.163603	0.0193639	0.234525
ENSG00000160746	ANO10	146.92	0.177414	0.163202	0.0193951	0.234525
ENSG00000160932	LY6E	1996.18	0.182907	0.255999	0.0194311	0.234525
ENSG00000169372	CRADD	108.693	-0.181322	0.182472	0.0193827	0.234525
ENSG00000113119	TMCO6	93.7602	-0.183486	0.210423	0.0195879	0.236195
ENSG00000161057	PSMC2	671.827	0.181001	0.184893	0.0196147	0.236207
ENSG00000168405	CMAHP	477.041	0.176859	0.163404	0.0196257	0.236207
ENSG00000107864	CPEB3	166.631	0.17416	0.154593	0.0196735	0.236347
ENSG00000140691	ARMC5	269.121	0.170545	0.145371	0.0197293	0.236347
ENSG00000153214	TMEM87B	333.993	-0.179152	0.174989	0.0197111	0.236347
ENSG00000173559	NABP1	1161.56	0.180111	0.180664	0.0197098	0.236347
ENSG00000176853	FAM91A1	892.74	0.171094	0.146595	0.019715	0.236347
ENSG00000149218	ENDOD1	256.124	0.183294	0.227066	0.0197879	0.236608
ENSG00000262523	ENDOD1	256.124	0.183294	0.227066	0.0197879	0.236608
ENSG00000075711	DLG1	636.328	-0.169696	0.144371	0.0199044	0.237117
ENSG00000107140	TESK1	331.05	-0.174897	0.158677	0.019885	0.237117
ENSG00000134108	ARL8B	974.211	0.171401	0.148422	0.019892	0.237117
ENSG00000171155	C1GALT1C1	235.7	0.180899	0.189912	0.0198688	0.237117
ENSG00000106683	LIMK1	471.717	-0.165654	0.136592	0.0200225	0.237677
ENSG00000126254	RBM42	440.322	0.167963	0.141188	0.0200254	0.237677
ENSG00000183291	SEP15	940.804	0.177016	0.168334	0.020011	0.237677
ENSG00000262063	LIMK1	471.717	-0.165654	0.136592	0.0200225	0.237677
ENSG00000068438	FTSJ1	223.742	0.178531	0.178027	0.0201283	0.238044
ENSG00000077684	JADE1	1107.96	-0.173002	0.154262	0.0200965	0.238044
ENSG00000112699	GMDS	110.741	-0.178273	0.176644	0.0201393	0.238044
ENSG00000198400	NTRK1	48.2339	-0.179747	0.25783	0.020149	0.238044
ENSG00000269875	FTSJ1	223.742	0.178531	0.178027	0.0201283	0.238044
ENSG00000132879	FBXO44	221.743	0.171163	0.149546	0.0201707	0.238081
ENSG00000010818	HIVEP2	2504.32	-0.161404	0.130102	0.0202463	0.238657
ENSG00000015153	YAF2	559.378	-0.17742	0.174645	0.0203281	0.238657
ENSG00000102606	ARHGEF7	855.62	-0.161781	0.131142	0.020367	0.238657
ENSG00000105438	KDELR1	253.091	0.173773	0.159298	0.0204053	0.238657
ENSG00000107960	OBFC1	303.81	-0.176172	0.168584	0.0203554	0.238657
ENSG00000128567	PODXL	30.0309	0.177179	0.265483	0.0203937	0.238657
ENSG00000139193	CD27	22.1724	-0.155222	0.299355	0.0203908	0.238657
ENSG00000143643	TTC13	375.493	-0.164715	0.136191	0.0203442	0.238657
ENSG00000143870	PDIA6	2395.63	0.180682	0.205431	0.0203938	0.238657
ENSG00000163386	NBPF10	907.602	-0.17742	0.173675	0.0202625	0.238657
ENSG00000116005	PCYOX1	376.077	-0.180018	0.199032	0.0204697	0.238919
ENSG00000133302	ANKRD32	319.968	0.177761	0.178953	0.0204658	0.238919
ENSG00000169814	BTD	161.146	-0.175772	0.168485	0.0205022	0.238919
ENSG00000267796	LIN37	75.45	-0.178441	0.184113	0.0204846	0.238919
ENSG00000198952	SMG5	1232.99	0.157991	0.125797	0.0205267	0.238988
ENSG00000169826	CSGALNACT2	884.045	0.166829	0.141323	0.0205493	0.239034
ENSG00000114982	KANSL3	1793.54	0.162745	0.134042	0.0207032	0.239955
ENSG00000130749	ZC3H4	901.201	0.1693	0.147883	0.0206931	0.239955
ENSG00000148832	PAOX	87.2874	-0.179679	0.202851	0.0206759	0.239955
ENSG00000157593	SLC35B2	315.01	0.156589	0.124227	0.0206747	0.239955
ENSG00000145349	CAMK2D	632.38	-0.177291	0.181147	0.0207599	0.240178
ENSG00000255641	NKG2-E	352.848	-0.179964	0.232346	0.0207436	0.240178
ENSG00000029639	TFB1M	125.82	-0.175275	0.16992	0.0208115	0.240343
ENSG00000148400	NOTCH1	3102.25	0.173877	0.163411	0.0207981	0.240343
ENSG00000174944	P2RY14	29.1553	0.160198	0.293136	0.020841	0.240467
ENSG00000138760	SCARB2	348.476	0.179731	0.22016	0.0208628	0.240503
ENSG00000185651	UBE2L3	975.885	0.17455	0.167616	0.0209112	0.240844
ENSG00000121931	LRIF1	438.968	0.161756	0.133229	0.0209483	0.24105
ENSG00000140830	TXNL4B	206.187	0.175533	0.173697	0.0209854	0.24105
ENSG00000160691	SHC1	808.27	0.164766	0.139032	0.0209826	0.24105
ENSG00000124380	SNRNP27	230.069	0.175168	0.172091	0.0210159	0.241185
ENSG00000136111	TBC1D4	176.841	-0.171618	0.274088	0.0210525	0.241389
ENSG00000109680	TBC1D19	130.346	-0.177739	0.201429	0.0213128	0.242857
ENSG00000127980	PEX1	366.195	-0.174106	0.16957	0.0212482	0.242857
ENSG00000138623	SEMA7A	422.157	0.169353	0.276907	0.0212834	0.242857
ENSG00000140157	NIPA2	737.158	0.160047	0.131479	0.0212755	0.242857
ENSG00000143793	C1orf35	83.9841	-0.176192	0.183825	0.0213032	0.242857
ENSG00000213145	CRIP1	72.7786	-0.178252	0.228635	0.0213006	0.242857
ENSG00000270784	CRIP1	72.7786	-0.178252	0.228635	0.0213006	0.242857
ENSG00000097033	SH3GLB1	1683.56	0.164032	0.139392	0.0214025	0.242907
ENSG00000101150	TPD52L2	508.714	0.171681	0.15993	0.0213403	0.242907
ENSG00000115540	MOB4	386.712	0.175215	0.1786	0.0214118	0.242907
ENSG00000119714	GPR68	612.397	-0.172247	0.1628	0.0214071	0.242907
ENSG00000172053	QARS	682.678	-0.15352	0.121912	0.0213626	0.242907
ENSG00000106615	RHEB	414.852	0.167815	0.149153	0.021558	0.243919
ENSG00000168852	TPTE2P5	25.7449	-0.16135	0.287583	0.0215247	0.243919
ENSG00000177989	ODF3B	55.8926	0.154272	0.293906	0.0215496	0.243919
ENSG00000106588	PSMA2	774.581	0.175849	0.188098	0.0216119	0.244313
ENSG00000081320	STK17B	7620.92	0.166958	0.148199	0.0217861	0.24585
ENSG00000166908	PIP4K2C	448.895	0.157759	0.129375	0.0217692	0.24585
ENSG00000135932	CAB39	2171.17	0.162359	0.137765	0.0218137	0.245945
ENSG00000173114	LRRN3	26.8628	-0.159079	0.287744	0.0218928	0.246431
ENSG00000179981	TSHZ1	762.509	-0.172087	0.167364	0.0218951	0.246431
ENSG00000114670	NEK11	28.7163	-0.161625	0.284388	0.0219448	0.246557
ENSG00000125503	PPP1R12C	542.57	0.163534	0.140765	0.0219409	0.246557
ENSG00000103222	ABCC1	861.86	-0.17134	0.165757	0.0220698	0.246924
ENSG00000114867	EIF4G1	3614.6	0.169531	0.158022	0.0220455	0.246924
ENSG00000145780	FEM1C	569.594	0.159595	0.133427	0.0220407	0.246924
ENSG00000171307	ZDHHC16	234.027	0.17222	0.170283	0.0220735	0.246924
ENSG00000188229	TUBB4B	1391.47	0.175561	0.200062	0.0220629	0.246924
ENSG00000110931	CAMKK2	339.84	-0.165689	0.146835	0.0221322	0.247093
ENSG00000168214	RBPJ	981.422	0.157972	0.131041	0.0221657	0.247093
ENSG00000168421	RHOH	849.473	0.172688	0.174223	0.0221564	0.247093
ENSG00000171621	SPSB1	21.7191	0.1684	0.270121	0.0221582	0.247093
ENSG00000105373	GLTSCR2	1442.31	-0.164534	0.14491	0.0223174	0.247924
ENSG00000112679	DUSP22	622.702	-0.149113	0.118492	0.0223024	0.247924
ENSG00000140543	DET1	83.5102	-0.160074	0.283969	0.0222993	0.247924
ENSG00000145029	NICN1	85.2528	-0.174884	0.197856	0.022265	0.247924
ENSG00000175756	AURKAIP1	363.68	0.160574	0.136949	0.0224827	0.249544
ENSG00000038210	PI4K2B	670.919	0.16836	0.1578	0.0225396	0.249744
ENSG00000084652	TXLNA	1311.89	0.172557	0.179735	0.0225283	0.249744
ENSG00000103740	ACSBG1	24.2417	0.142882	0.295315	0.0225765	0.249937
ENSG00000005882	PDK2	224.16	-0.17157	0.173869	0.0225963	0.249941
ENSG00000160447	PKN3	38.0453	-0.173206	0.2366	0.0227469	0.251038
ENSG00000182372	CLN8	230.372	0.170482	0.169465	0.0227455	0.251038
ENSG00000261349	RP3-465N24.5	40.7815	-0.171066	0.252333	0.0227541	0.251038
ENSG00000069667	RORA	6728.34	0.16051	0.138038	0.0227838	0.25115
ENSG00000124942	AHNAK	20024	-0.17298	0.234308	0.0228801	0.251563
ENSG00000149474	CSRP2BP	247.992	-0.168241	0.160119	0.0228625	0.251563
ENSG00000267336	RP11-773H22.2	23.2174	0.149685	0.290461	0.0228747	0.251563
ENSG00000102218	RP2	161.589	0.160968	0.139872	0.0229901	0.252126
ENSG00000141279	NPEPPS	1103.52	-0.155363	0.129264	0.0229557	0.252126
ENSG00000271091	RP2	161.589	0.160968	0.139872	0.0229901	0.252126
ENSG00000119541	VPS4B	1217.48	0.151627	0.124027	0.0231354	0.253071
ENSG00000128165	ADM2	57.1901	0.168416	0.258618	0.0231052	0.253071
ENSG00000136758	YME1L1	2144.64	0.158015	0.134493	0.0231314	0.253071
ENSG00000095370	SH2D3C	577.17	-0.167488	0.159749	0.0231636	0.253163
ENSG00000153066	TXNDC11	600.544	0.169304	0.16913	0.0232317	0.253692
ENSG00000133731	IMPA1	357.397	0.161098	0.141522	0.0232971	0.25419
ENSG00000110048	OSBP	1054.46	0.162607	0.145697	0.0234012	0.254246
ENSG00000118363	SPCS2	544.485	0.170839	0.183162	0.0233942	0.254246
ENSG00000166479	TMX3	742.826	0.160961	0.141363	0.0233312	0.254246
ENSG00000168890	TMEM150A	66.4875	-0.170065	0.175772	0.023351	0.254246
ENSG00000175215	CTDSP2	2470.5	-0.17223	0.207753	0.0233946	0.254246
ENSG00000108106	UBE2S	209.626	0.170377	0.186164	0.0237029	0.257306
ENSG00000074966	TXK	2313.83	-0.161867	0.145751	0.0237808	0.257716
ENSG00000107551	RASSF4	301.028	-0.16941	0.24179	0.0237784	0.257716
ENSG00000168612	ZSWIM1	37.7324	-0.169253	0.240709	0.0238758	0.258527
ENSG00000132825	PPP1R3D	307.63	0.149345	0.122912	0.0239697	0.259156
ENSG00000184634	MED12	1418.24	-0.166932	0.165662	0.0240129	0.259156
ENSG00000185760	KCNQ5	115.611	-0.168759	0.241211	0.0240146	0.259156
ENSG00000198821	CD247	6209.7	-0.166519	0.163255	0.0239805	0.259156
ENSG00000108840	HDAC5	518.344	-0.167631	0.247432	0.0240616	0.259445
ENSG00000101298	SNPH	89.9396	-0.169425	0.229989	0.024187	0.260579
ENSG00000141576	RNF157	239.087	0.167281	0.2456	0.0242745	0.261236
ENSG00000143971	ETAA1	185.593	-0.169033	0.186802	0.0242887	0.261236
ENSG00000185875	THNSL1	59.9813	-0.169005	0.226274	0.024428	0.262514
ENSG00000065526	SPEN	2694.76	-0.151385	0.12735	0.0244772	0.262785
ENSG00000179094	PER1	362.675	-0.169191	0.218733	0.0244941	0.262785
ENSG00000129071	MBD4	440.407	0.15689	0.138223	0.0247152	0.264494
ENSG00000134109	EDEM1	2109.29	0.160478	0.146747	0.0246805	0.264494
ENSG00000162241	SLC25A45	135.211	-0.168605	0.196141	0.0246953	0.264494
ENSG00000005810	MYCBP2	3799.47	-0.139977	0.112611	0.0247864	0.265035
ENSG00000170037	CNTROB	181.866	-0.162439	0.153695	0.0248226	0.265201
ENSG00000215568	GAB4	29.3068	0.107322	0.29127	0.0248835	0.265631
ENSG00000088881	EBF4	54.8764	-0.157905	0.26886	0.024917	0.265767
ENSG00000198431	TXNRD1	3183.4	0.161786	0.152612	0.0249953	0.266382
ENSG00000059378	PARP12	799.326	0.167315	0.186836	0.0250297	0.266519
ENSG00000122877	EGR2	616.988	-0.140498	0.286643	0.0250497	0.266519
ENSG00000156671	SAMD8	445.217	0.143269	0.117271	0.0250939	0.266768
ENSG00000160888	IER2	1245.49	-0.143989	0.118507	0.0252323	0.267796
ENSG00000253797	UTP14C	544.306	0.14626	0.121587	0.0252225	0.267796
ENSG00000115602	IL1RL1	257.018	0.153806	0.273031	0.0253304	0.267951
ENSG00000133056	PIK3C2B	257.169	-0.164409	0.244202	0.0252942	0.267951
ENSG00000145545	SRD5A1	69.0933	-0.165431	0.173484	0.0252919	0.267951
ENSG00000182973	CNOT10	365.695	0.159064	0.146224	0.0253274	0.267951
ENSG00000162398	C1orf177	24.3622	-0.150647	0.276781	0.0254088	0.26856
ENSG00000068097	HEATR6	261.717	-0.16005	0.149844	0.0254575	0.268632
ENSG00000197157	SND1	2079.2	0.162174	0.157374	0.0254501	0.268632
ENSG00000066027	PPP2R5A	1461.15	-0.16459	0.170879	0.0255227	0.268879
ENSG00000080822	CLDND1	1728.07	0.164613	0.170927	0.0255147	0.268879
ENSG00000123607	TTC21B	561.475	-0.153061	0.133746	0.0256159	0.268977
ENSG00000141506	PIK3R5	2002.92	-0.153831	0.135185	0.0255974	0.268977
ENSG00000198856	OSTC	616.946	0.166629	0.202748	0.0255831	0.268977
ENSG00000271043	MTRNR2L2	19267.7	-0.162066	0.158171	0.0256026	0.268977
ENSG00000118689	FOXO3	1406.54	-0.155122	0.138344	0.0257255	0.269907
ENSG00000100124	ANKRD54	168.701	0.161887	0.158761	0.0257641	0.270091
ENSG00000260916	CCPG1	992.251	0.155191	0.138744	0.0257888	0.270131
ENSG00000054654	SYNE2	14176.2	-0.149726	0.128476	0.0258397	0.270379
ENSG00000101152	DNAJC5	1321.15	0.148466	0.1266	0.0259066	0.270379
ENSG00000107968	MAP3K8	1226.73	0.150644	0.130272	0.0259178	0.270379
ENSG00000185420	SMYD3	166.439	-0.163912	0.171697	0.0259036	0.270379
ENSG00000231259	AC125232.1	313.457	-0.162413	0.162334	0.0258839	0.270379
ENSG00000196214	ZNF766	382.339	-0.160293	0.154093	0.0259894	0.270906
ENSG00000132716	DCAF8	943.335	-0.161021	0.15721	0.0260238	0.271044
ENSG00000138495	COX17	246.996	0.16137	0.158918	0.0260488	0.271085
ENSG00000213240	NOTCH2NL	509.661	-0.163709	0.173051	0.0260861	0.271253
ENSG00000163346	PBXIP1	1757.42	-0.165159	0.212191	0.0261504	0.271702
ENSG00000167004	PDIA3	4667.14	0.163334	0.171802	0.0261915	0.271909
ENSG00000118503	TNFAIP3	5511.67	-0.163794	0.177078	0.0262632	0.272432
ENSG00000144746	ARL6IP5	2261.63	-0.161755	0.163156	0.0262994	0.272589
ENSG00000160058	BSDC1	772.378	0.147072	0.125554	0.0263534	0.272928
ENSG00000163191	S100A11	451.545	0.164374	0.188952	0.0263995	0.273184
ENSG00000156239	N6AMT1	127.756	-0.163733	0.181771	0.0264902	0.273691
ENSG00000163291	PAQR3	167.611	0.159521	0.154887	0.0265123	0.273691
ENSG00000184574	LPAR5	222.779	-0.156034	0.143786	0.026499	0.273691
ENSG00000100911	PSME2	1246.68	0.164284	0.205702	0.0265719	0.274086
ENSG00000121410	A1BG	69.5877	-0.163684	0.215078	0.0267115	0.275033
ENSG00000140406	MESDC1	569.731	0.160478	0.160536	0.0266954	0.275033
ENSG00000233264	AC006042.8	31.8876	-0.144568	0.276693	0.026728	0.275033
ENSG00000092098	RNF31	767.464	0.155804	0.144752	0.026835	0.275913
ENSG00000187051	RPS19BP1	466.404	0.152924	0.137928	0.0268879	0.276236
ENSG00000067182	TNFRSF1A	1280.98	0.139624	0.116449	0.0270035	0.27698
ENSG00000144136	SLC20A1	1643.45	-0.146741	0.126649	0.0269869	0.27698
ENSG00000131373	HACL1	232.81	-0.155822	0.146021	0.0270844	0.277504
ENSG00000215041	NEURL4	324.061	-0.161781	0.174132	0.0270978	0.277504
ENSG00000182552	RWDD4	213.456	0.160702	0.168133	0.0272638	0.27876
ENSG00000185201	IFITM2	1126.89	0.162743	0.201734	0.027259	0.27876
ENSG00000105404	RABAC1	225.513	0.157084	0.151756	0.0273904	0.279165
ENSG00000198833	UBE2J1	771.073	0.157874	0.154319	0.0273322	0.279165
ENSG00000239305	RNF103	403.951	-0.15063	0.134722	0.027355	0.279165
ENSG00000272881	RABAC1	225.513	0.157084	0.151756	0.0273904	0.279165
ENSG00000064201	TSPAN32	167.212	-0.159312	0.239173	0.0274127	0.279171
ENSG00000149557	FEZ1	699.508	-0.160817	0.228516	0.0274402	0.279229
ENSG00000182885	GPR97	370.457	0.148986	0.266871	0.0275839	0.280469
ENSG00000115267	IFIH1	916.645	0.161727	0.210995	0.0276146	0.280559
ENSG00000116985	BMP8B	86.4292	-0.161652	0.204689	0.027731	0.281232
ENSG00000187605	TET3	1048.46	-0.151373	0.137648	0.0277466	0.281232
ENSG00000251348	HSPD1P11	38.0085	-0.152758	0.258597	0.027744	0.281232
ENSG00000142186	SCYL1	639.114	0.151429	0.138166	0.0278541	0.282099
ENSG00000067840	PDZD4	186.216	-0.157575	0.15988	0.0281962	0.282958
ENSG00000102144	PGK1	1425.59	0.155093	0.149185	0.028104	0.282958
ENSG00000106803	SEC61B	508.179	0.159642	0.223033	0.0281549	0.282958
ENSG00000108771	DHX58	269.855	0.152522	0.255686	0.0282019	0.282958
ENSG00000113742	CPEB4	652.775	0.158008	0.159924	0.0279609	0.282958
ENSG00000117859	OSBPL9	564.394	-0.146131	0.128651	0.0281424	0.282958
ENSG00000123453	SARDH	29.8129	-0.1532	0.255331	0.0280251	0.282958
ENSG00000132122	SPATA6	46.3959	-0.143787	0.271691	0.02799	0.282958
ENSG00000158156	XKR8	202.534	0.155599	0.150674	0.0280646	0.282958
ENSG00000164111	ANXA5	169.387	0.158899	0.228628	0.0282033	0.282958
ENSG00000166311	SMPD1	341.465	0.154733	0.147851	0.0280719	0.282958
ENSG00000269666	PGK1	1425.59	0.155093	0.149185	0.028104	0.282958
ENSG00000267915	PDZD4	186.167	-0.157506	0.159876	0.0282346	0.283051
ENSG00000121691	CAT	418.688	-0.158641	0.167019	0.0282703	0.283189
ENSG00000133275	CSNK1G2	1033.59	-0.143786	0.125284	0.0283506	0.283771
ENSG00000135899	SP110	1171.99	0.156769	0.158006	0.028435	0.283952
ENSG00000137040	RANBP6	554.859	-0.158171	0.165482	0.028403	0.283952
ENSG00000142453	CARM1	146.304	-0.15942	0.176649	0.0284245	0.283952
ENSG00000158528	PPP1R9A	189.074	-0.158313	0.227024	0.0285255	0.284634
ENSG00000162236	STX5	494.323	0.138272	0.117918	0.028681	0.285521
ENSG00000178685	PARP10	492.629	0.159327	0.181854	0.0286594	0.285521
ENSG00000261660	PARP10	492.629	0.159327	0.181854	0.0286594	0.285521
ENSG00000164933	SLC25A32	485.876	0.155163	0.153378	0.0287445	0.285931
ENSG00000120725	SIL1	197.174	0.151484	0.142681	0.0289604	0.287411
ENSG00000162032	SPSB3	420.368	-0.156335	0.160192	0.0289298	0.287411
ENSG00000198915	RASGEF1A	116.226	-0.126992	0.279625	0.028952	0.287411
ENSG00000167193	CRK	442.405	0.147648	0.134045	0.0290323	0.287901
ENSG00000174695	TMEM167A	906.713	0.158564	0.182416	0.0290669	0.288023
ENSG00000135114	OASL	1004.95	0.135406	0.274739	0.0290992	0.28812
ENSG00000065911	MTHFD2	1591.64	0.157879	0.215634	0.0291937	0.288833
ENSG00000105576	TNPO2	489.73	0.148396	0.13662	0.0293374	0.289586
ENSG00000135736	CCDC102A	219.507	-0.157922	0.178986	0.0292995	0.289586
ENSG00000137965	IFI44	684.571	0.121659	0.280177	0.0293328	0.289586
ENSG00000116903	EXOC8	823.685	0.145561	0.131377	0.029517	0.291135
ENSG00000124203	ZNF831	1431.69	-0.157911	0.191523	0.029541	0.291148
ENSG00000123136	DDX39A	966.265	0.156507	0.169002	0.0295845	0.291353
ENSG00000139679	LPAR6	372.017	0.156057	0.166219	0.0296399	0.291405
ENSG00000198039	ZNF273	152.379	0.149972	0.141588	0.0296578	0.291405
ENSG00000269748	TFE3	189.093	0.14814	0.255855	0.0296286	0.291405
ENSG00000136048	DRAM1	129.57	0.157155	0.183627	0.0298315	0.292272
ENSG00000188483	IER5L	31.6179	-0.136424	0.271471	0.0297719	0.292272
ENSG00000196814	MVB12B	90.9244	-0.149055	0.252344	0.0298234	0.292272
ENSG00000266028	SRGAP2	518.748	0.157116	0.182919	0.0298371	0.292272
ENSG00000077809	GTF2I	2492.95	-0.145465	0.132624	0.0300186	0.293351
ENSG00000080503	SMARCA2	1653.65	-0.13672	0.118303	0.0299962	0.293351
ENSG00000104915	STX10	151.545	-0.155337	0.166957	0.0301072	0.293351
ENSG00000107819	SFXN3	432.496	-0.155663	0.16807	0.0299986	0.293351
ENSG00000133318	RTN3	743.272	0.142895	0.12802	0.0300821	0.293351
ENSG00000176454	LPCAT4	107.063	-0.156591	0.181074	0.030073	0.293351
ENSG00000244026	FAM86DP	62.004	-0.156711	0.200329	0.0301067	0.293351
ENSG00000197579	TOPORS	337.101	-0.150159	0.144247	0.0301597	0.29364
ENSG00000157601	MX1	2869.45	0.113834	0.279259	0.0302629	0.294421
ENSG00000124177	CHD6	1828.36	-0.155834	0.177649	0.0303831	0.295367
ENSG00000151292	CSNK1G3	1313.64	-0.151037	0.148801	0.0305176	0.296226
ENSG00000168229	PTGDR	737.801	-0.156002	0.194117	0.0305176	0.296226
ENSG00000066455	GOLGA5	393.667	0.153273	0.159682	0.0306794	0.296952
ENSG00000086061	DNAJA1	1440.2	0.150383	0.147821	0.0307542	0.296952
ENSG00000113597	TRAPPC13	244.099	0.147256	0.138869	0.0307402	0.296952
ENSG00000137642	SORL1	12959.5	-0.152451	0.232283	0.030656	0.296952
ENSG00000143842	SOX13	177.795	-0.154317	0.219634	0.0306451	0.296952
ENSG00000161570	CCL5	3610.23	-0.155251	0.206218	0.0307126	0.296952
ENSG00000271503	CCL5	3610.23	-0.155251	0.206218	0.0307126	0.296952
ENSG00000163812	ZDHHC3	584.194	0.136943	0.120168	0.0308073	0.297241
ENSG00000142546	NOSIP	408.908	0.140742	0.126178	0.0308502	0.297431
ENSG00000048140	TSPAN17	352.903	0.149418	0.145642	0.0309457	0.298128
ENSG00000163956	LRPAP1	856.683	0.144665	0.13403	0.0310494	0.298743
ENSG00000185291	IL3RA	102.919	0.133726	0.269081	0.031056	0.298743
ENSG00000149792	MRPL49	611.29	0.149364	0.146358	0.0311303	0.299233
ENSG00000102524	TNFSF13B	41.6636	0.145004	0.253007	0.0311595	0.29929
ENSG00000075426	FOSL2	3709.19	-0.153221	0.164753	0.0311845	0.299306
ENSG00000121039	RDH10	245.901	-0.154573	0.184494	0.0312384	0.299599
ENSG00000125246	CLYBL	31.1144	-0.144536	0.253026	0.0313235	0.300191
ENSG00000104320	NBN	1375.76	0.15322	0.167896	0.0314127	0.300484
ENSG00000130956	HABP4	73.3588	-0.154267	0.189927	0.0314414	0.300484
ENSG00000152207	CYSLTR2	62.347	0.149011	0.239756	0.0314008	0.300484
ENSG00000174437	ATP2A2	2704.75	0.152168	0.160546	0.0314477	0.300484
ENSG00000177302	TOP3A	626.804	0.132783	0.115663	0.0315043	0.300802
ENSG00000224531	SMIM13	248.122	0.153869	0.179111	0.0315285	0.300809
ENSG00000125304	TM9SF2	1596.41	0.144654	0.135825	0.0316415	0.301663
ENSG00000171302	CANT1	545.888	0.141889	0.130211	0.031665	0.301663
ENSG00000120438	TCP1	1680.39	0.150801	0.157587	0.0319848	0.303808
ENSG00000125651	GTF2F1	522.443	0.14317	0.13359	0.0319672	0.303808
ENSG00000139880	CDH24	28.6797	-0.151263	0.221547	0.0319636	0.303808
ENSG00000196455	PIK3R4	741.465	-0.138456	0.124904	0.0319792	0.303808
ENSG00000054965	FAM168A	688.259	-0.138795	0.125623	0.0320499	0.304201
ENSG00000149923	PPP4C	571.927	0.134659	0.119301	0.0320987	0.304304
ENSG00000177674	AGTRAP	394.134	0.151574	0.163706	0.032108	0.304304
ENSG00000165821	SALL2	41.1141	-0.141608	0.254335	0.032136	0.304344
ENSG00000177200	CHD9	1705.25	-0.148187	0.147686	0.0321828	0.304562
ENSG00000143612	C1orf43	874.466	0.143046	0.134127	0.032241	0.304808
ENSG00000228409	CCT6P1	26.8032	0.151338	0.215529	0.0322799	0.304808
ENSG00000273140	CCT6P1	26.8032	0.151338	0.215529	0.0322799	0.304808
ENSG00000152518	ZFP36L2	2526.07	-0.151634	0.211212	0.0323428	0.305178
ENSG00000019991	HGF	33.2553	0.115982	0.273953	0.0324696	0.305898
ENSG00000154813	DPH3	345.25	0.149094	0.15279	0.0324539	0.305898
ENSG00000166557	TMED3	235.924	0.152132	0.179364	0.0325383	0.305898
ENSG00000185800	DMWD	253.247	0.148506	0.150728	0.0325182	0.305898
ENSG00000196569	LAMA2	45.3628	-0.104726	0.275141	0.0325264	0.305898
ENSG00000013016	EHD3	113.043	-0.151721	0.174706	0.0326511	0.306734
ENSG00000197019	SERTAD1	257.197	0.146474	0.144795	0.0327628	0.307559
ENSG00000145375	SPATA5	514.274	-0.140342	0.130201	0.0328136	0.307811
ENSG00000166900	STX3	822.785	0.149859	0.215234	0.0330363	0.309673
ENSG00000141522	ARHGDIA	2034.33	0.148517	0.155732	0.0332537	0.31103
ENSG00000151726	ACSL1	375.374	0.149111	0.159017	0.0332454	0.31103
ENSG00000167996	FTH1	4339.95	0.144863	0.239254	0.033218	0.31103
ENSG00000174780	SRP72	1228.91	0.148599	0.156583	0.0333056	0.311289
ENSG00000197050	ZNF420	261.259	-0.140996	0.133115	0.0334163	0.312096
ENSG00000196684	HSH2D	827.309	0.142145	0.135772	0.033457	0.312249
ENSG00000196323	ZBTB44	3032.36	-0.149742	0.166892	0.0334994	0.312418
ENSG00000214595	EML6	32.718	-0.143094	0.242485	0.0335315	0.312491
ENSG00000196141	SPATS2L	200.603	0.141373	0.246554	0.0336054	0.312725
ENSG00000258405	ZNF578	71.0183	-0.148951	0.161349	0.0335837	0.312725
ENSG00000079432	CIC	962.946	0.148525	0.159216	0.033656	0.312969
ENSG00000114026	OGG1	336.299	-0.147681	0.156707	0.0339421	0.314385
ENSG00000123130	ACOT9	275.719	0.145744	0.147473	0.0338425	0.314385
ENSG00000135604	STX11	563.003	0.149645	0.17366	0.0338897	0.314385
ENSG00000167555	ZNF528	259.429	-0.141858	0.136645	0.0339551	0.314385
ENSG00000262713	RP11-1305N21.3	22.9672	0.0587086	0.259655	0.0339444	0.314385
ENSG00000270024	C8orf44-SGK3	21.4193	0.119365	0.269467	0.0339266	0.314385
ENSG00000104951	IL4I1	43.6833	0.133388	0.258537	0.0340142	0.314704
ENSG00000135362	PRR5L	2990.88	-0.142873	0.139694	0.0340993	0.315265
ENSG00000101811	CSTF2	208.467	0.149353	0.192305	0.0341813	0.315569
ENSG00000110880	CORO1C	361.007	-0.147225	0.155955	0.0341617	0.315569
ENSG00000108960	MMD	293.1	-0.14512	0.147401	0.0342768	0.315991
ENSG00000138796	HADH	131.805	-0.147585	0.159322	0.0343009	0.315991
ENSG00000176018	LYSMD3	678.995	0.139847	0.133095	0.0342958	0.315991
ENSG00000205336	GPR56	2296.92	-0.14854	0.202757	0.0343461	0.316181
ENSG00000127124	HIVEP3	362.047	0.14881	0.196328	0.0344073	0.316518
ENSG00000137947	GTF2B	400.002	0.13758	0.129178	0.0345563	0.31766
ENSG00000064687	ABCA7	456.789	-0.148384	0.171879	0.034627	0.318083
ENSG00000108587	GOSR1	715.492	0.128382	0.114996	0.0347432	0.318922
ENSG00000115841	RMDN2	88.2465	-0.147234	0.164573	0.0349943	0.318948
ENSG00000123200	ZC3H13	983.494	-0.132547	0.121427	0.0349894	0.318948
ENSG00000137509	PRCP	445.69	-0.147554	0.164819	0.0347961	0.318948
ENSG00000169220	RGS14	374.333	-0.146909	0.159668	0.0347994	0.318948
ENSG00000172551	MUCL1	25.5544	0.117504	0.267975	0.0348764	0.318948
ENSG00000184307	ZDHHC23	46.8549	-0.144031	0.228018	0.0349289	0.318948
ENSG00000184619	KRBA2	65.4903	-0.148051	0.189774	0.034994	0.318948
ENSG00000189159	HN1	379.483	0.146019	0.155143	0.0349003	0.318948
ENSG00000214265	SNURF	75.496	-0.146806	0.211982	0.034831	0.318948
ENSG00000257594	GALNT4	641.736	0.148017	0.193638	0.0349383	0.318948
ENSG00000101977	MCF2	34.1066	-0.147476	0.199339	0.0350823	0.319523
ENSG00000070882	OSBPL3	1014.51	-0.147891	0.18196	0.035143	0.319849
ENSG00000138101	DTNB	123.046	-0.146616	0.16241	0.0352511	0.320605
ENSG00000006125	AP2B1	1510.86	0.134068	0.124774	0.0354413	0.321199
ENSG00000077097	TOP2B	3274.42	-0.143192	0.146129	0.0354414	0.321199
ENSG00000204304	PBX2	33.799	-0.123513	0.263482	0.0353744	0.321199
ENSG00000261042	SLC52A2	168.806	0.146759	0.166392	0.0354353	0.321199
ENSG00000270478	AP2B1	1510.86	0.134068	0.124774	0.0354413	0.321199
ENSG00000198756	COLGALT2	571.782	-0.135197	0.249738	0.0354697	0.321228
ENSG00000047579	DTNBP1	186.043	0.147205	0.189267	0.0355167	0.321427
ENSG00000081307	UBA5	286.522	0.146265	0.16583	0.0357383	0.323205
ENSG00000185338	SOCS1	640.083	0.119363	0.264964	0.0357802	0.323357
ENSG00000100207	TCF20	782.474	-0.108847	0.0944198	0.035882	0.323593
ENSG00000132581	SDF2	379.701	0.144658	0.154842	0.0358378	0.323593
ENSG00000262024	TCF20	782.474	-0.108847	0.0944198	0.035882	0.323593
ENSG00000061273	HDAC7	647.772	-0.146145	0.16783	0.0359339	0.323834
ENSG00000165071	TMEM71	739.314	-0.146271	0.170775	0.0359804	0.323981
ENSG00000166920	C15orf48	27.8763	0.119864	0.264147	0.0360007	0.323981
ENSG00000101109	STK4	6603.72	-0.126088	0.113937	0.0360952	0.32415
ENSG00000105698	USF2	694.909	-0.142115	0.145178	0.0360571	0.32415
ENSG00000164885	CDK5	57.4988	-0.146075	0.194752	0.036072	0.32415
ENSG00000163067	ZNF2	144.309	-0.143489	0.151495	0.0362133	0.324983
ENSG00000107854	TNKS2	1684.54	0.11873	0.105306	0.0364094	0.326168
ENSG00000160844	GATS	43.5931	-0.101257	0.26841	0.0363901	0.326168
ENSG00000174501	ANKRD36C	785.468	-0.14529	0.165952	0.0364215	0.326168
ENSG00000100722	ZC3H14	486.032	-0.139964	0.140117	0.0364789	0.326454
ENSG00000147044	CASK	291.55	0.143765	0.209104	0.0367231	0.328411
ENSG00000153896	ZNF599	75.5702	-0.144296	0.163538	0.0369696	0.330295
ENSG00000162378	ZYG11B	335.033	-0.144939	0.18681	0.0369852	0.330295
ENSG00000158850	B4GALT3	478.184	0.143201	0.156055	0.0370673	0.330798
ENSG00000084774	CAD	582.302	-0.144292	0.165683	0.037111	0.330871
ENSG00000136682	CBWD2	177.391	0.143272	0.157018	0.037127	0.330871
ENSG00000160404	TOR2A	195.602	0.144017	0.163539	0.0371708	0.331032
ENSG00000104490	NCALD	1076.48	-0.141289	0.147548	0.0371996	0.331058
ENSG00000013275	PSMC4	821.098	0.144187	0.16719	0.0372673	0.331155
ENSG00000118922	KLF12	2060.22	-0.142714	0.154886	0.0372878	0.331155
ENSG00000157625	TAB3	506.689	0.115974	0.103151	0.0372471	0.331155
ENSG00000138686	BBS7	118.317	-0.143654	0.197516	0.0374543	0.332404
ENSG00000196267	ZNF836	272.628	-0.139562	0.142864	0.0375362	0.332901
ENSG00000105851	PIK3CG	2352.92	0.128634	0.119937	0.0376196	0.33341
ENSG00000110042	DTX4	21.5291	-0.102157	0.266235	0.0376496	0.333446
ENSG00000166582	CENPV	46.3926	-0.138475	0.228546	0.0377007	0.333668
ENSG00000242110	AMACR	127.121	-0.142436	0.205878	0.0377283	0.333683
ENSG00000170448	NFXL1	190.101	0.14066	0.148775	0.0379327	0.335259
ENSG00000165209	STRBP	186.426	-0.143527	0.176847	0.0379935	0.335566
ENSG00000153827	TRIP12	4534.98	0.0897755	0.0789882	0.0380546	0.335875
ENSG00000132963	POMP	532.04	0.143153	0.176082	0.0382488	0.337357
ENSG00000118507	AKAP7	159.839	-0.142939	0.173075	0.0383582	0.338089
ENSG00000108219	TSPAN14	2036.31	0.113916	0.102135	0.0384343	0.338433
ENSG00000135241	PNPLA8	577.059	0.141463	0.156555	0.0384499	0.338433
ENSG00000084731	KIF3C	95.6878	-0.136014	0.231753	0.0385118	0.338514
ENSG00000152061	RABGAP1L	2238.83	-0.139259	0.145876	0.0384868	0.338514
ENSG00000143119	CD53	4887.9	0.12995	0.123699	0.0385501	0.338619
ENSG00000117758	STX12	272.986	0.133021	0.129632	0.0386512	0.339128
ENSG00000160218	TRAPPC10	3193.14	-0.101327	0.0896439	0.038661	0.339128
ENSG00000048740	CELF2	3749.67	0.130947	0.125721	0.0386874	0.339129
ENSG00000117020	AKT3	1674.83	-0.141922	0.164301	0.0387636	0.339565
ENSG00000117298	ECE1	530.643	0.140354	0.207545	0.0388766	0.339921
ENSG00000162999	DUSP19	47.8183	-0.140182	0.208844	0.0388766	0.339921
ENSG00000272196	HIST2H2AA3	313.957	-0.126941	0.249347	0.0388837	0.339921
ENSG00000008869	HEATR5B	990.802	-0.139033	0.148686	0.0392361	0.341566
ENSG00000115233	PSMD14	546.189	0.141546	0.17159	0.0393357	0.341566
ENSG00000126882	FAM78A	1577.14	-0.119598	0.109639	0.039188	0.341566
ENSG00000144597	EAF1	962.485	0.138776	0.147136	0.0391493	0.341566
ENSG00000184640	SEPT9	1804.98	-0.141028	0.161369	0.0392432	0.341566
ENSG00000206493	HLA-E	5102.71	0.137705	0.143905	0.0393378	0.341566
ENSG00000229252	HLA-E	5102.71	0.137705	0.143905	0.0393378	0.341566
ENSG00000230254	HLA-E	5102.71	0.137705	0.143905	0.0393378	0.341566
ENSG00000233904	HLA-E	5102.71	0.137705	0.143905	0.0393378	0.341566
ENSG00000261843	SEPT9	1804.98	-0.141028	0.161369	0.0392432	0.341566
ENSG00000153037	SRP19	327.675	0.140622	0.196555	0.0394475	0.342287
ENSG00000125898	FAM110A	155.746	0.139946	0.15619	0.0396031	0.343174
ENSG00000271425	AC239799.1	402.376	-0.141155	0.170576	0.0396011	0.343174
ENSG00000134049	IER3IP1	320.92	0.14094	0.183429	0.0397501	0.343983
ENSG00000144554	FANCD2	235.604	-0.136597	0.141686	0.0397278	0.343983
ENSG00000188177	ZC3H6	547.021	-0.140986	0.173453	0.0397789	0.344
ENSG00000105643	ARRDC2	773.394	-0.14073	0.186213	0.0398231	0.344151
ENSG00000088992	TESC	69.1283	0.138726	0.207574	0.0398909	0.344505
ENSG00000068120	COASY	324.738	0.139905	0.159275	0.0399487	0.34454
ENSG00000263264	CTB-133G6.1	62.6932	-0.136583	0.21962	0.0399304	0.34454
ENSG00000140943	MBTPS1	1007.94	-0.115863	0.105993	0.0399785	0.344566
ENSG00000139668	WDFY2	281.07	-0.140068	0.162743	0.040087	0.345269
ENSG00000164758	MED30	178.94	0.13778	0.148616	0.0402716	0.346603
ENSG00000198001	IRAK4	700.652	0.128858	0.125003	0.0402958	0.346603
ENSG00000100209	HSCB	73.7505	0.139162	0.197913	0.0403364	0.346721
ENSG00000095383	TBC1D2	89.493	-0.140124	0.170318	0.0403702	0.346779
ENSG00000031698	SARS	1247.08	0.133413	0.135235	0.0405551	0.347308
ENSG00000065833	ME1	57.4014	0.131867	0.232811	0.0405174	0.347308
ENSG00000103035	PSMD7	697.113	0.135441	0.141398	0.0406683	0.347308
ENSG00000115514	TXNDC9	316.523	0.137949	0.150791	0.0405047	0.347308
ENSG00000124588	NQO2	125.78	0.138847	0.157935	0.0406742	0.347308
ENSG00000153250	RBMS1	1504.73	0.125299	0.119628	0.040668	0.347308
ENSG00000177731	FLII	1392.32	0.116246	0.107279	0.0407293	0.347308
ENSG00000243477	NAT6	26.9748	-0.136559	0.213083	0.0407142	0.347308
ENSG00000248874	C5orf17	27.7756	0.116528	0.255073	0.0406631	0.347308
ENSG00000253276	CCDC71L	185.14	0.137222	0.148033	0.0406385	0.347308
ENSG00000261871	NAT6	26.9748	-0.136559	0.213083	0.0407142	0.347308
ENSG00000138303	ASCC1	268.723	-0.127908	0.124152	0.040763	0.347365
ENSG00000137275	RIPK1	1072.4	0.121143	0.113844	0.0409117	0.3484
ENSG00000197170	PSMD12	511.258	0.138222	0.156796	0.0410722	0.349535
ENSG00000013725	CD6	344.436	-0.135418	0.143237	0.0411692	0.349929
ENSG00000132530	XAF1	2289	0.132056	0.228734	0.041173	0.349929
ENSG00000166979	EVA1C	78.0655	-0.138914	0.181434	0.0412562	0.350405
ENSG00000259075	POC1B-GALNT4	116.915	0.092682	0.261229	0.041347	0.350944
ENSG00000171940	ZNF217	1456.83	-0.118853	0.111345	0.0413865	0.351047
ENSG00000134851	TMEM165	508.817	0.136293	0.147877	0.0414144	0.351052
ENSG00000103150	MLYCD	286.233	-0.132457	0.13534	0.0414857	0.351424
ENSG00000161277	THAP8	22.7439	-0.128562	0.236255	0.0415409	0.35166
ENSG00000135074	ADAM19	549.055	0.0941271	0.260738	0.0416687	0.352509
ENSG00000080824	HSP90AA1	5324.1	0.137781	0.160571	0.0417743	0.352938
ENSG00000133574	GIMAP4	2045.47	0.136884	0.199669	0.0417589	0.352938
ENSG00000125457	MIF4GD	204.189	-0.129428	0.129127	0.0418192	0.353085
ENSG00000127220	ABHD8	97.4514	-0.137758	0.161541	0.041861	0.353205
ENSG00000136868	SLC31A1	212.935	0.137891	0.185059	0.0418984	0.353289
ENSG00000115310	RTN4	1422.91	0.133433	0.13979	0.0420423	0.35427
ENSG00000131981	LGALS3	55.9553	0.116842	0.251447	0.0420716	0.354284
ENSG00000135503	ACVR1B	159.424	-0.137836	0.172109	0.0421659	0.354845
ENSG00000131470	PSMC3IP	40.1154	0.133626	0.216033	0.0422074	0.354962
ENSG00000131203	IDO1	75.4095	0.0849515	0.259678	0.0423482	0.355216
ENSG00000159618	GPR114	817.357	-0.137014	0.159565	0.0423349	0.355216
ENSG00000168234	TTC39C	1097.75	-0.137647	0.171592	0.042311	0.355216
ENSG00000206315	PBX2	36.9082	-0.122417	0.244458	0.0423209	0.355216
ENSG00000170915	PAQR8	304.549	-0.137333	0.169007	0.0425246	0.356462
ENSG00000116212	LRRC42	121.212	0.135625	0.151382	0.042604	0.356896
ENSG00000065615	CYB5R4	716.512	0.134903	0.148097	0.0426926	0.357404
ENSG00000081059	TCF7	684.108	-0.128236	0.231678	0.0427463	0.357427
ENSG00000116863	ADPRHL2	250.483	0.136952	0.165998	0.0427509	0.357427
ENSG00000111752	PHC1	306.974	-0.133085	0.141353	0.0428166	0.35751
ENSG00000131018	SYNE1	7018.22	-0.137013	0.169547	0.0427926	0.35751
ENSG00000006757	PNPLA4	82.7611	-0.136832	0.17003	0.0429467	0.357643
ENSG00000078902	TOLLIP	415.893	0.124194	0.121318	0.0428931	0.357643
ENSG00000183918	SH2D1A	1095.77	-0.136769	0.168518	0.0429718	0.357643
ENSG00000243772	KIR2DL3	36.3825	-0.106091	0.256273	0.0429526	0.357643
ENSG00000270787	KIR2DL3	36.3825	-0.106091	0.256273	0.0429526	0.357643
ENSG00000171067	C11orf24	157.379	0.136611	0.17686	0.0431055	0.358524
ENSG00000257335	MGAM	429.707	-0.10888	0.254649	0.0431391	0.358571
ENSG00000109332	UBE2D3	3909.84	0.127633	0.128486	0.0433192	0.359541
ENSG00000168614	NBPF9	646.592	-0.135359	0.155471	0.0433733	0.359541
ENSG00000184205	TSPYL2	140.754	0.135814	0.160494	0.0434238	0.359541
ENSG00000196547	MAN2A2	840.898	0.127088	0.127515	0.0433944	0.359541
ENSG00000214413	BBIP1	192.178	0.134352	0.148818	0.0433242	0.359541
ENSG00000268269	TSPYL2	140.754	0.135814	0.160494	0.0434238	0.359541
ENSG00000174840	PDE12	758.452	0.120576	0.116469	0.0435062	0.359992
ENSG00000134508	CABLES1	41.2111	-0.126064	0.233237	0.043608	0.360602
ENSG00000100336	APOL4	160.202	0.135946	0.175892	0.0436497	0.360714
ENSG00000004534	RBM6	791.26	-0.120346	0.116417	0.0437242	0.360865
ENSG00000120738	EGR1	124.418	-0.131198	0.216443	0.0437166	0.360865
ENSG00000176087	SLC35A4	731.593	0.134825	0.154727	0.0437623	0.360948
ENSG00000101096	NFATC2	3629.15	0.135007	0.157249	0.0438634	0.361317
ENSG00000160785	SLC25A44	532.441	0.133987	0.149936	0.0438512	0.361317
ENSG00000158062	UBXN11	44.2617	-0.131173	0.21494	0.0439553	0.361842
ENSG00000186197	EDARADD	60.6097	-0.134621	0.191248	0.0440074	0.362039
ENSG00000163930	BAP1	749.053	0.125851	0.126323	0.0440654	0.362284
ENSG00000111331	OAS3	3345.8	0.105535	0.254369	0.0441747	0.362951
ENSG00000047230	CTPS2	134.626	-0.134827	0.160691	0.0442916	0.363678
ENSG00000140876	NUDT7	26.0645	-0.126935	0.227817	0.0443442	0.363689
ENSG00000244682	FCGR2C	148.618	-0.131533	0.210332	0.0443495	0.363689
ENSG00000027075	PRKCH	7645.51	-0.1318	0.142658	0.044393	0.363813
ENSG00000105939	ZC3HAV1	3037.72	0.126798	0.129067	0.0444749	0.364252
ENSG00000205534	RP11-345J4.8	275.864	-0.133092	0.148931	0.0445106	0.364312
ENSG00000090006	LTBP4	122.033	-0.13472	0.1696	0.0446878	0.364495
ENSG00000129473	BCL2L2	126.882	0.130493	0.139154	0.0446832	0.364495
ENSG00000135124	P2RX4	333.238	0.134693	0.171829	0.0447152	0.364495
ENSG00000164305	CASP3	918.194	0.132817	0.148661	0.0447211	0.364495
ENSG00000165283	STOML2	318.276	0.13277	0.148472	0.0447317	0.364495
ENSG00000179361	ARID3B	631.274	0.134354	0.159927	0.0446571	0.364495
ENSG00000196966	HIST1H3E	20.5508	-0.124703	0.232082	0.044668	0.364495
ENSG00000078403	MLLT10	388.543	-0.11474	0.110092	0.0450178	0.365727
ENSG00000125124	BBS2	277.667	-0.134155	0.176893	0.0450822	0.365727
ENSG00000125845	BMP2	26.7631	-0.0973367	0.255716	0.0449581	0.365727
ENSG00000172534	HCFC1	866.397	0.132893	0.151265	0.0450735	0.365727
ENSG00000203812	HIST2H2AA4	1000.8	0.133483	0.155136	0.045021	0.365727
ENSG00000266225	HIST2H2AA4	1000.8	0.133483	0.155136	0.045021	0.365727
ENSG00000268768	HCFC1	866.397	0.132893	0.151265	0.0450735	0.365727
ENSG00000165678	GHITM	1786.59	0.133433	0.155729	0.0451294	0.365846
ENSG00000186687	LYRM7	381.632	-0.134136	0.174377	0.0451539	0.365846
ENSG00000092330	TINF2	1220.45	0.110289	0.104702	0.0452363	0.365976
ENSG00000173334	TRIB1	20.2826	0.115143	0.245367	0.0452554	0.365976
ENSG00000196526	AFAP1	204.732	-0.134104	0.171375	0.0452124	0.365976
ENSG00000100242	SUN2	7905.79	-0.132395	0.149733	0.0453042	0.36614
ENSG00000105063	PPP6R1	1913.29	0.119082	0.116783	0.0454451	0.367048
ENSG00000118965	WDR35	235.051	-0.127301	0.132548	0.0455388	0.367574
ENSG00000141971	MVB12A	230.011	0.127682	0.133619	0.0455831	0.367688
ENSG00000163818	LZTFL1	142.166	0.133562	0.175542	0.0456102	0.367688
ENSG00000143889	HNRNPLL	219.896	0.130284	0.207059	0.0456605	0.367862
ENSG00000108702	CCL1	20.7822	-0.0719749	0.254163	0.0456925	0.367889
ENSG00000124422	USP22	2162.98	-0.116645	0.113523	0.0457252	0.367922
ENSG00000136710	CCDC115	337.154	-0.13276	0.156569	0.0458302	0.368536
ENSG00000133639	BTG1	5571.28	-0.13319	0.172841	0.0459777	0.369228
ENSG00000134574	DDB2	262.925	-0.12999	0.141771	0.0459501	0.369228
ENSG00000178385	PLEKHM3	298.71	-0.133113	0.165041	0.0460025	0.369228
ENSG00000077044	DGKD	1947.3	-0.132622	0.158598	0.0461272	0.369571
ENSG00000108669	CYTH1	2815.89	-0.109266	0.104305	0.0461209	0.369571
ENSG00000119669	IRF2BPL	619.857	-0.128857	0.13866	0.0461891	0.369571
ENSG00000223833	NCR3	68.1349	0.130238	0.203125	0.046188	0.369571
ENSG00000237808	NCR3	68.1349	0.130238	0.203125	0.046188	0.369571
ENSG00000002330	BAD	150.603	0.128152	0.13686	0.0463198	0.369704
ENSG00000101457	DNTTIP1	102.255	0.131856	0.153159	0.0463112	0.369704
ENSG00000125351	UPF3B	77.5103	0.131887	0.154024	0.0463858	0.369704
ENSG00000128294	TPST2	792.166	-0.116972	0.114741	0.0463408	0.369704
ENSG00000132589	FLOT2	832.135	-0.132142	0.155682	0.0463218	0.369704
ENSG00000140650	PMM2	451.194	0.128693	0.138808	0.0464074	0.369704
ENSG00000169871	TRIM56	714.143	0.130932	0.147657	0.0463534	0.369704
ENSG00000173848	NET1	87.4718	0.130456	0.199478	0.0464433	0.369761
ENSG00000123329	ARHGAP9	2153.03	-0.122727	0.124688	0.0465772	0.370497
ENSG00000136152	COG3	661.175	0.128828	0.139957	0.0466219	0.370497
ENSG00000196542	SPTSSB	24.2321	-0.102458	0.251613	0.0466223	0.370497
ENSG00000142669	SH3BGRL3	1381.36	-0.128258	0.138277	0.0466899	0.370805
ENSG00000153561	RMND5A	1404.96	-0.128279	0.138673	0.0467961	0.371418
ENSG00000115392	FANCL	96.8639	-0.129512	0.1434	0.0468562	0.371666
ENSG00000105647	PIK3R2	151.465	-0.128554	0.206939	0.0469453	0.372143
ENSG00000141504	SAT2	151.194	0.130341	0.147921	0.0469883	0.372254
ENSG00000083642	PDS5B	1231.16	-0.10764	0.103214	0.0470574	0.372262
ENSG00000127080	IPPK	191.109	0.131979	0.165197	0.047025	0.372262
ENSG00000143515	ATP8B2	960.583	0.12564	0.131963	0.0470762	0.372262
ENSG00000156875	HIAT1	910.621	0.12553	0.131864	0.0471538	0.372646
ENSG00000205572	SERF1B	112.02	-0.131278	0.156987	0.0472593	0.37325
ENSG00000100077	ADRBK2	87.6851	-0.123192	0.223898	0.047597	0.374121
ENSG00000122729	ACO1	214.571	-0.130811	0.155203	0.047544	0.374121
ENSG00000125629	INSIG2	293.392	0.127605	0.138534	0.0474635	0.374121
ENSG00000131669	NINJ1	302.872	-0.126049	0.2151	0.0474578	0.374121
ENSG00000135506	OS9	1598.32	0.127445	0.138435	0.0476027	0.374121
ENSG00000158615	PPP1R15B	2315.45	0.109878	0.106405	0.0475494	0.374121
ENSG00000158828	PINK1	400.592	-0.13152	0.173041	0.0474255	0.374121
ENSG00000179528	LBX2	25.6899	-0.124126	0.22112	0.0475987	0.374121
ENSG00000135956	TMEM127	1035.08	0.119759	0.121002	0.0476923	0.374596
ENSG00000263027	KIR2DL3	40.0457	-0.104703	0.24858	0.0477715	0.374989
ENSG00000116661	FBXO2	52.5006	0.119038	0.232712	0.0478143	0.375095
ENSG00000129084	PSMA1	935.016	0.13097	0.164017	0.0479245	0.375731
ENSG00000052802	MSMO1	548.666	0.130793	0.17293	0.0480741	0.376673
ENSG00000155657	TTN	211.033	-0.0891555	0.252672	0.0482574	0.377879
ENSG00000025434	NR1H3	68.1902	-0.129782	0.185101	0.0483276	0.378198
ENSG00000116584	ARHGEF2	1786.64	-0.123034	0.128853	0.048531	0.379328
ENSG00000169955	ZNF747	242.85	0.11442	0.11355	0.048509	0.379328
ENSG00000058668	ATP2B4	4896.41	0.118161	0.119628	0.0486654	0.379923
ENSG00000145901	TNIP1	2197.06	-0.125912	0.136671	0.0486663	0.379923
ENSG00000048707	VPS13D	2936.19	-0.100998	0.0970302	0.0487489	0.380105
ENSG00000159346	ADIPOR1	747.216	0.120218	0.123403	0.0487276	0.380105
ENSG00000107796	ACTA2	106.797	0.130074	0.169051	0.0487963	0.380244
ENSG00000112149	CD83	445.288	-0.12228	0.221204	0.0488487	0.380422
ENSG00000137193	PIM1	4235.44	0.129619	0.168975	0.0492202	0.383082
ENSG00000099204	ABLIM1	1401.24	-0.120181	0.225019	0.0493261	0.383674
ENSG00000101104	PABPC1L	79.9213	-0.128942	0.18071	0.0493677	0.383765
ENSG00000176371	ZSCAN2	106.465	-0.129252	0.174708	0.0494082	0.383848
ENSG00000144504	ANKMY1	305.32	-0.129357	0.167083	0.0494774	0.384004
ENSG00000168496	FEN1	465.61	0.128537	0.184008	0.0494881	0.384004
ENSG00000196981	WDR5B	157.91	-0.126616	0.141898	0.0495264	0.384069
ENSG00000092203	TOX4	860.88	0.118681	0.122907	0.0502945	0.384186
ENSG00000103978	TMEM87A	955.952	0.11327	0.113358	0.0498356	0.384186
ENSG00000104885	DOT1L	663.995	-0.128848	0.161505	0.0498775	0.384186
ENSG00000111885	MAN1A1	1116.53	0.122674	0.130258	0.0496566	0.384186
ENSG00000120334	CENPL	187.64	0.127423	0.149356	0.0502293	0.384186
ENSG00000127824	TUBA4A	744.929	0.128426	0.162348	0.0503193	0.384186
ENSG00000127957	PMS2P3	64.3135	-0.128892	0.172842	0.0498091	0.384186
ENSG00000129255	MPDU1	228.253	0.128252	0.183741	0.0497593	0.384186
ENSG00000136161	RCBTB2	535.834	0.128615	0.181329	0.0496164	0.384186
ENSG00000136940	PDCL	288.635	0.124165	0.135437	0.0501789	0.384186
ENSG00000141452	C18orf8	450.027	0.123771	0.134519	0.0502733	0.384186
ENSG00000151651	ADAM8	3486.49	-0.120214	0.125966	0.050304	0.384186
ENSG00000155189	AGPAT5	293.617	-0.128564	0.162923	0.0501986	0.384186
ENSG00000157978	LDLRAP1	336.487	-0.126447	0.197385	0.0498896	0.384186
ENSG00000162490	DRAXIN	335.371	0.0953632	0.249458	0.0498515	0.384186
ENSG00000163508	EOMES	2481.54	0.129141	0.161183	0.0495786	0.384186
ENSG00000164692	COL1A2	25.4311	0.0957165	0.249351	0.04985	0.384186
ENSG00000169258	GPRIN1	46.7072	0.123387	0.210506	0.0502889	0.384186
ENSG00000198518	HIST1H4E	971.991	-0.126769	0.193305	0.0501156	0.384186
ENSG00000204475	NCR3	64.2743	0.123565	0.209603	0.0503182	0.384186
ENSG00000206430	NCR3	64.2743	0.123565	0.209603	0.0503182	0.384186
ENSG00000213523	SRA1	275.401	0.127603	0.151182	0.0503069	0.384186
ENSG00000236315	NCR3	64.2743	0.123565	0.209603	0.0503182	0.384186
ENSG00000236979	NCR3	64.2743	0.123565	0.209603	0.0503182	0.384186
ENSG00000237103	NCR3	64.2743	0.123565	0.209603	0.0503182	0.384186
ENSG00000265808	SEC22B	708.599	0.127477	0.146875	0.0497391	0.384186
ENSG00000099341	PSMD8	893.782	0.127572	0.151772	0.050416	0.384309
ENSG00000127329	PTPRB	54.16	-0.12073	0.219061	0.0504608	0.384309
ENSG00000143224	PPOX	109.664	-0.128239	0.160719	0.0504516	0.384309
ENSG00000159496	RGL4	30.4566	0.11185	0.236768	0.0504851	0.384309
ENSG00000227507	LTB	288.867	0.124042	0.207222	0.0503685	0.384309
ENSG00000173812	EIF1	2644.32	0.128055	0.159351	0.0505755	0.384769
ENSG00000182872	RBM10	387.581	0.124562	0.137904	0.0506133	0.384829
ENSG00000101146	RAE1	368.556	0.125998	0.144532	0.0508524	0.385506
ENSG00000122482	ZNF644	1711.86	-0.108017	0.107103	0.0508352	0.385506
ENSG00000157764	BRAF	1169.56	-0.0925927	0.0895525	0.0507354	0.385506
ENSG00000164627	KIF6	53.7818	-0.110396	0.237852	0.050807	0.385506
ENSG00000213073	RP11-288H12.3	180.542	-0.126593	0.188025	0.0508408	0.385506
ENSG00000168159	RNF187	538.277	-0.126593	0.148345	0.0509511	0.386026
ENSG00000130449	ZSWIM6	260.651	0.125896	0.145386	0.0511501	0.387305
ENSG00000165046	LETM2	48.7187	-0.126257	0.186731	0.0512698	0.387533
ENSG00000188493	C19orf54	41.4616	0.126627	0.183154	0.0512665	0.387533
ENSG00000271352	RBM10	387.891	0.123984	0.13788	0.0512707	0.387533
ENSG00000088812	ATRN	571.037	-0.109325	0.10933	0.0513412	0.387554
ENSG00000107742	SPOCK2	4355.67	-0.125905	0.188299	0.0514244	0.387554
ENSG00000125648	SLC25A23	107.715	-0.125436	0.192203	0.0513977	0.387554
ENSG00000165501	LRR1	177.523	0.126585	0.183073	0.0513121	0.387554
ENSG00000183542	KLRC4	226.023	-0.124815	0.196593	0.0513727	0.387554
ENSG00000014216	CAPN1	1189.27	-0.0964411	0.0941605	0.0516725	0.388822
ENSG00000108953	YWHAE	911.211	0.125453	0.145847	0.0517365	0.388822
ENSG00000115085	ZAP70	1965	-0.117605	0.123003	0.0517246	0.388822
ENSG00000196150	ZNF250	312.102	-0.124778	0.142174	0.0516446	0.388822
ENSG00000259024	TVP23C-CDRT4	58.2597	0.095527	0.24687	0.0517441	0.388822
ENSG00000065675	PRKCQ	1697.6	0.116576	0.121179	0.0517985	0.388987
ENSG00000114742	WDR48	860.879	-0.125229	0.14578	0.051973	0.388987
ENSG00000114796	KLHL24	1695.47	-0.124781	0.19215	0.051982	0.388987
ENSG00000123552	USP45	137.464	-0.126606	0.159583	0.052066	0.388987
ENSG00000137070	IL11RA	85.4702	-0.120408	0.213555	0.0519841	0.388987
ENSG00000139187	KLRG1	286.694	-0.101631	0.243284	0.0520992	0.388987
ENSG00000141556	TBCD	632.028	-0.125667	0.148265	0.051948	0.388987
ENSG00000142208	AKT1	1538.98	0.112659	0.114916	0.0520477	0.388987
ENSG00000164465	DCBLD1	137.333	0.124295	0.19465	0.0520887	0.388987
ENSG00000176438	SYNE3	622.146	0.121872	0.207572	0.0520527	0.388987
ENSG00000178921	PFAS	295.212	-0.126601	0.171769	0.0520288	0.388987
ENSG00000063587	ZNF275	185.791	0.123289	0.138132	0.0521679	0.389048
ENSG00000272120	ZNF275	185.791	0.123289	0.138132	0.0521679	0.389048
ENSG00000134057	CCNB1	79.2288	0.121891	0.205515	0.0524236	0.390467
ENSG00000136026	CKAP4	90.1679	0.122308	0.203418	0.0524494	0.390467
ENSG00000170275	CRTAP	290.974	-0.126327	0.16607	0.0524477	0.390467
ENSG00000104312	RIPK2	240.823	0.119358	0.12796	0.0525112	0.390563
ENSG00000130560	UBAC1	172.584	-0.121976	0.134823	0.0525231	0.390563
ENSG00000100219	XBP1	4776.27	0.125915	0.171812	0.0527002	0.39105
ENSG00000102317	RBM3	730.254	0.125731	0.173707	0.0527876	0.39105
ENSG00000112763	BTN2A1	523.69	0.122064	0.135735	0.0527735	0.39105
ENSG00000135476	ESPL1	86.2721	-0.109058	0.235112	0.0528018	0.39105
ENSG00000165699	TSC1	735.343	-0.124575	0.146153	0.0527841	0.39105
ENSG00000167716	WDR81	785.639	-0.114485	0.118637	0.0526699	0.39105
ENSG00000268489	RBM3	730.254	0.125731	0.173707	0.0527876	0.39105
ENSG00000041357	PSMA4	849.596	0.12586	0.160199	0.0528661	0.391301
ENSG00000187653	TMSB4XP8	70.3553	-0.119219	0.213564	0.0529197	0.391472
ENSG00000104763	ASAH1	609.317	-0.124397	0.14664	0.0530798	0.39243
ENSG00000122970	IFT81	37.2022	-0.113787	0.226633	0.0531971	0.393071
ENSG00000109133	TMEM33	1119.66	0.123102	0.14103	0.0532784	0.393445
ENSG00000106392	C1GALT1	975.756	0.123714	0.144658	0.0534623	0.394123
ENSG00000143753	DEGS1	500.693	0.121517	0.135783	0.0534592	0.394123
ENSG00000215193	PEX26	711.113	0.121782	0.136628	0.0534498	0.394123
ENSG00000085491	SLC25A24	349.235	0.124999	0.156599	0.0536153	0.394388
ENSG00000117868	ESYT2	2880.76	-0.125127	0.159022	0.0536005	0.394388
ENSG00000204764	RANBP17	115.426	-0.122314	0.196234	0.0536211	0.394388
ENSG00000268440	VBP1	218.281	0.125045	0.172204	0.0535471	0.394388
ENSG00000122986	HVCN1	101.991	-0.11957	0.208028	0.0538699	0.394636
ENSG00000136986	DERL1	1670.66	0.124297	0.150552	0.0538151	0.394636
ENSG00000137269	LRRC1	73.5242	-0.12291	0.191663	0.0537371	0.394636
ENSG00000143207	RFWD2	665.488	-0.108867	0.111136	0.0538454	0.394636
ENSG00000163527	STT3B	2291.86	0.116843	0.124659	0.0538089	0.394636
ENSG00000163820	FYCO1	787.355	0.121205	0.135815	0.0538554	0.394636
ENSG00000187688	TRPV2	943.032	0.119479	0.130594	0.053739	0.394636
ENSG00000149582	TMEM25	23.294	-0.120275	0.204347	0.0540158	0.395029
ENSG00000154655	L3MBTL4	378.581	-0.12071	0.134595	0.0539895	0.395029
ENSG00000269319	TMEM25	23.294	-0.120275	0.204347	0.0540158	0.395029
ENSG00000103479	RBL2	3246.26	-0.120218	0.133308	0.0540646	0.395161
ENSG00000105568	PPP2R1A	1623.66	0.115301	0.122092	0.0541526	0.39548
ENSG00000184056	VPS33B	182.772	0.124488	0.171004	0.0541698	0.39548
ENSG00000165672	PRDX3	589.533	0.124638	0.163903	0.0542056	0.395516
ENSG00000104177	MYEF2	41.0514	-0.118488	0.21033	0.0542676	0.395743
ENSG00000105409	ATP1A3	35.3008	-0.115778	0.217959	0.0544911	0.396282
ENSG00000121848	RNF115	644.663	-0.115003	0.122088	0.0545574	0.396282
ENSG00000133943	C14orf159	458.037	0.120237	0.134317	0.0544691	0.396282
ENSG00000146802	TMEM168	381.038	-0.12309	0.146364	0.0545362	0.396282
ENSG00000189042	ZNF567	212.314	-0.121885	0.140392	0.0545547	0.396282
ENSG00000236287	ZBED5	477.011	-0.120702	0.135648	0.0544168	0.396282
ENSG00000272584	ATP1A3	35.3008	-0.115778	0.217959	0.0544911	0.396282
ENSG00000161149	TUBA3FP	27.209	-0.119066	0.205711	0.0547888	0.397737
ENSG00000107185	RGP1	633.529	0.106765	0.109193	0.0549428	0.398304
ENSG00000188321	ZNF559	380.012	-0.11533	0.123307	0.0549599	0.398304
ENSG00000272886	AC112218.1	804.905	0.113584	0.1199	0.0549023	0.398304
ENSG00000162885	B3GALNT2	138.376	-0.122083	0.143653	0.0551641	0.399559
ENSG00000197363	ZNF517	85.1581	-0.123673	0.163161	0.0552388	0.399874
ENSG00000009765	IYD	24.9498	-0.113893	0.220138	0.0552965	0.400066
ENSG00000155849	ELMO1	792.219	-0.119901	0.13539	0.0553278	0.400067
ENSG00000110013	SIAE	692.263	0.0519531	0.240949	0.0554441	0.400458
ENSG00000206530	WDR52	128.189	-0.123072	0.174258	0.0554237	0.400458
ENSG00000131748	STARD3	511.626	0.118555	0.131738	0.0554898	0.400562
ENSG00000106635	BCL7B	184.134	0.121041	0.140465	0.055612	0.400993
ENSG00000263151	BCL7B	184.134	0.121041	0.140465	0.055612	0.400993
ENSG00000105429	MEGF8	372.256	-0.123234	0.165946	0.055671	0.401194
ENSG00000110074	FOXRED1	121.258	0.120906	0.140696	0.0558456	0.401483
ENSG00000130164	LDLR	1300.56	0.116083	0.21202	0.0558706	0.401483
ENSG00000204487	LTB	179.058	0.113861	0.21801	0.0559925	0.401483
ENSG00000206437	LTB	179.058	0.113861	0.21801	0.0559925	0.401483
ENSG00000223448	LTB	179.058	0.113861	0.21801	0.0559925	0.401483
ENSG00000231314	LTB	179.058	0.113861	0.21801	0.0559925	0.401483
ENSG00000236237	LTB	179.058	0.113861	0.21801	0.0559925	0.401483
ENSG00000236925	LTB	179.058	0.113861	0.21801	0.0559925	0.401483
ENSG00000238114	LTB	179.058	0.113861	0.21801	0.0559925	0.401483
ENSG00000101856	PGRMC1	195.598	0.122895	0.163701	0.0560802	0.401888
ENSG00000117139	KDM5B	1293.48	0.116661	0.128666	0.0564462	0.403606
ENSG00000138801	PAPSS1	284.204	-0.121417	0.145807	0.0564271	0.403606
ENSG00000163171	CDC42EP3	1455.49	-0.111214	0.117592	0.0564318	0.403606
ENSG00000164309	CMYA5	27.2659	0.110928	0.223399	0.0564304	0.403606
ENSG00000166595	FAM96B	298.797	0.122383	0.155628	0.0564771	0.403606
ENSG00000244045	TMEM199	178.369	0.111439	0.118126	0.0565525	0.403919
ENSG00000084093	REST	1708.69	-0.113667	0.122438	0.0566815	0.404616
ENSG00000120925	RNF170	158.601	-0.12149	0.148164	0.0567468	0.404857
ENSG00000160307	S100B	28.0818	-0.106098	0.229865	0.0571173	0.407274
ENSG00000110047	EHD1	2219.43	-0.107119	0.111967	0.0573411	0.407963
ENSG00000118276	B4GALT6	204.493	-0.120205	0.184416	0.0573201	0.407963
ENSG00000138035	PNPT1	353.186	0.121125	0.175779	0.0573298	0.407963
ENSG00000140678	ITGAX	958.31	0.119044	0.192267	0.0573187	0.407963
ENSG00000167380	ZNF226	333.646	-0.121677	0.157671	0.0573873	0.408066
ENSG00000134758	RNF138	561.91	0.121145	0.150831	0.0575209	0.408127
ENSG00000153046	CDYL	791.988	-0.119508	0.140079	0.0574346	0.408127
ENSG00000171634	BPTF	1690.05	-0.112466	0.121226	0.0575229	0.408127
ENSG00000262858	BPTF	1690.05	-0.112467	0.121226	0.0575228	0.408127
ENSG00000105287	PRKD2	755.717	0.121467	0.16561	0.0576141	0.408548
ENSG00000065989	PDE4A	635.403	-0.119281	0.188624	0.0576598	0.408646
ENSG00000075407	ZNF37A	606.47	-0.117874	0.134754	0.0577217	0.408859
ENSG00000140030	GPR65	1069.63	0.118773	0.138548	0.0579151	0.410003
ENSG00000140403	DNAJA4	208.891	0.117272	0.197103	0.0581761	0.411624
ENSG00000138642	HERC6	1188.19	0.0992085	0.23525	0.058344	0.412358
ENSG00000185379	RAD51D	175.917	-0.118464	0.138553	0.0583233	0.412358
ENSG00000120053	GOT1	229.898	0.120639	0.163322	0.0586137	0.414036
ENSG00000167291	TBC1D16	45.3107	-0.112911	0.21174	0.0586889	0.414339
ENSG00000104805	NUCB1	1592.61	0.114539	0.127628	0.0588207	0.414654
ENSG00000124641	MED20	246.508	0.116633	0.133395	0.0588303	0.414654
ENSG00000141858	SAMD1	159.227	-0.119558	0.177698	0.0588076	0.414654
ENSG00000075292	ZNF638	1885.04	-0.109883	0.118332	0.0590684	0.414758
ENSG00000093010	COMT	288.332	0.112204	0.122791	0.0590712	0.414758
ENSG00000128891	C15orf57	306.329	0.120371	0.160318	0.0589543	0.414758
ENSG00000130312	MRPL34	149.118	-0.118984	0.143481	0.0589911	0.414758
ENSG00000144674	GOLGA4	1559.4	0.0937069	0.0958226	0.0589652	0.414758
ENSG00000152291	TGOLN2	2811.4	0.0863075	0.087813	0.059066	0.414758
ENSG00000242294	STAG3L5P	217.578	-0.116808	0.134504	0.0590629	0.414758
ENSG00000167113	COQ4	258.078	0.116236	0.132786	0.0591073	0.414785
ENSG00000138463	DIRC2	111.58	-0.119045	0.179165	0.0591917	0.41515
ENSG00000100226	GTPBP1	1121.36	0.119932	0.155131	0.0593423	0.415402
ENSG00000139697	SBNO1	1751	-0.103461	0.108464	0.0593853	0.415402
ENSG00000144036	EXOC6B	311.221	-0.117989	0.139975	0.0593894	0.415402
ENSG00000172728	FUT10	183.049	-0.119116	0.17767	0.0592882	0.415402
ENSG00000270629	AC239811.2	416.144	-0.119858	0.154111	0.0593718	0.415402
ENSG00000065135	GNAI3	1324.66	0.11635	0.13399	0.0594795	0.415806
ENSG00000126016	AMOT	108.391	-0.106389	0.223907	0.0596743	0.416714
ENSG00000159884	CCDC107	118.936	-0.119681	0.165446	0.0596467	0.416714
ENSG00000103121	CMC2	173.379	0.117722	0.14085	0.0599936	0.418488
ENSG00000244687	UBE2V1	815.947	0.109946	0.119522	0.0599717	0.418488
ENSG00000147251	DOCK11	3203.96	-0.112267	0.124444	0.0601369	0.419033
ENSG00000149532	CPSF7	852.387	0.108476	0.11702	0.0601104	0.419033
ENSG00000180739	S1PR5	1928.11	-0.118811	0.171967	0.0602042	0.419275
ENSG00000114779	ABHD14B	310.885	-0.119004	0.153517	0.0603848	0.420304
ENSG00000004455	AK2	1132.2	0.118724	0.152859	0.0606886	0.421378
ENSG00000103126	AXIN1	1604.01	-0.103369	0.109459	0.0607008	0.421378
ENSG00000104093	DMXL2	72.9372	-0.115975	0.190861	0.0606696	0.421378
ENSG00000155265	GOLGA7B	25.7099	0.108784	0.216555	0.060708	0.421378
ENSG00000169252	ADRB2	923.465	-0.117753	0.144222	0.0607626	0.421378
ENSG00000176783	RUFY1	424.171	-0.112319	0.125307	0.0606388	0.421378
ENSG00000239280	RP11-271C24.3	23.8919	-0.1115	0.20905	0.0607688	0.421378
ENSG00000141526	SLC16A3	1379.5	0.118172	0.147762	0.0608374	0.421626
ENSG00000123908	AGO2	918.544	-0.117188	0.141742	0.0609462	0.422153
ENSG00000164400	CSF2	540.567	-0.0872422	0.238906	0.0609799	0.422158
ENSG00000119950	MXI1	203.165	-0.108198	0.216941	0.0610702	0.422328
ENSG00000203747	FCGR3A	4975.48	-0.118505	0.154354	0.0610595	0.422328
ENSG00000042980	ADAM28	187.151	-0.109074	0.214438	0.0612226	0.423154
ENSG00000056050	C4orf27	100.702	0.117866	0.171263	0.061349	0.423208
ENSG00000095261	PSMD5	495.449	0.109542	0.120405	0.0613271	0.423208
ENSG00000111684	LPCAT3	261.617	0.114656	0.132789	0.0613486	0.423208
ENSG00000167106	FAM102A	277.867	-0.115217	0.191402	0.0613622	0.423208
ENSG00000135272	MDFIC	585.612	-0.117041	0.143329	0.0615224	0.423631
ENSG00000143543	JTB	937.849	0.109817	0.121162	0.0614981	0.423631
ENSG00000148700	ADD3	1884.93	-0.114405	0.132242	0.0614571	0.423631
ENSG00000115464	USP34	4126.55	-0.101131	0.106993	0.0615931	0.423663
ENSG00000145743	FBXL17	419.015	-0.114215	0.131912	0.061577	0.423663
ENSG00000159479	MED8	282.948	0.117593	0.149403	0.0618074	0.424682
ENSG00000197780	TAF13	124.475	0.116057	0.183811	0.0617985	0.424682
ENSG00000106952	TNFSF8	28.6043	-0.0976677	0.230928	0.0620637	0.424802
ENSG00000108799	EZH1	884.15	-0.117838	0.156567	0.0619827	0.424802
ENSG00000137996	RTCA	379.667	0.117043	0.146264	0.0620894	0.424802
ENSG00000167613	LAIR1	223.101	-0.114096	0.194535	0.061901	0.424802
ENSG00000167664	TMIGD2	190.808	-0.116584	0.177874	0.0620758	0.424802
ENSG00000173193	PARP14	5663.91	0.116977	0.175346	0.0619444	0.424802
ENSG00000178386	ZNF223	62.5748	-0.113648	0.195902	0.0620682	0.424802
ENSG00000196177	ACADSB	392.329	-0.117368	0.149016	0.0620561	0.424802
ENSG00000164483	SAMD3	1782.72	-0.117713	0.158462	0.0621634	0.425027
ENSG00000267673	FDX1L	38.0314	-0.115266	0.186652	0.0621885	0.425027
ENSG00000197536	C5orf56	593.052	0.116952	0.173029	0.0622346	0.425115
ENSG00000106153	CHCHD2	1309.22	0.117186	0.169245	0.0623235	0.425331
ENSG00000182500	ORAI1	265.306	-0.10545	0.114219	0.0623655	0.425331
ENSG00000272171	ORAI1	265.306	-0.10545	0.114219	0.0623655	0.425331
ENSG00000198366	HIST1H3A	152.074	-0.117412	0.163028	0.0624475	0.425664
ENSG00000109323	MANBA	393.25	-0.116587	0.145129	0.062504	0.425823
ENSG00000141040	ZNF287	98.1834	-0.115584	0.181768	0.0626469	0.426118
ENSG00000184083	FAM120C	78.1912	-0.117144	0.1659	0.0626232	0.426118
ENSG00000268158	FAM120C	78.1912	-0.117144	0.1659	0.0626232	0.426118
ENSG00000083937	CHMP2B	345.308	0.111738	0.12716	0.0627007	0.426258
ENSG00000169155	ZBTB43	604.02	0.107197	0.117695	0.062793	0.42666
ENSG00000075785	RAB7A	925.732	0.108581	0.12042	0.0628782	0.427013
ENSG00000165633	VSTM4	23.1452	-0.111273	0.201682	0.0630913	0.428234
ENSG00000261739	GOLGA8S	318.165	0.11634	0.171337	0.0631336	0.428294
ENSG00000090447	TFAP4	154.405	-0.11631	0.169162	0.0633793	0.42886
ENSG00000144810	COL8A1	120.457	0.0982776	0.228348	0.0633087	0.42886
ENSG00000169813	HNRNPF	3142.49	0.112896	0.131601	0.0633839	0.42886
ENSG00000180855	ZNF443	84.4688	-0.116398	0.148826	0.063322	0.42886
ENSG00000256646	PSMA2	175.805	-0.116649	0.163748	0.0633542	0.42886
ENSG00000163154	TNFAIP8L2	296.461	-0.116389	0.150239	0.0634881	0.429339
ENSG00000008083	JARID2	1233.19	-0.0839101	0.0876013	0.0636825	0.430427
ENSG00000117151	CTBS	341.129	0.114731	0.139447	0.0637384	0.430578
ENSG00000141968	VAV1	1067.71	0.105691	0.116145	0.0638693	0.431235
ENSG00000124151	NCOA3	2886.81	0.109318	0.12328	0.0639075	0.431267
ENSG00000064995	TAF11	214.881	0.111544	0.12893	0.0640446	0.431601
ENSG00000101079	NDRG3	507.914	-0.114898	0.141242	0.0639957	0.431601
ENSG00000112667	DNPH1	65.1308	-0.106619	0.212843	0.0640579	0.431601
ENSG00000102032	RENBP	24.8495	-0.111659	0.196089	0.0641279	0.43162
ENSG00000269198	RENBP	24.8495	-0.111659	0.196089	0.0641279	0.43162
ENSG00000152409	JMY	632.689	-0.116054	0.160206	0.0642409	0.432154
ENSG00000091157	WDR7	1356.74	-0.115579	0.148285	0.0643656	0.432545
ENSG00000111711	GOLT1B	439.467	0.115562	0.16835	0.0643664	0.432545
ENSG00000100439	ABHD4	403.068	0.111227	0.128707	0.0644124	0.432628
ENSG00000159377	PSMB4	1162.68	0.115616	0.149648	0.0644702	0.432789
ENSG00000076258	FMO4	35.1998	-0.109218	0.203854	0.0645716	0.432963
ENSG00000136738	STAM	347.903	-0.115778	0.156945	0.0646309	0.432963
ENSG00000169403	PTAFR	37.0409	0.115156	0.170917	0.0646062	0.432963
ENSG00000177156	TALDO1	717.944	0.114531	0.176845	0.0646061	0.432963
ENSG00000160293	VAV2	55.0654	-0.106857	0.21009	0.0648597	0.434269
ENSG00000134265	NAPG	477.512	0.102232	0.111379	0.0649042	0.434341
ENSG00000114439	BBX	1830.87	-0.100127	0.10833	0.0650898	0.435129
ENSG00000243414	TICAM2	23.1981	0.105075	0.213947	0.0650705	0.435129
ENSG00000165476	REEP3	224.372	0.111904	0.132286	0.0652272	0.435821
ENSG00000162894	FAIM3	881.055	-0.108546	0.203621	0.0653382	0.43613
ENSG00000267041	ZNF850	188.063	-0.113798	0.177788	0.0653413	0.43613
ENSG00000100068	LRP5L	69.6109	-0.114298	0.172765	0.0654393	0.436557
ENSG00000181284	TMEM102	168.869	-0.109044	0.124864	0.0654832	0.436623
ENSG00000174851	YIF1A	191.566	0.110988	0.130047	0.0655295	0.436705
ENSG00000128641	MYO1B	44.1811	0.105341	0.211816	0.0656789	0.437473
ENSG00000117632	STMN1	281.244	-0.113688	0.175016	0.0658853	0.43853
ENSG00000135439	AGAP2	958.686	0.0964577	0.103761	0.0659059	0.43853
ENSG00000102043	MTMR8	104.02	-0.114094	0.145364	0.0660185	0.43897
ENSG00000169062	UPF3A	145.792	-0.114129	0.145795	0.0660404	0.43897
ENSG00000060140	STYK1	44.362	0.0880391	0.232963	0.0661271	0.43932
ENSG00000100519	PSMC6	642.681	0.114158	0.149747	0.0664953	0.440544
ENSG00000110777	POU2AF1	31.5669	-0.110037	0.193523	0.0665515	0.440544
ENSG00000111911	HINT3	339.056	0.112831	0.177914	0.0664901	0.440544
ENSG00000134759	ELP2	720.214	-0.10156	0.111591	0.0663728	0.440544
ENSG00000162736	NCSTN	636.793	0.0986654	0.107223	0.0664164	0.440544
ENSG00000211825	TRDJ1	231.318	-0.113019	0.176144	0.0665399	0.440544
ENSG00000267721	TMEM199	175.448	0.10492	0.117388	0.0663955	0.440544
ENSG00000233836	RP11-255H23.2	40.2775	-0.11107	0.188172	0.0666263	0.440811
ENSG00000064726	BTBD1	814.136	0.108117	0.124574	0.0668178	0.441624
ENSG00000184271	POU6F1	48.3501	-0.11215	0.180829	0.0668174	0.441624
ENSG00000088356	PDRG1	119.492	0.112802	0.141013	0.0669962	0.44225
ENSG00000185085	INTS5	439.008	0.102755	0.114096	0.066965	0.44225
ENSG00000196865	NHLRC2	763.107	-0.112935	0.141908	0.067016	0.44225
ENSG00000170540	ARL6IP1	2316.25	0.110751	0.132559	0.0671622	0.442988
ENSG00000213402	PTPRCAP	1955.45	0.10101	0.111455	0.0672385	0.443036
ENSG00000250869	RP11-453N18.1	61.1264	-0.113548	0.165157	0.0672055	0.443036
ENSG00000148341	SH3GLB2	375.465	-0.111957	0.137641	0.0672937	0.443172
ENSG00000010256	UQCRC1	574.248	0.112773	0.143373	0.0675767	0.444168
ENSG00000118369	USP35	67.239	0.111054	0.183226	0.0676871	0.444168
ENSG00000122882	ECD	428.648	0.107217	0.123591	0.0676335	0.444168
ENSG00000144290	SLC4A10	152.163	0.111287	0.181843	0.0676763	0.444168
ENSG00000162825	NBPF8	1391.15	-0.112954	0.145026	0.0676156	0.444168
ENSG00000165359	DDX26B	196.681	-0.110529	0.132628	0.0675488	0.444168
ENSG00000268630	DDX26B	196.681	-0.110529	0.132628	0.0675488	0.444168
ENSG00000270789	RP11-632K20.8	76.705	0.110085	0.188186	0.067781	0.444558
ENSG00000174111	SOCS7	56.711	-0.113179	0.162245	0.0679135	0.444972
ENSG00000261413	SOCS7	56.711	-0.113179	0.162245	0.0679135	0.444972
ENSG00000173083	HPSE	66.4588	0.109167	0.19142	0.0680835	0.445177
ENSG00000197557	TTC30A	34.7061	-0.108464	0.194596	0.0680644	0.445177
ENSG00000198429	ZNF69	56.7292	-0.113224	0.159279	0.0680061	0.445177
ENSG00000243609	RPS2P44	32.1101	0.108004	0.196451	0.068071	0.445177
ENSG00000108424	KPNB1	3483.94	0.104885	0.119271	0.0681883	0.445183
ENSG00000134531	EMP1	27.4661	0.0877336	0.230916	0.0681547	0.445183
ENSG00000187049	TMEM216	173.695	0.10678	0.123322	0.0681851	0.445183
ENSG00000152484	USP12	553.924	0.110475	0.134251	0.0683509	0.445791
ENSG00000214944	ARHGEF28	65.8548	-0.101122	0.215011	0.0683496	0.445791
ENSG00000142409	ZNF787	216.263	0.110305	0.133917	0.0684811	0.446413
ENSG00000173960	UBXN2A	393.62	0.104406	0.118686	0.0685204	0.446443
ENSG00000095397	DFNB31	88.0433	-0.100787	0.215011	0.0686711	0.44701
ENSG00000165916	PSMC3	701.662	0.112478	0.147541	0.068677	0.44701
ENSG00000159110	IFNAR2	705.578	-0.112186	0.167396	0.0687768	0.447206
ENSG00000166471	TMEM41B	563.363	0.109359	0.131218	0.0687656	0.447206
ENSG00000204165	CXorf65	47.7647	-0.109222	0.188113	0.0688298	0.447324
ENSG00000002586	CD99	1297.89	-0.109323	0.131399	0.068915	0.447651
ENSG00000004478	FKBP4	603.867	0.111953	0.144297	0.0689783	0.447677
ENSG00000102572	STK24	1075.47	0.108136	0.128	0.0690289	0.447677
ENSG00000174652	ZNF266	839.93	-0.108597	0.129387	0.0690584	0.447677
ENSG00000183049	CAMK1D	756.712	0.112533	0.156693	0.0690283	0.447677
ENSG00000167280	ENGASE	233.798	-0.112487	0.154224	0.0690938	0.44768
ENSG00000119537	KDSR	149.626	0.106353	0.198657	0.0692869	0.448701
ENSG00000144867	SRPRB	629.469	0.110347	0.179366	0.0693212	0.448701
ENSG00000134294	SLC38A2	5073.26	-0.0964693	0.106221	0.0693823	0.44887
ENSG00000161914	ZNF653	60.0719	-0.111936	0.164223	0.0694358	0.44899
ENSG00000131943	C19orf12	401.33	0.10676	0.12569	0.0699148	0.45186
ENSG00000100014	SPECC1L	1117.88	0.100286	0.112687	0.0700489	0.452378
ENSG00000175376	EIF1AD	390.336	0.106557	0.125443	0.0701006	0.452378
ENSG00000273173	SNURF	389.227	-0.11172	0.150827	0.0700809	0.452378
ENSG00000214174	AMZ2P1	77.1143	-0.111019	0.168168	0.0702464	0.453091
ENSG00000115687	PASK	188.051	-0.111339	0.160718	0.0705386	0.454548
ENSG00000126821	SGPP1	453.621	0.104642	0.121499	0.0705431	0.454548
ENSG00000105321	CCDC9	156.582	0.111451	0.155375	0.0705842	0.454562
ENSG00000163626	COX18	179.297	-0.110881	0.144306	0.070616	0.454562
ENSG00000132781	MUTYH	123.901	-0.101659	0.115735	0.0707413	0.45514
ENSG00000101745	ANKRD12	2855.77	0.108353	0.132085	0.0708676	0.455375
ENSG00000166167	BTRC	349.9	-0.110633	0.143641	0.0708822	0.455375
ENSG00000176244	ACBD7	22.5488	0.102096	0.207235	0.0708842	0.455375
[truncated: 10,843 more rows]
