# Supplementary material for: The HIV Latency Reversal Agent HODHBt Enhances NK Cell Effector and Memory-Like Functions by Increasing Interleukin-15-Mediated STAT Activation
Source: J Virol. 2022 Jul 14;96(15):e00372-22. doi: 10.1128/jvi.00372-22 (PMC9364794; doi:10.1128/jvi.00372-22)
Supplement: Supplemental file 4 — Table S4. Download jvi.00372-22-s0004.xlsx, XLSX file, 0.01 MB [file jvi.00372-22-s0004.xlsx]

## Sheet: Sheet1
Pathway Name	Entities
	found	ratio	p-value	FDR
Cytokine Signaling in Immune system	55 / 1,245	0.088	4.91e-10	3.63e-07
Signaling by Interleukins	37 / 836	0.059	5.08e-07	0.000187
ER to Golgi Anterograde Transport	14 / 164	0.012	2.36e-06	0.000433
Transport to the Golgi and subsequent modification	16 / 219	0.015	3.25e-06	0.000477
Immune System	81 / 2,803	0.198	4.77e-06	0.000587
Interlukin-37 signaling	6 / 36	0.003	5.76e-05	0.006
Interleukin-12 family signaling	9 / 96	0.007	7.58e-05	0.007
COPI-mediated anterograde transport	9 / 107	0.008	0.00017	0.011
COPI-dependent Golgi-to-ER retrograde traffic	9 / 107	0.008	0.00017	0.011
Interleukin-6 signaling	4 / 17	0.001	0.000285	0.017
XBP1(S) activates chaperone genes	8 / 95	0.007	0.000385	0.022
COPII-mediated vesicle transport	7 / 77	0.005	0.000569	0.026
IRE1alpha activates chaperones	8 / 101	0.007	0.000574	0.026
Asparagine N-linked glycosylation	18 / 421	0.03	0.000747	0.032
Interferon Signaling	17 / 392	0.028	0.000895	0.037
Golgi-to-ER retrograde transport	9 / 148	0.01	0.002	0.063
Interleukin-27 signaling	3 / 13	0.000917	0.002	0.065
Interferon gamma signaling	12 / 250	0.018	0.002	0.074
Interleukin-6 family signaling	4 / 30	0.002	0.002	0.074
Gene and protein expression by JAKSTAT signaling after Interleukin-12 stimulation	6 / 73	0.005	0.002	0.074
Interleukin-1 family signaling	9 / 163	0.012	0.003	0.095
Transcriptional regulation of white adipocyte differentiation	7 / 108	0.008	0.004	0.11
Interleukin-12 signaling	6 / 84	0.006	0.005	0.125
Cargo concentration in the ER	4 / 37	0.003	0.005	0.125
Regulation of cholesterol biosynthesis by SREBP (SREBF)	6 / 86	0.006	0.005	0.127
